# Supplementary material for: Single-base tiled screen unveils design principles of PspCas13b for potent and off-target-free RNA silencing
Source: Nat Struct Mol Biol. 2024 Jul 1;31(11):1702–16. doi: 10.1038/s41594-024-01336-0 (PMC11564092; doi:10.1038/s41594-024-01336-0)
Supplement: Supplementary file 4 — Supplementary Tables 2 (crRNA spacer sequences used in this study), 3 (target sequences used in this study) and 6 (resources table). [file 41594_2024_1336_MOESM4_ESM.xlsx]

## Sheet: Suppl. 2 crRNA spacer sequences
Supplementary Table 2. crRNA spacer sequences used in this study
Name	Spacer sequence (forward strand)	crRNA Target/Description	Figure
PspCas13b NT crRNA	TAGATTGCTGTTCTACCAAGTAATCCATCA	Non targeting crRNA	Multiple
PspmCherry1 (matching position 2)	CCATGTTATCCTCCTCGCCCTTGCTCACCA	crRNA targeting mCherry	Fig.1d
			Extended Data Fig.1a-1b
PspmCherry2 (matching position 3)	GGCCATGTTATCCTCCTCGTCCATGCTCAC	crRNA targeting mCherry	Fig.1d
			Extended Data Fig.1a-1b
			Extended Data Fig. 5a
PspmCherry3 (matching position 49)	GGAGCCCTCCATGTGCACCTTGAAGCGCAT	crRNA targeting mCherry	Fig.1d
			Extended Data Fig.1a-1b Extended Data Fig. 5a
PspmCherry4 (matching position 52)	CACGGAGCCCTCCATGTGCACCTTGAAGCG	crRNA targeting mCherry	Fig.1d
			Extended Data Fig.1a-1b
PspmCherry5 (matching position 118)		crRNA targeting mCherry	Fig.1d
	GGCGGTCTGGGTGCCCTCGTAGGGGCGGCC		Extended Data Fig.1a-1b Extended Data Fig. 5a
PspmCherry6 (matching position 193)	GGAGCCGTACATGAACTGAGGGGACAGGAT	crRNA targeting mCherry	Fig.1d
			Extended Data Fig.1a-1b Extended Data Fig. 5a
PspmCherry7 (matching position 250)	GGGGAAGGACAGCTTCAAGTAGTCGGGGAT	crRNA targeting mCherry	Fig.1d
			Extended Data Fig.1a-1b Extended Data Fig. 5a
PspmCherry8 (matching position 252)	TCGGGGAAGGACAGCTTCAAGTAGTCGGGG	crRNA targeting mCherry	Fig.1d
			Extended Data Fig.1a-1b
PspmCherry9 (matching position 315)	TCCTGGGTCACGGTCACCACGCCGCCGTCC	crRNA targeting mCherry	Fig.1d
			Extended Data Fig.1a-1b
PspmCherry10 (matching position 319)	GGAGTCCTGGGTCACGGTCACCACGCCGCC	crRNA targeting mCherry	Fig.1d
			Extended Data Fig.1a-1b Extended Data Fig. 5a
PspmCherry11 (matching position 406)	GGTCTTCTTCTGCATTACGGGGCCGTCGGA	crRNA targeting mCherry	Fig.1d
			Extended Data Fig.1a-1b Extended Data Fig. 5a
PspmCherry12 (matching position 455)	GGGCGCCGTCCTCGGGGTACATCCGCTCGG	crRNA targeting mCherry	Fig.1d-1g
			Extended Data Fig.1a-1d Extended Data Fig. 5a-5c
			Extended Data Fig. 8c-8d Extended Data Fig. 9a-9c
PspmCherry13 (matching position 526)	GGTGGTCTTGACCTCAGCGTCGTAGTGGCC	crRNA targeting mCherry	Fig.1d
			Extended Data Fig.1a-1b
PspmCherry14 (matching position 593)	TCCAACTTGATGTTGACGTTGTAGGCGCCG	crRNA targeting mCherry	Fig.1d
			Extended Data Fig.1a-1b
PspmCherry15 (matching position 585)	GGTGATGTCCAACTTGATGTTGACGTTGTA	crRNA targeting mCherry	Fig.1d
			Extended Data Fig.1a-1b
PspmCherry16 (matching position 655)	GGTGGAGTGGCGGCCCTCGGCGCGTTCGTA	crRNA targeting mCherry	Fig.1d
			Extended Data Fig.1a-1b
Pspmcherry12(-15nt)	TGATCTCGCCCTTCAGGGCGCCGTCCTCGG	crRNA targeting mCherry	Fig. 2a
			Extended Data Fig. 2b
Pspmcherry12(-12nt)	TCTCGCCCTTCAGGGCGCCGTCCTCGGGGT	Tiled crRNA targeting mCherry	Fig. 2a
			Extended Data Fig. 2b
Pspmcherry12(-9nt)	CGCCCTTCAGGGCGCCGTCCTCGGGGTACA	Tiled crRNA targeting mCherry	Fig. 2a
			Extended Data Fig. 2b
Pspmcherry12(-6nt)	CCTTCAGGGCGCCGTCCTCGGGGTACATCC	Tiled crRNA targeting mCherry	Fig. 2a
			Extended Data Fig. 2b
Pspmcherry12(-3nt)	TCAGGGCGCCGTCCTCGGGGTACATCCGCT	Tiled crRNA targeting mCherry	Fig. 2a
			Extended Data Fig. 2b
Pspmcherry12(+3nt)	CGCCGTCCTCGGGGTACATCCGCTCGGAGG	Tiled crRNA targeting mCherry	Fig. 2a
			Extended Data Fig. 2b
Pspmcherr12(+6nt)	CGTCCTCGGGGTACATCCGCTCGGAGGAGG	Tiled crRNA targeting mCherry	Fig. 2a
			Extended Data Fig. 2b
Pspmcherry12(+9nt)	CCTCGGGGTACATCCGCTCGGAGGAGGCCT	Tiled crRNA targeting mCherry	Fig. 2a
			Extended Data Fig. 2b
Pspmcherry12(+12nt)	CGGGGTACATCCGCTCGGAGGAGGCCTCCC	Tiled crRNA targeting mCherry	Fig. 2a
			Extended Data Fig. 2b
Pspmcherry12(+15nt)	GGTACATCCGCTCGGAGGAGGCCTCCCAGC	Tiled crRNA targeting mCherry	Fig. 2a
			Extended Data Fig. 2b
Pspmcherry16(-15nt)	CTCGTCCATGCCGCCGGTGGAGTGGCGGCC	Tiled crRNA targeting mCherry	Fig. 2a
			Extended Data Fig. 2c
Pspmcherry16(-12nt)	GTCCATGCCGCCGGTGGAGTGGCGGCCCTC	Tiled crRNA targeting mCherry	Fig. 2a
			Extended Data Fig. 2c
Pspmcherry16(-9nt)	CATGCCGCCGGTGGAGTGGCGGCCCTCGGC	Tiled crRNA targeting mCherry	Fig. 2a
			Extended Data Fig. 2c
Pspmcherry16(-6nt))	GCCGCCGGTGGAGTGGCGGCCCTCGGCGCG	Tiled crRNA targeting mCherry	Fig. 2a
			Extended Data Fig. 2c
Pspmcherry16(-3nt)	GCCGGTGGAGTGGCGGCCCTCGGCGCGTTC	Tiled crRNA targeting mCherry	Fig. 2a
			Extended Data Fig. 2c
Pspmcherry16(+3nt)	GGAGTGGCGGCCCTCGGCGCGTTCGTACTG	Tiled crRNA targeting mCherry	Fig. 2a
			Extended Data Fig. 2c
Pspmcherry16(+6nt)	GTGGCGGCCCTCGGCGCGTTCGTACTGTTC	Tiled crRNA targeting mCherry	Fig. 2a
			Extended Data Fig. 2c
Pspmcherry16(+9nt)_	GCGGCCCTCGGCGCGTTCGTACTGTTCCAC	Tiled crRNA targeting mCherry	Fig. 2a
			Extended Data Fig. 2c
Pspmcherry16(+12nt)	GCCCTCGGCGCGTTCGTACTGTTCCACGAT	Tiled crRNA targeting mCherry	Fig. 2a
			Extended Data Fig. 2c
Pspmcherry16(+15nt)	CTCGGCGCGTTCGTACTGTTCCACGATGGT	Tiled crRNA targeting mCherry	Fig. 2a
			Extended Data Fig. 2c
PspmCherry tiled1 (matching position 485)	GCTTCAGCCTCTGCTTGATCTCGCCCTTCA	Tiled crRNA targeting mCherry	Fig. 2b
PspmCherry tiled2 (matching position 484)	CTTCAGCCTCTGCTTGATCTCGCCCTTCAG	Tiled crRNA targeting mCherry	Fig. 2b
PspmCherry tiled3 (matching position 483)	TTCAGCCTCTGCTTGATCTCGCCCTTCAGG	Tiled crRNA targeting mCherry	Fig. 2b
PspmCherry tiled4 (matching position 482)	TCAGCCTCTGCTTGATCTCGCCCTTCAGGG	Tiled crRNA targeting mCherry	Fig. 2b
PspmCherry tiled5 (matching position 481)	CAGCCTCTGCTTGATCTCGCCCTTCAGGGC	Tiled crRNA targeting mCherry	Fig. 2b
PspmCherry tiled6 (matching position 480)	AGCCTCTGCTTGATCTCGCCCTTCAGGGCG	Tiled crRNA targeting mCherry	Fig. 2b
PspmCherry tiled7 (matching position 479)	GCCTCTGCTTGATCTCGCCCTTCAGGGCGC	Tiled crRNA targeting mCherry	Fig. 2b
PspmCherry tiled8 (matching position 478)	CCTCTGCTTGATCTCGCCCTTCAGGGCGCC	Tiled crRNA targeting mCherry	Fig. 2b
PspmCherry tiled9 (matching position 477)	CTCTGCTTGATCTCGCCCTTCAGGGCGCCG	Tiled crRNA targeting mCherry	Fig. 2b
PspmCherry tiled10 (matching position 476)	TCTGCTTGATCTCGCCCTTCAGGGCGCCGT	Tiled crRNA targeting mCherry	Fig. 2b
PspmCherry tiled11 (matching position 475)	CTGCTTGATCTCGCCCTTCAGGGCGCCGTC	Tiled crRNA targeting mCherry	Fig. 2b
PspmCherry tiled12 (matching position 474)	TGCTTGATCTCGCCCTTCAGGGCGCCGTCC	Tiled crRNA targeting mCherry	Fig. 2b
PspmCherry tiled13 (matching position 473)	GCTTGATCTCGCCCTTCAGGGCGCCGTCCT	Tiled crRNA targeting mCherry	Fig. 2b
PspmCherry tiled14 (matching position 472)	CTTGATCTCGCCCTTCAGGGCGCCGTCCTC	Tiled crRNA targeting mCherry	Fig. 2b
PspmCherry titling15 (matching position 471)	TTGATCTCGCCCTTCAGGGCGCCGTCCTCG	Tiled crRNA targeting mCherry	Fig. 2b
PspmCherry tiled16 (matching position 470)	TGATCTCGCCCTTCAGGGCGCCGTCCTCGG	Tiled crRNA targeting mCherry	Fig. 2b
PspmCherry tiled17 (matching position 469)	GATCTCGCCCTTCAGGGCGCCGTCCTCGGG	Tiled crRNA targeting mCherry	Fig. 2b
PspmCherry tiled18 (matching position 468)	ATCTCGCCCTTCAGGGCGCCGTCCTCGGGG	Tiled crRNA targeting mCherry	Fig. 2b
PspmCherry tiled19 (matching position 467)	TCTCGCCCTTCAGGGCGCCGTCCTCGGGGT	Tiled crRNA targeting mCherry	Fig. 2b
PspmCherry tiled20 (matching position 466)	CTCGCCCTTCAGGGCGCCGTCCTCGGGGTA	Tiled crRNA targeting mCherry	Fig. 2b
PspmCherry tiled21 (matching position 465)	TCGCCCTTCAGGGCGCCGTCCTCGGGGTAC	Tiled crRNA targeting mCherry	Fig. 2b
PspmCherry tiled22 (matching position 464)	CGCCCTTCAGGGCGCCGTCCTCGGGGTACA	Tiled crRNA targeting mCherry	Fig. 2b
PspmCherry tiled23 (matching position 463)	GCCCTTCAGGGCGCCGTCCTCGGGGTACAT	Tiled crRNA targeting mCherry	Fig. 2b
PspmCherry tiled24 (matching position 462)	CCCTTCAGGGCGCCGTCCTCGGGGTACATC	Tiled crRNA targeting mCherry	Fig. 2b
			Fig. 4c, 4i
			Extended Data Fig. 6f
PspmCherry tiled25 (matching position 461)	CCTTCAGGGCGCCGTCCTCGGGGTACATCC	Tiled crRNA targeting mCherry	Fig. 2b
			Fig. 4d
PspmCherry tiled26 (matching position 460)	CTTCAGGGCGCCGTCCTCGGGGTACATCCG	Tiled crRNA targeting mCherry	Fig. 2b
			Fig. 4e, 4i Extended Data Fig. 6c, 6f
PspmCherry tiled27 (matching position 459)	TTCAGGGCGCCGTCCTCGGGGTACATCCGC	Tiled crRNA targeting mCherry	Fig. 2b
			Fig. 4f,4i
			Extended Data Fig. 6d, 6f
PspmCherry tiled28 (matching position 458)	TCAGGGCGCCGTCCTCGGGGTACATCCGCT	Tiled crRNA targeting mCherry	Fig. 2b
			Fig. 4g
PspmCherry tiled29 (matching position 457)	CAGGGCGCCGTCCTCGGGGTACATCCGCTC	Tiled crRNA targeting mCherry	Fig. 2b
PspmCherry tiled30 (matching position 456)	AGGGCGCCGTCCTCGGGGTACATCCGCTCG	Tiled crRNA targeting mCherry	Fig. 2b
PspmCherry tiled31 (matching position 455)	GGGCGCCGTCCTCGGGGTACATCCGCTCGG	Tiled crRNA targeting mCherry	Fig. 2b
PspmCherry tiled32 (matching position 454)	GGCGCCGTCCTCGGGGTACATCCGCTCGGA	Tiled crRNA targeting mCherry	Fig. 2b
PspmCherry tiled33 (matching position 453)	GCGCCGTCCTCGGGGTACATCCGCTCGGAG	Tiled crRNA targeting mCherry	Fig. 2b
PspmCherry tiled34 (matching position 452)	CGCCGTCCTCGGGGTACATCCGCTCGGAGG	Tiled crRNA targeting mCherry	Fig. 2b
PspmCherry tiled35 (matching position 451)	GCCGTCCTCGGGGTACATCCGCTCGGAGGA	Tiled crRNA targeting mCherry	Fig. 2b
PspmCherry tiled36 (matching position 450)	CCGTCCTCGGGGTACATCCGCTCGGAGGAG	Tiled crRNA targeting mCherry	Fig. 2b
PspmCherry tiled37 (matching position 449)	CGTCCTCGGGGTACATCCGCTCGGAGGAGG	Tiled crRNA targeting mCherry	Fig. 2b
PspmCherry tiled38 (matching position 448)	GTCCTCGGGGTACATCCGCTCGGAGGAGGC	Tiled crRNA targeting mCherry	Fig. 2b
PspmCherry tiled39 (matching position 447)	TCCTCGGGGTACATCCGCTCGGAGGAGGCC	Tiled crRNA targeting mCherry	Fig. 2b
			Fig. 4a,4i Extended Data Fig. 6b, 6f
PspmCherry tiled40 (matching position 446)	CCTCGGGGTACATCCGCTCGGAGGAGGCCT	Tiled crRNA targeting mCherry	Fig. 2b
			Fig. 4b Extended Data Fig. 6a
PspmCherry tiled41 (matching position 445)	CTCGGGGTACATCCGCTCGGAGGAGGCCTC	Tiled crRNA targeting mCherry	Fig. 2b
PspmCherry tiled42 (matching position 444)	TCGGGGTACATCCGCTCGGAGGAGGCCTCC	Tiled crRNA targeting mCherry	Fig. 2b
PspmCherry tiled43 (matching position 443)	CGGGGTACATCCGCTCGGAGGAGGCCTCCC	Tiled crRNA targeting mCherry	Fig. 2b
PspmCherry tiled44 (matching position 442)	GGGGTACATCCGCTCGGAGGAGGCCTCCCA	Tiled crRNA targeting mCherry	Fig. 2b
PspmCherry tiled 45 (matching position 441)	GGGTACATCCGCTCGGAGGAGGCCTCCCAG	Tiled crRNA targeting mCherry	Fig. 2b
PspmCherry tiled46 (matching position 440)	GGTACATCCGCTCGGAGGAGGCCTCCCAGC	Tiled crRNA targeting mCherry	Fig. 2b
PspmCherry tiled47 (matching position 439)	GTACATCCGCTCGGAGGAGGCCTCCCAGCC	Tiled crRNA targeting mCherry	Fig. 2b
PspmCherry tiled48 (matching position 438)	TACATCCGCTCGGAGGAGGCCTCCCAGCCC	Tiled crRNA targeting mCherry	Fig. 2b
PspmCherry tiled49 (matching position 437)	ACATCCGCTCGGAGGAGGCCTCCCAGCCCA	Tiled crRNA targeting mCherry	Fig. 2b
PspmCherry tiled50 (matching position 436)	CATCCGCTCGGAGGAGGCCTCCCAGCCCAT	Tiled crRNA targeting mCherry	Fig. 2b
PspmCherry tiled51 (matching position 435)	ATCCGCTCGGAGGAGGCCTCCCAGCCCATG	Tiled crRNA targeting mCherry	Fig. 2b
PspmCherry tiled52 (matching position 434)	TCCGCTCGGAGGAGGCCTCCCAGCCCATGG	Tiled crRNA targeting mCherry	Fig. 2b
PspmCherry tiled53 (matching position 432)	CCGCTCGGAGGAGGCCTCCCAGCCCATGGT	Tiled crRNA targeting mCherry	Fig. 2b
PspmCherry tiled54 (matching position 431)	CGCTCGGAGGAGGCCTCCCAGCCCATGGTC	Tiled crRNA targeting mCherry	Fig. 2b
PspmCherry tiled55 (matching position 430)	GCTCGGAGGAGGCCTCCCAGCCCATGGTCT	Tiled crRNA targeting mCherry	Fig. 2b
PspmCherry tiled56 (matching position 429)	CTCGGAGGAGGCCTCCCAGCCCATGGTCTT	Tiled crRNA targeting mCherry	Fig. 2b
PspmCherry tiled57 (matching position 428)	TCGGAGGAGGCCTCCCAGCCCATGGTCTTC	Tiled crRNA targeting mCherry	Fig. 2b
PspmCherry tiled58 (matching position 427)	CGGAGGAGGCCTCCCAGCCCATGGTCTTCT	Tiled crRNA targeting mCherry	Fig. 2b
PspmCherry tiled59 (matching position 426)	GGAGGAGGCCTCCCAGCCCATGGTCTTCTT	Tiled crRNA targeting mCherry	Fig. 2b
PspmCherry tiled60 (matching position 425)	GAGGAGGCCTCCCAGCCCATGGTCTTCTTC	Tiled crRNA targeting mCherry	Fig. 2b
PspmCherry tiled61 (matching position 424)	AGGAGGCCTCCCAGCCCATGGTCTTCTTCT	Tiled crRNA targeting mCherry	Fig. 2b
BCR-ABL1P190 crRNA1	GGCUCAAAGUCAGAUGCUACUGGCCGCUGA	Tiled crRNA targeting BCR-ABL1	Fig. 2c
(matching position 1287)
BCR-ABL1P190 crRNA2	GCUCAAAGUCAGAUGCUACUGGCCGCUGAA	Tiled crRNA targeting BCR-ABL1	Fig. 2c
(matching position 1286)
BCR-ABL1P190 crRNA3	CUCAAAGUCAGAUGCUACUGGCCGCUGAAG	Tiled crRNA targeting BCR-ABL1	Fig. 2c
(matching position 1285)
BCR-ABL1P190 crRNA4	UCAAAGUCAGAUGCUACUGGCCGCUGAAGG	Tiled crRNA targeting BCR-ABL1	Fig. 2c
(matching position 1284)
BCR-ABL1P190 crRNA5	CAAAGUCAGAUGCUACUGGCCGCUGAAGGG	Tiled crRNA targeting BCR-ABL1	Fig. 2c
(matching position 1283)
BCR-ABL1P190 crRNA6	AAAGUCAGAUGCUACUGGCCGCUGAAGGGC	Tiled crRNA targeting BCR-ABL1	Fig. 2c
(matching position 1282)
BCR-ABL1P190 crRNA7	AAGUCAGAUGCUACUGGCCGCUGAAGGGCU	Tiled crRNA targeting BCR-ABL1	Fig. 2c
(matching position 1281)
BCR-ABL1P190 crRNA8	AGUCAGAUGCUACUGGCCGCUGAAGGGCUU	Tiled crRNA targeting BCR-ABL1	Fig. 2c
(matching position 1280)
BCR-ABL1P190 crRNA9	GUCAGAUGCUACUGGCCGCUGAAGGGCUUC	Tiled crRNA targeting BCR-ABL1	Fig. 2c
(matching position 1279)
BCR-ABL1P190 crRNA10	UCAGAUGCUACUGGCCGCUGAAGGGCUUCU	Tiled crRNA targeting BCR-ABL1	Fig. 2c
(matching position 1278)
BCR-ABL1P190 crRNA11	CAGAUGCUACUGGCCGCUGAAGGGCUUCUG	Tiled crRNA targeting BCR-ABL1	Fig. 2c
(matching position 1277)
BCR-ABL1P190 crRNA12	AGAUGCUACUGGCCGCUGAAGGGCUUCUGC	Tiled crRNA targeting BCR-ABL1	Fig. 2c
(matching position 1276)
BCR-ABL1P190 crRNA13	GAUGCUACUGGCCGCUGAAGGGCUUCUGCG	Tiled crRNA targeting BCR-ABL1	Fig. 2c
(matching position 1275)
BCR-ABL1P190 crRNA14	AUGCUACUGGCCGCUGAAGGGCUUCUGCGU	Tiled crRNA targeting BCR-ABL1	Fig. 2c
(matching position 1274)
BCR-ABL1P190 crRNA15	UGCUACUGGCCGCUGAAGGGCUUCUGCGUC	Tiled crRNA targeting BCR-ABL1	Fig. 2c
(matching position 1273)
BCR-ABL1P190 crRNA16	GCUACUGGCCGCUGAAGGGCUUCUGCGUCU	Tiled crRNA targeting BCR-ABL1	Fig. 2c
(matching position 1272)
BCR-ABL1P190 crRNA17	CUACUGGCCGCUGAAGGGCUUCUGCGUCUC	Tiled crRNA targeting BCR-ABL1	Fig. 2c
(matching position 1271)
BCR-ABL1P190 crRNA18	UACUGGCCGCUGAAGGGCUUCUGCGUCUCC	Tiled crRNA targeting BCR-ABL1	Fig. 2c
(matching position 1270)
BCR-ABL1P190 crRNA19	ACUGGCCGCUGAAGGGCUUCUGCGUCUCCA	Tiled crRNA targeting BCR-ABL1	Fig. 2c
(matching position 1269)
BCR-ABL1P190 crRNA20	CUGGCCGCUGAAGGGCUUCUGCGUCUCCAU	Tiled crRNA targeting BCR-ABL1	Fig. 2c
(matching position 1268)
BCR-ABL1P190 crRNA21	UGGCCGCUGAAGGGCUUCUGCGUCUCCAUG	Tiled crRNA targeting BCR-ABL1	Fig. 2c
(matching position 1267)			Fig. 7b-7m
BCR-ABL1P190 crRNA22	GGCCGCUGAAGGGCUUCUGCGUCUCCAUGG	Tiled crRNA targeting BCR-ABL1	Fig. 2c
(matching position 1266)
BCR-ABL1P190 crRNA23	GCCGCUGAAGGGCUUCUGCGUCUCCAUGGA	Tiled crRNA targeting BCR-ABL1	Fig. 2c
(matching position 1265)
BCR-ABL1P190 crRNA24	CCGCUGAAGGGCUUCUGCGUCUCCAUGGAA	Tiled crRNA targeting BCR-ABL1	Fig. 2c
(matching position 1264)
BCR-ABL1P190 crRNA25	CGCUGAAGGGCUUCUGCGUCUCCAUGGAAG	Tiled crRNA targeting BCR-ABL1	Fig. 2c
(matching position 1263)
BCR-ABL1P190 crRNA26	GCUGAAGGGCUUCUGCGUCUCCAUGGAAGG	Tiled crRNA targeting BCR-ABL1	Fig. 2c
(matching position 1262)
BCR-ABL1P190 crRNA27	CUGAAGGGCUUCUGCGUCUCCAUGGAAGGC	Tiled crRNA targeting BCR-ABL1	Fig. 2c
(matching position 1261)
BCR-ABL1P190 crRNA28	UGAAGGGCUUCUGCGUCUCCAUGGAAGGCG	Tiled crRNA targeting BCR-ABL1	Fig. 2c
(matching position 1260)
BCR-ABL1P190 crRNA29	GAAGGGCUUCUGCGUCUCCAUGGAAGGCGC	Tiled crRNA targeting BCR-ABL1	Fig. 2c
(matching position 1259)
BCR-ABL1P190 crRNA30	AAGGGCUUCUGCGUCUCCAUGGAAGGCGCC	Tiled crRNA targeting BCR-ABL1	Fig. 2c
(matching position 1258)
BCR-ABL1P190 crRNA31	AGGGCUUCUGCGUCUCCAUGGAAGGCGCCC	Tiled crRNA targeting BCR-ABL1	Fig. 2c
(matching position 1257)
BCR-ABL1P190 crRNA32	GGGCUUCUGCGUCUCCAUGGAAGGCGCCCU	Tiled crRNA targeting BCR-ABL1	Fig. 2c
(matching position 1256)
BCR-ABL1P190 crRNA33	GGCUUCUGCGUCUCCAUGGAAGGCGCCCUC	Tiled crRNA targeting BCR-ABL1	Fig. 2c
(matching position 1255)
BCR-ABL1P190 crRNA34	GCUUCUGCGUCUCCAUGGAAGGCGCCCUCG	Tiled crRNA targeting BCR-ABL1	Fig. 2c
(matching position 1254)
BCR-ABL1P190 crRNA35	CUUCUGCGUCUCCAUGGAAGGCGCCCUCGC	Tiled crRNA targeting BCR-ABL1	Fig. 2c
(matching position 1253)
BCR-ABL1P190 crRNA36	UUCUGCGUCUCCAUGGAAGGCGCCCUCGCC	Tiled crRNA targeting BCR-ABL1	Fig. 2c
(matching position 1252)
BCR-ABL1P190 crRNA37	UCUGCGUCUCCAUGGAAGGCGCCCUCGCCA	Tiled crRNA targeting BCR-ABL1	Fig. 2c
(matching position 1251)
BCR-ABL1P190 crRNA38	CUGCGUCUCCAUGGAAGGCGCCCUCGCCAU	Tiled crRNA targeting BCR-ABL1	Fig. 2c
(matching position 1250)
BCR-ABL1P190 crRNA39	UGCGUCUCCAUGGAAGGCGCCCUCGCCAUC	Tiled crRNA targeting BCR-ABL1	Fig. 2c
(matching position 1249)
BCR-ABL1P190 crRNA40	GCGUCUCCAUGGAAGGCGCCCUCGCCAUCG	Tiled crRNA targeting BCR-ABL1	Fig. 2c
(matching position 1248)
BCR-ABL1P190 crRNA41	CGUCUCCAUGGAAGGCGCCCUCGCCAUCGU	Tiled crRNA targeting BCR-ABL1	Fig. 2c
(matching position 1247)
SNX2-ABL1-12	GAAGCGGCUCUCGGAGGAGACGUAGAGCUC	Tiled crRNA targeting SNX2-ABL1	Fig. 3a
SNX2-ABL1-9	GCGGCUCUCGGAGGAGACGUAGAGCUCUUC	Tiled crRNA targeting SNX2-ABL1	Fig. 3a
SNX2-ABL1-6	GCUCUCGGAGGAGACGUAGAGCUCUUCCCU	Tiled crRNA targeting SNX2-ABL1	Fig. 3a
SNX2-ABL1-3	CUCGGAGGAGACGUAGAGCUCUUCCCUGGA	Tiled crRNA targeting SNX2-ABL1	Fig. 3a
SNX2-ABL1+0	GGAGGAGACGUAGAGCUCUUCCCUGGAUCU	Tiled crRNA targeting SNX2-ABL1	Fig. 3a
SNX2-ABL1+3	GGAGACGUAGAGCUCUUCCCUGGAUCUAUC	Tiled crRNA targeting SNX2-ABL1	Fig. 3a
SNX2-ABL1+6	GACGUAGAGCUCUUCCCUGGAUCUAUCAAA	Tiled crRNA targeting SNX2-ABL1	Fig. 3a
SNX2-ABL1+9	GUAGAGCUCUUCCCUGGAUCUAUCAAAGAU	Tiled crRNA targeting SNX2-ABL1	Fig. 3a
SNX2-ABL1+12	GAGCUCUUCCCUGGAUCUAUCAAAGAUCAC	Tiled crRNA targeting SNX2-ABL1	Fig. 3a
SFPQ-ABL1-12	GAAGCGGCUCUCGGAGGAGACGUAGAGCAU	Tiled crRNA targeting SFPQ-ABL1	Fig. 3a
SFPQ-ABL1-9	GCGGCUCUCGGAGGAGACGUAGAGCAUGUC	Tiled crRNA targeting SFPQ-ABL1	Fig. 3a
SFPQ-ABL1-6	GCUCUCGGAGGAGACGUAGAGCAUGUCACU	Tiled crRNA targeting SFPQ-ABL1	Fig. 3a
SFPQ-ABL1-3	CUCGGAGGAGACGUAGAGCAUGUCACUUCC	Tiled crRNA targeting SFPQ-ABL1	Fig. 3a
SFPQ-ABL1+0	GGAGGAGACGUAGAGCAUGUCACUUCCCAU	Tiled crRNA targeting SFPQ-ABL1	Fig. 3a
SFPQ-ABL1+3	GGAGACGUAGAGCAUGUCACUUCCCAUCAU	Tiled crRNA targeting SFPQ-ABL1	Fig. 3a
SFPQ-ABL1+6	GACGUAGAGCAUGUCACUUCCCAUCAUGGA	Tiled crRNA targeting SFPQ-ABL1	Fig. 3a
SFPQ-ABL1+9	GUAGAGCAUGUCACUUCCCAUCAUGGAACC	Tiled crRNA targeting SFPQ-ABL1	Fig. 3a
SFPQ-ABL1+12	GAGCAUGUCACUUCCCAUCAUGGAACCACU	Tiled crRNA targeting SFPQ-ABL1	Fig. 3a
Spike crRNA -TIL1	GTCGCGCACCAGGTTGATTGGGGTGTGCTT	Tiled crRNA targeting Spike	Fig. 3a
Spike crRNA-TIL2	TCGCGCACCAGGTTGATTGGGGTGTGCTTG	Tiled crRNA targeting Spike	Fig. 3a
Spike crRNA-TIL3	CGCGCACCAGGTTGATTGGGGTGTGCTTGG	Tiled crRNA targeting Spike	Fig. 3a
Spike crRNA-TIL4	GCGCACCAGGTTGATTGGGGTGTGCTTGGA	Tiled crRNA targeting Spike	Fig. 3a
Spike crRNA-TILF5	CGCACCAGGTTGATTGGGGTGTGCTTGGAG	Tiled crRNA targeting Spike	Fig. 3a
Spike crRNA-TIL6	GCACCAGGTTGATTGGGGTGTGCTTGGAGT	Tiled crRNA targeting Spike	Fig. 3a
Spike crRNA-TIL7	CACCAGGTTGATTGGGGTGTGCTTGGAGTA	Tiled crRNA targeting Spike	Fig. 3a
Spike crRNA-TIL8	ACCAGGTTGATTGGGGTGTGCTTGGAGTAG	Tiled crRNA targeting Spike	Fig. 3a
Spike crRNA-TILF9	CCAGGTTGATTGGGGTGTGCTTGGAGTAGA	Tiled crRNA targeting Spike	Fig. 3a
Spike crRNA-TIL10	CAGGTTGATTGGGGTGTGCTTGGAGTAGAT	Tiled crRNA targeting Spike	Fig. 3a
Spike crRNA-TIL11	AGGTTGATTGGGGTGTGCTTGGAGTAGATC	Tiled crRNA targeting Spike	Fig. 3a
Spike crRNA-TIL12	GGTTGATTGGGGTGTGCTTGGAGTAGATCT	Tiled crRNA targeting Spike	Fig. 3a
Spike crRNA-TIL13	GTTGATTGGGGTGTGCTTGGAGTAGATCTT	Tiled crRNA targeting Spike	Fig. 3a
Spike crRNA-TIL14	TTGATTGGGGTGTGCTTGGAGTAGATCTTA	Tiled crRNA targeting Spike	Fig. 3a
Spike crRNA-TIL15	TGATTGGGGTGTGCTTGGAGTAGATCTTAA	Tiled crRNA targeting Spike	Fig. 3a
Spike crRNA-TIL16	GATTGGGGTGTGCTTGGAGTAGATCTTAAA	Tiled crRNA targeting Spike	Fig. 3a
Spike crRNA-TIL17	ATTGGGGTGTGCTTGGAGTAGATCTTAAAG	Tiled crRNA targeting Spike	Fig. 3a
Spike crRNA-TIL18	TTGGGGTGTGCTTGGAGTAGATCTTAAAGT	Tiled crRNA targeting Spike	Fig. 3a
Spike crRNA-TIL19	TGGGGTGTGCTTGGAGTAGATCTTAAAGTA	Tiled crRNA targeting Spike	Fig. 3a
Spike crRNA-TIL20	GGGGTGTGCTTGGAGTAGATCTTAAAGTAG	Tiled crRNA targeting Spike	Fig. 3a
Spike crRNA-TIL21	GGGTGTGCTTGGAGTAGATCTTAAAGTAGC	Tiled crRNA targeting Spike	Fig. 3a
Spike crRNA-TIL22	GGTGTGCTTGGAGTAGATCTTAAAGTAGCC	Tiled crRNA targeting Spike	Fig. 3a
Spike crRNA-TIL23	GTGTGCTTGGAGTAGATCTTAAAGTAGCCA	Tiled crRNA targeting Spike	Fig. 3a
Spike crRNA-TIL24	TGTGCTTGGAGTAGATCTTAAAGTAGCCAT	Tiled crRNA targeting Spike	Fig. 3a
Spike crRNA-TIL25	GTGCTTGGAGTAGATCTTAAAGTAGCCATC	Tiled crRNA targeting Spike	Fig. 3a
Spike crRNA-TIL26	TGCTTGGAGTAGATCTTAAAGTAGCCATCG	Tiled crRNA targeting Spike	Fig. 3a
Spike crRNA-TIL27	GCTTGGAGTAGATCTTAAAGTAGCCATCGA	Tiled crRNA targeting Spike	Fig. 3a
Spike crRNA-TIL28	CTTGGAGTAGATCTTAAAGTAGCCATCGAT	Tiled crRNA targeting Spike	Fig. 3a
Spike crRNA-TIL29	TTGGAGTAGATCTTAAAGTAGCCATCGATG	Tiled crRNA targeting Spike	Fig. 3a
Spike crRNA-TIL30	TGGAGTAGATCTTAAAGTAGCCATCGATGT	Tiled crRNA targeting Spike	Fig. 3a
Spike crRNA-TIL31	GGAGTAGATCTTAAAGTAGCCATCGATGTT	Tiled crRNA targeting Spike	Fig. 3a
Spike crRNA-TIL32	GAGTAGATCTTAAAGTAGCCATCGATGTTC	Tiled crRNA targeting Spike	Fig. 3a
Spike crRNA-TIL33	AGTAGATCTTAAAGTAGCCATCGATGTTCT	Tiled crRNA targeting Spike	Fig. 3a
Spike crRNA-TIL34	GTAGATCTTAAAGTAGCCATCGATGTTCTT	Tiled crRNA targeting Spike	Fig. 3a
Spike crRNA-TIL35	TAGATCTTAAAGTAGCCATCGATGTTCTTA	Tiled crRNA targeting Spike	Fig. 3a
Spike crRNA-TIL36	AGATCTTAAAGTAGCCATCGATGTTCTTAA	Tiled crRNA targeting Spike	Fig. 3a
Spike crRNA-TIL37	GATCTTAAAGTAGCCATCGATGTTCTTAAA	Tiled crRNA targeting Spike	Fig. 3a
Spike crRNA-TIL38	ATCTTAAAGTAGCCATCGATGTTCTTAAAC	Tiled crRNA targeting Spike	Fig. 3a
Spike crRNA-TIL39	TCTTAAAGTAGCCATCGATGTTCTTAAACA	Tiled crRNA targeting Spike	Fig. 3a
Spike crRNA-TIL40	CTTAAAGTAGCCATCGATGTTCTTAAACAC	Tiled crRNA targeting Spike	Fig. 3a
Spike crRNA-TIL41	TTAAAGTAGCCATCGATGTTCTTAAACACG	Tiled crRNA targeting Spike	Fig. 3a
Spike crRNA-TIL42	TAAAGTAGCCATCGATGTTCTTAAACACGA	Tiled crRNA targeting Spike	Fig. 3a
Spike crRNA-TIL43	AAAGTAGCCATCGATGTTCTTAAACACGAA	Tiled crRNA targeting Spike	Fig. 3a
Spike crRNA-TIL44	AAGTAGCCATCGATGTTCTTAAACACGAAC	Tiled crRNA targeting Spike	Fig. 3a
Spike crRNA-TIL45	AGTAGCCATCGATGTTCTTAAACACGAACT	Tiled crRNA targeting Spike	Fig. 3a
Spike crRNA-TIL46	GTAGCCATCGATGTTCTTAAACACGAACTC	Tiled crRNA targeting Spike	Fig. 3a
Spike crRNA-TIL47	TAGCCATCGATGTTCTTAAACACGAACTCC	Tiled crRNA targeting Spike	Fig. 3a
Spike crRNA-TIL48	AGCCATCGATGTTCTTAAACACGAACTCCC	Tiled crRNA targeting Spike	Fig. 3a
Spike crRNA-TIL49	GCCATCGATGTTCTTAAACACGAACTCCCG	Tiled crRNA targeting Spike	Fig. 3a
Spike crRNA-TIL50	CCATCGATGTTCTTAAACACGAACTCCCGC	Tiled crRNA targeting Spike	Fig. 3a
Spike crRNA-TIL51	CATCGATGTTCTTAAACACGAACTCCCGCA	Tiled crRNA targeting Spike	Fig. 3a
Spike crRNA-TIL52	ATCGATGTTCTTAAACACGAACTCCCGCAG	Tiled crRNA targeting Spike	Fig. 3a
Spike crRNA-TIL53	TCGATGTTCTTAAACACGAACTCCCGCAGG	Tiled crRNA targeting Spike	Fig. 3a
Spike crRNA-TIL54	CGATGTTCTTAAACACGAACTCCCGCAGGT	Tiled crRNA targeting Spike	Fig. 3a
Spike crRNA-TIL55	GATGTTCTTAAACACGAACTCCCGCAGGTT	Tiled crRNA targeting Spike	Fig. 3a
Spike crRNA-TIL56	ATGTTCTTAAACACGAACTCCCGCAGGTTC	Tiled crRNA targeting Spike	Fig. 3a
Spike crRNA-TIL57	TGTTCTTAAACACGAACTCCCGCAGGTTCT	Tiled crRNA targeting Spike	Fig. 3a
Spike crRNA-TIL58	GTTCTTAAACACGAACTCCCGCAGGTTCTT	Tiled crRNA targeting Spike	Fig. 3a
Spike crRNA-TIL59	TTCTTAAACACGAACTCCCGCAGGTTCTTG	Tiled crRNA targeting Spike	Fig. 3a
Spike crRNA-TIL60	TCTTAAACACGAACTCCCGCAGGTTCTTGA	Tiled crRNA targeting Spike	Fig. 3a
Spike crRNA-TIL61	CTTAAACACGAACTCCCGCAGGTTCTTGAA	Tiled crRNA targeting Spike	Fig. 3a
PspmCherry12 3ntMSM 1-3nt-mismatches	CCCCGCCGUCCUCGGGGUACAUCCGCUCGG	mCherry Spacer mutagenesis	Fig. 6f
PspmCherry12 3ntMSM 4-6nt-mismatches	GGGGCGCGUCCUCGGGGUACAUCCGCUCGG	mCherry Spacer mutagenesis	Fig. 6f
			Extended Data Fig. 9a-9c
PspmCherry12 3ntMSM 7-9nt-mismatches	GGGCGCGCACCUCGGGGUACAUCCGCUCGG	mCherry Spacer mutagenesis	Fig. 6f
PspmCherry12 3ntMSM 10-12nt-mismatches	GGGCGCCGUGGACGGGGUACAUCCGCUCGG	mCherry Spacer mutagenesis	Fig. 6f
PspmCherry12 3ntMSM 13-15nt-mismatches	GGGCGCCGUCCUGCCGGUACAUCCGCUCGG	mCherry Spacer mutagenesis	Fig. 6f
PspmCherry12 3ntMSM 16-18nt-mismatches	GGGCGCCGUCCUCGGCCAACAUCCGCUCGG	mCherry Spacer mutagenesis	Fig. 6f
PspmCherry12 3ntMSM 19-21nt-mismatches	GGGCGCCGUCCUCGGGGUUGUUCCGCUCGG	mCherry Spacer mutagenesis	Fig. 6f
PspmCherry12 3ntMSM 22-24nt-mismatches	GGGCGCCGUCCUCGGGGUACAAGGGCUCGG	mCherry Spacer mutagenesis	Fig. 6f
PspmCherry12 3ntMSM 25-27nt-mismatches	GGGCGCCGUCCUCGGGGUACAUCCCGACGG	mCherry Spacer mutagenesis	Fig. 6f
PspmCherry12 3ntMSM 28-30nt-mismatches	GGGCGCCGUCCUCGGGGUACAUCCGCUGCC	mCherry Spacer mutagenesis	Fig. 6f
PspmCherry12 4ntMSM_1-4nt-mismatches	CCCGGCCGTCCTCGGGGTACATCCGCTCGG	mCherry Spacer mutagenesis	Fig. 6e
PspmCherry12 4ntMSM_5-8nt-mismatches	GGGCCGGCTCCTCGGGGTACATCCGCTCGG	mCherry Spacer mutagenesis	Fig. 6e
PspmCherry12 4ntMSM_9-12nt-mismatches	GGGCGCCGAGGACGGGGTACATCCGCTCGG	mCherry Spacer mutagenesis	Fig. 6e
PspmCherry12 4ntMSM_13-16nt-mismatches	GGGCGCCGTCCTGCCCGTACATCCGCTCGG	mCherry Spacer mutagenesis	Fig. 6e
PspmCherry12 4ntMSM_17-20nt-mismatches	GGGCGCCGTCCTCGGGCATGATCCGCTCGG	mCherry Spacer mutagenesis	Fig. 6e
PspmCherry12 4ntMSM_21-24nt-mismatches	GGGCGCCGTCCTCGGGGTACTAGGGCTCGG	mCherry Spacer mutagenesis	Fig. 6e
PspmCherry12 4ntMSM_25-28nt-mismatches	GGGCGCCGTCCTCGGGGTACATCCCGAGGG	mCherry Spacer mutagenesis	Fig. 6e
PspmCherry12 5ntMSM_1-5nt-mismatches	CCCGCCCGTCCTCGGGGTACATCCGCTCGG	mCherry Spacer mutagenesis	Fig. 6d
PspmCherry12 5ntMSM_6-10nt-mismatches	GGGCGGGCAGCTCGGGGTACATCCGCTCGG	mCherry Spacer mutagenesis	Fig. 6d
PspmCherry12 5ntMSM_11-15nt-mismatches	GGGCGCCGTCGAGCCGGTACATCCGCTCGG	mCherry Spacer mutagenesis	Fig. 6d
PspmCherry12 5ntMSM_16-20nt-mismatches	GGGCGCCGTCCTCGGCCATGATCCGCTCGG	mCherry Spacer mutagenesis	Fig. 6d
PspmCherry12 5ntMSM_21-25nt-mismatches	GGGCGCCGTCCTCGGGGTACTAGGCCTCGG	mCherry Spacer mutagenesis	Fig. 6d
PspmCherry12 5nt MSM_26-30nt-mismatches	GGGCGCCGTCCTCGGGGTACATCCGGAGCC	mCherry Spacer mutagenesis	Fig. 6d
PspmCherry12 6ntMSM_1-6nt-mismatches	CCCGCGCGTCCTCGGGGTACATCCGCTCGG	mCherry Spacer mutagenesis	Fig. 6c
PspmCherry12 6ntMSM_7-12nt-mismatches	GGGCGCGCAGGACGGGGTACATCCGCTCGG	mCherry Spacer mutagenesis	Fig. 6c
PspmCherry12 6ntMSM_13-18nt-mismatches	GGGCGCCGTCCTGCCCCAACATCCGCTCGG	mCherry Spacer mutagenesis	Fig. 6c
PspmCherry12 6ntMSM_19-24nt-mismatches	GGGCGCCGTCCTCGGGGTTGTAGGGCTCGG	mCherry Spacer mutagenesis	Fig. 6c
PspmCherry12 6ntMSM_25-30nt-mismatches	GGGCGCCGTCCTCGGGGTACATCCCGAGCC	mCherry Spacer mutagenesis	Fig. 6c
PspmCherry12 28-30nt-mismatches	GGGCGCCGUCCUCGGGGUACAUCCGCUGCC	mCherry Spacer mutagenesis	Fig. 6a
PspmCherry12 25-30nt-mismatches	GGGCGCCGUCCUCGGGGUACAUCCCGAGCC	mCherry Spacer mutagenesis	Fig. 6a
PspmCherry12 22-30nt-mismatches	GGGCGCCGUCCUCGGGGUACAAGGCGAGCC	mCherry Spacer mutagenesis	Fig. 6a
PspmCherry12 19-30nt-mismatches	GGGCGCCGUCCUCGGGGUUGUAGGCGAGCC	mCherry Spacer mutagenesis	Fig. 6a
PspmCherry12 16-30nt-mismatches	GGGCGCCGUCCUCGGCCAUGUAGGCGAGCC	mCherry Spacer mutagenesis	Fig. 6a
PspmCherry12 13-30nt-mismatches	GGGCGCCGUCCUGCCCCAUGUAGGCGAGCC	mCherry Spacer mutagenesis	Fig. 6a
PspmCherry12 10-30nt-mismatches	GGGCGCCGUGGAGCCCCAUGUAGGCGAGCC	mCherry Spacer mutagenesis	Fig. 6a
PspmCherry12 7-30nt-mismatches	GGGCGCGCAGGAGCCCCAUGUAGGCGAGCC	mCherry Spacer mutagenesis	Fig. 6a
PspmCherry12 4-30nt-mismatches	GGGGCGGCAGGAGCCCCAUGUAGGCGAGCC	mCherry Spacer mutagenesis	Fig. 6a
PspmCherry12 1-30nt-mismatches	CCCGCGGCAGGAGCCCCAUGUAGGCGAGCC	mCherry Spacer mutagenesis	Fig. 6a
PspmCherry12 1-3nt-mismatches	CCCCGCCGUCCUCGGGGUACAUCCGCUCGG	mCherry Spacer mutagenesis	Fig. 6b
PspmCherry12 1-6nt-mismatches	CCCGCGCGUCCUCGGGGUACAUCCGCUCGG	mCherry Spacer mutagenesis	Fig. 6b
PspmCherry12 1-9nt–mismatches	CCCGCGGCACCUCGGGGUACAUCCGCUCGG	mCherry Spacer mutagenesis	Fig. 6b
PspmCherry12 1-12nt-mismatches	CCCGCGGCAGGACGGGGUACAUCCGCUCGG	mCherry Spacer mutagenesis	Fig. 6b
PspmCherry12 1-15nt-mismatches	CCCGCGGCAGGAGCCGGUACAUCCGCUCGG	mCherry Spacer mutagenesis	Fig. 6b
PspmCherry12 1-18nt-mismatches	CCCGCGGCAGGAGCCCCAACAUCCGCUCGG	mCherry Spacer mutagenesis	Fig. 6b
PspmCherry12 1-21nt-mismatches	CCCGCGGCAGGAGCCCCAUGUUCCGCUCGG	mCherry Spacer mutagenesis	Fig. 6b
PspmCherry12 1-24nt-mismatches	CCCGCGGCAGGAGCCCCAUGUAGGGCUCGG	mCherry Spacer mutagenesis	Fig. 6b
PspmCherry12 1-27nt-mismatches	CCCGCGGCAGGAGCCCCAUGUAGGCGACGG	mCherry Spacer mutagenesis	Fig. 6b
PspmCherry12 1-30nt-mismatches	CCCGCGGCAGGAGCCCCAUGUAGGCGAGCC	mCherry Spacer mutagenesis	Fig. 6b
PspmCherry2_1-3nt-mismatches	CCGCATGTTATCCTCCTCGTCCATGCTCAC	mCherry Spacer mutagenesis	Extended Data Fig. 5a
PspmCherry3_1-3nt-mismatches	CCTGCCCTCCATGTGCACCTTGAAGCGCAT	mCherry Spacer mutagenesis	Extended Data Fig. 5a
PspmCherry5_1-3nt-mismatches	CCGGGTCTGGGTGCCCTCGTAGGGGCGGCC	mCherry Spacer mutagenesis	Extended Data Fig. 5a
PspmCherry6_1-3nt-mismatches	CCTGCCGTACATGAACTGAGGGGACAGGAT	mCherry Spacer mutagenesis	Extended Data Fig. 5a
PspmCherry7_1-3nt-mismatches	CCCGAAGGACAGCTTCAAGTAGTCGGGGAT	mCherry Spacer mutagenesis	Extended Data Fig. 5a
PspmCherry10_1-3nt-mismatches	CCTGTCCTGGGTCACGGTCACCACGCCGCC	mCherry Spacer mutagenesis	Extended Data Fig. 5a
PspmCherry11_1-3nt-mismatches	CCACTTCTTCTGCATTACGGGGCCGTCGGA	mCherry Spacer mutagenesis	Extended Data Fig. 5a
PspmCherry12_1-3nt-mismatches	CCCCGCCGTCCTCGGGGTACATCCGCTCGG	mCherry Spacer mutagenesis	Extended Data Fig. 5a-5c
PspmCherry13_1-3nt-mismatches	CCAGGTCTTGACCTCAGCGTCGTAGTGGCC	mCherry Spacer mutagenesis	Extended Data Fig. 5a
PspmCherry15_1-3nt-mismatches	CCAGATGTCCAACTTGATGTTGACGTTGTA	mCherry Spacer mutagenesis	Extended Data Fig. 5a
PspmCherry16_1-3nt-mismatches	CCAGGAGTGGCGGCCCTCGGCGCGTTCGTA	mCherry Spacer mutagenesis	Extended Data Fig. 5a
PspmCherry12_1-2nt-mismatches	CCGCGCCGTCCTCGGGGTACATCCGCTCGG	mCherry Spacer mutagenesis	Extended Data Fig. 5b-5c
PspmCherry12_2-3nt-mismatches	GCCCGCCGTCCTCGGGGTACATCCGCTCGG	mCherry Spacer mutagenesis	Extended Data Fig. 5b-5c
PspmCherry12_1st&3rdnt-mismatches	CGCCGCCGTCCTCGGGGTACATCCGCTCGG	mCherry Spacer mutagenesis	Extended Data Fig. 5b-5c
PspmCherry12_1st nt-mismatch	CGGCGCCGTCCTCGGGGTACATCCGCTCGG	mCherry Spacer mutagenesis	Extended Data Fig. 5b-5c
PspmCherry12_2nd nt-mismatch	GCGCGCCGTCCTCGGGGTACATCCGCTCGG	mCherry Spacer mutagenesis	Extended Data Fig. 5b-5c
PspmCherry12_3rd nt-mismatch	GGCCGCCGTCCTCGGGGTACATCCGCTCGG	mCherry Spacer mutagenesis	Extended Data Fig. 5b-5c
pspmcherry12 non-consecutive 5 MSM	GGGCGGCGTCCACGGGGAACATCGGCTCGC	mCherry Spacer mutagenesis	Fig. 6g
pspmcherry12 non-consecutive 4 MSM	GGGCGCGGTCCTCCGGGTACTTCCGCTGGG	mCherry Spacer mutagenesis	Fig. 6g
Pspmcherry12 non-consecutive 3 MSM	GGGCGCCCTCCTCGGCGTACATCGGCTCGG	mCherry Spacer mutagenesis	Fig. 6g
Pspmcherry12 non-consecutive 2 MSM	GGGCGCCGTGCTCGGGGTAGATCCGCTCGG	mCherry Spacer mutagenesis	Fig. 6g
Pspmcherry12 non-consecutive 15 MSM	GCGGGGCCTGCACCGCGAAGAACGGGTGGC	mCherry Spacer mutagenesis	Fig. 6g
Pspmcherry12 non-consecutive 10 MSM	GGCCGGCGACCACGCGGAACTTCGGCACGC	mCherry Spacer mutagenesis	Fig. 6g
Pspmcherry12 non-consecutive 7 MSM	GGGGGCCCTCCACGGCGTAGATCGGCTGGG	mCherry Spacer mutagenesis	Fig. 6g
Pspmcherry12 non-consecutive 6 MSM	GGGCCCCGTGCTCGCGGTAGATCCCCTCGC	mCherry Spacer mutagenesis	Fig. 6g
Pspmcherry12 non-consecutive 2 MSM	GGCGGCGCTCGACGCCGTTGATGGGCAGGG	mCherry Spacer mutagenesis	Fig. 6g
Pspmcherry12 non-consecutive 3 MSM	GGGGCGCGTGGACGGCCAACAAGGGCTGCC	mCherry Spacer mutagenesis	Fig. 6g
Pspmcherry12 5'27 (Δ1-3)	CGCCGTCCTCGGGGTACATCCGCTCGG	mCherry Spacer mutagenesis	Extended Data Fig. 8c
Pspmcherry12 5'24 (Δ1-6)	CGTCCTCGGGGTACATCCGCTCGG	mCherry Spacer mutagenesis	Extended Data Fig. 8c
Pspmcherry12 5'21 (Δ1-9)	CCTCGGGGTACATCCGCTCGG	mCherry Spacer mutagenesis	Extended Data Fig. 8c
Pspmcherry12 5'18 (Δ1-12)	CGGGGTACATCCGCTCGG	mCherry Spacer mutagenesis	Extended Data Fig. 8c
Pspmcherry12 3'27 (Δ28-30)	GGGCGCCGTCCTCGGGGTACATCCGCT	mCherry Spacer mutagenesis	Extended Data Fig. 8d-8f
Pspmcherry12 3'24 (Δ25-30)	GGGCGCCGTCCTCGGGGTACATCC	mCherry Spacer mutagenesis	Extended Data Fig. 8d
Pspmcherry12 3'21 (Δ22-30)	GGGCGCCGTCCTCGGGGTACA	mCherry Spacer mutagenesis	Extended Data Fig. 8d
Pspmcherry12 3'18 (Δ19-30)	GGGCGCCGTCCTCGGGGT	mCherry Spacer mutagenesis	Extended Data Fig. 8d
Pspmcherry12 3'15 (Δ16-30)	GGGCGCCGTCCTCGG	mCherry Spacer mutagenesis	Extended Data Fig. 8d
Pspmcherry12 3'27 (Δ28-30) 1-3nt MSM	CCCCGCCGTCCTCGGGGTACATCCGCT	mCherry Spacer mutagenesis	Extended Data Fig. 8e
Pspmcherry12 3'27 (Δ28-30) 4-6nt MSM	GGGGCGCGTCCTCGGGGTACATCCGCT	mCherry Spacer mutagenesis	Extended Data Fig. 8e
Pspmcherry12 3'27 (Δ28-30) 7-9nt MSM	GGGGCGCGTCCTCGGGGTACATCCGCT	mCherry Spacer mutagenesis	Extended Data Fig. 8e
Pspmcherry12 3'27 (Δ28-30) 10-12nt MSM	GGGCGCCGTGGACGGGGTACATCCGCT	mCherry Spacer mutagenesis	Extended Data Fig. 8e
Pspmcherry12 3'27 (Δ28-30) 13-15nt MSM	GGGCGCCGTCCTGCCGGTACATCCGCT	mCherry Spacer mutagenesis	Extended Data Fig. 8e
Pspmcherry12 3'27 (Δ28-30) 16-18nt MSM	GGGCGCCGTCCTCGGCCAACATCCGCT	mCherry Spacer mutagenesis	Extended Data Fig. 8e
Pspmcherry12 3'27 (Δ28-30) 19-21nt MSM	GGGCGCCGTCCTCGGGGTTGTTCCGCT	mCherry Spacer mutagenesis	Extended Data Fig. 8e
Pspmcherry12 3'27 (Δ28-30) 22-24nt MSM	GGGCGCCGTCCTCGGGGTACAAGGGCT	mCherry Spacer mutagenesis	Extended Data Fig. 8e
Pspmcherry12 3'27 (Δ28-30) 1nt-7MSM	GGGCGCGGTCCTCGGGGTACATCCGCT	mCherry Spacer mutagenesis	Extended Data Fig. 8f
Pspmcherry12 3'27 (Δ28-30) 1nt-14MSM	GGGCGCCGTCCTCCGGGTACATCCGCT	mCherry Spacer mutagenesis	Extended Data Fig. 8f
Pspmcherry12 3'27 (Δ28-30) 1nt-21 MSM	GGGCGCCGTCCTCGGGGTACTTCCGCT	mCherry Spacer mutagenesis	Extended Data Fig. 8f
pspmcherry8 3'27 (Δ28-30) 2nt-9,18 MSM	GGGCGCCGACCTCGGGGAACATCCGCT	mCherry Spacer mutagenesis	Extended Data Fig. 8f
Pspmcherry12 3'27 (Δ28-30) 3nt-7,14,21 MSM	GGGCGCGGTCCTCCGGGTACTTCCGCT	mCherry Spacer mutagenesis	Extended Data Fig. 8f
Pspmcherry12 3'27 (Δ28-30) 4nt-6,12,18,24 MSM	GGGCGGCGTCCACGGGGTACATCGGCT	mCherry Spacer mutagenesis	Extended Data Fig. 8f
Pspmcherry12 3'27 (Δ28-30) 5nt-5,10,15,20,25 MSM	GGGCCCCGTGCTCGCGGTAGATCCCCT	mCherry Spacer mutagenesis	Extended Data Fig. 8f
PspmCherry tiled 24 1G	GCCTTCAGGGCGCCGTCCTCGGGGTACATC	Validation of crRNA prediction	Fig. 4c
PspmCherry tiled 25 1G	GCTTCAGGGCGCCGTCCTCGGGGTACATCC	Validation of crRNA prediction	Fig. 4d
PspmCherry tiled 26 1G	GTTCAGGGCGCCGTCCTCGGGGTACATCCG	Validation of crRNA prediction	Fig. 4e
			Extended Data Fig. 6c
PspCherry tiled 27 1G	GTCAGGGCGCCGTCCTCGGGGTACATCCGC	Validation of crRNA prediction	Fig. 4f
			Extended Data Fig. 6d
PspmCherry tiled 28 1G	GCAGGGCGCCGTCCTCGGGGTACATCCGCT	Validation of crRNA prediction	Fig. 4g
PspmCherry tiled 24 2G	GGCTTCAGGGCGCCGTCCTCGGGGTACATC	Validation of crRNA prediction	Fig. 4c, 4i
			Extended Data Fig. 6f
PspmCherry tiled 25 1G	GGTTCAGGGCGCCGTCCTCGGGGTACATCC	Validation of crRNA prediction	Fig. 4d
PspCherry tiled 26 2G	GGTCAGGGCGCCGTCCTCGGGGTACATCCG	Validation of crRNA prediction	Fig. 4e, 4i
			Extended Data Fig. 6c, 6f
PspmCherry tiled 27 2G	GGCAGGGCGCCGTCCTCGGGGTACATCCGC	Validation of crRNA prediction	Fig. 4f, 4i
			Extended Data Fig. 6d, 6f
PspmCherry tiled 28 2G	GGAGGGCGCCGTCCTCGGGGTACATCCGCT	Validation of crRNA prediction	Fig. 4g
PspCherry tiled 39 extra G	GTCCTCGGGGTACATCCGCTCGGAGGAGGCC	Validation of crRNA prediction	Fig. 4a, 4i
PspmCherry tiled 40 extra G	GCCTCGGGGTACATCCGCTCGGAGGAGGCCT	Validation of crRNA prediction	Fig. 4b
			Extended Data Fig. 6a
PspmCherry tiled 39 1G	GCCTCGGGGTACATCCGCTCGGAGGAGGCC	Validation of crRNA prediction	Fig. 4a Extended Data Fig. 6b
PspmCherry tiled 40 1G	GCTCGGGGTACATCCGCTCGGAGGAGGCCT	Validation of crRNA prediction	Fig. 4b Extended Data Fig. 6a
PspmCherry tiled 39 2G	GGCTCGGGGTACATCCGCTCGGAGGAGGCC	Validation of crRNA prediction	Fig. 4a Extended Data Fig. 6b, 6f
PspmCherry tiled 40 2G	GGTCGGGGTACATCCGCTCGGAGGAGGCCT	Validation of crRNA prediction	Fig. 4b Extended Data Fig. 6a
PspmCherry tiled 24 extra G	GCCCTTCAGGGCGCCGTCCTCGGGGTACATC	Validation of crRNA prediction	Fig. 4c
PspCherry tiled 25 extra G	GCCTTCAGGGCGCCGTCCTCGGGGTACATCC	Validation of crRNA prediction	Fig. 4d
PspCherry tiled 26 extra G	GCTTCAGGGCGCCGTCCTCGGGGTACATCCG	Validation of crRNA prediction	Fig. 4e
			Extended Data Fig. 6c
PspCherry tiled 27 extra G	GTTCAGGGCGCCGTCCTCGGGGTACATCCGC	Validation of crRNA prediction	Fig. 4f
			Extended Data Fig. 6d
PspCherry tiled 28 extra G	GTCAGGGCGCCGTCCTCGGGGTACATCCGCT	Validation of crRNA prediction	Fig. 4g
Ineffective EGFP crRNA1	CCGGTGAACAGCTCCTCGCCCTTGCTCACC	Validation of crRNA prediction	Fig. 3f
Ineffective EGFP crRNA2	CAGGATGGGCACCACCCCGGTGAACAGCTC	Validation of crRNA prediction	Fig. 3f
Ineffective EGFP crRNA3	CTTGTAGTTGCCGTCGTCCTTGAAGAAGAT	Validation of crRNA prediction	Fig. 3f
Ineffective EGFP crRNA4	CACCAGGGTGTCGCCCTCGAACTTCACCTC	Validation of crRNA prediction	Fig. 3f
Ineffective EGFP crRNA5	CAGGATGTTGCCGTCCTCCTTGAAGTCGAT	Validation of crRNA prediction	Fig. 3f
Ineffective EGFP crRNA6	CTTCTGCTTGTCGGCCATGATATAGACGTT	Validation of crRNA prediction	Fig. 3f
Ineffective EGFP crRNA7	CTGCACGCTGCCGTCCTCGATGTTGTGGCG	Validation of crRNA prediction	Fig. 3f
Ineffective EGFP crRNA8	CTTGTACAGCTCGTCCATGCCGAGAGTGAT	Validation of crRNA prediction	Fig. 3f
Ineffective EGFP crRNA9	TACTCCAGCTTGTGCCCCAGGATGTTGCCG	Validation of crRNA prediction	Fig. 3f
Potent EGFP crRNA1	GGTCAGCTTGCCGTAGGTGGCATCGCCCTC	Validation of crRNA prediction	Fig. 3e
Potent EGFP crRNA2	GGTCACGAGGGTGGGCCAGGGCACGGGCAG	Validation of crRNA prediction	Fig. 3e
Potent EGFP crRNA3	GGTAGCGGCTGAAGCACTGCACGCCGTAGG	Validation of crRNA prediction	Fig. 3e
Potent EGFP crRNA4	GGGCATGGCGGACTTGAAGAAGTCGTGCTG	Validation of crRNA prediction	Fig. 3e
Potent EGFP crRNA5	GGTGCGCTCCTGGACGTAGCCTTCGGGCAT	Validation of crRNA prediction	Fig. 3e
Potent EGFP crRNA6	GGCGCGGGTCTTGTAGTTGCCGTCGTCCTT	Validation of crRNA prediction	Fig. 3e
Potent EGFP crRNA7	GGCGAGCTGCACGCTGCCGTCCTCGATGTT	Validation of crRNA prediction	Fig. 3e
Potent EGFP crRNA8	GGTAGTGGTCGGCGAGCTGCACGCTGCCGT	Validation of crRNA prediction	Fig. 3e
Potent EGFP crRNA9	GGGCCGTCGCCGATGGGGGTGTTCTGCTGG	Validation of crRNA prediction	Fig. 3e
Potent EGFP crRNA10	GGGCAGCAGCACGGGGCCGTCGCCGATGGG	Validation of crRNA prediction	Fig. 3e
Potent EGFP crRNA11	GGGGGTGTTCTGCTGGTAGTGGTCGGCGAG	Validation of crRNA prediction	Fig. 3i
Ineffective Tagbfp crRNA1	CTCGGTGAAGGCCTCCCAGCCGAGTGTTTT	Validation of crRNA prediction	Fig. 3i
Ineffective Tagbfp crRNA2	CGGTCAGCACGCCCCCGTCCTCGTATGTGG	Validation of crRNA prediction	Fig. 3i
Ineffective Tagbfp crRNA3	CAGATGGCTCCCGCCCACGAGCTTCAGGGC	Validation of crRNA prediction	Fig. 3i
Ineffective Tagbfp crRNA4	CCATGTCGTTTCTGCCTTCCAGGCCGCCGT	Validation of crRNA prediction	Fig. 3i
Ineffective Tagbfp crRNA5	CGATCAGATGGCTCCCGCCCACGAGCTTCA	Validation of crRNA prediction	Fig. 3i
Ineffective Tagbfp crRNA6	CTCGTTGTTGGCCTCCTTGATTCTTTCCAG	Validation of crRNA prediction	Fig. 3i
Ineffective Tagbfp crRNA7	CAATTAAGCTTGTGCCCCAGTTTGCTAGGG	Validation of crRNA prediction	Fig. 3i
Ineffective Tagbfp crRNA8	CCCATGTGAAGCCCTCAGGGAAGGACTGCT	Validation of crRNA prediction	Fig. 3i
Ineffective Tagbfp crRNA9	ATGTGAAGTTCACCCCTCTGATCTTGACGT	Validation of crRNA prediction	Fig. 3i
Potent Tagbfp crRNA1	GGTGCCCTCGTAGGGCTTGCCTTCGCCCTC	Validation of crRNA prediction	Fig. 3h
Potent Tagbfp crRNA2	GGCGAAGGGGAGAGGGCCGCCCTCGACCAC	Validation of crRNA prediction	Fig. 3h
Potent Tagbfp crRNA3	GGTGACTCTCTCCCATGTGAAGCCCTCAGG	Validation of crRNA prediction	Fig. 3h
Potent Tagbfp crRNA4	GGGGTACAGGGTCTCGGTGAAGGCCTCCCA	Validation of crRNA prediction	Fig. 3h
Potent Tagbfp crRNA5	GGTTTCTTGGATCTATATGTGGTCTTGATG	Validation of crRNA prediction	Fig. 3h
Potent Tagbfp crRNA6	GGTCTGGGTGCCCTCGTAGGGCTTGCCTTC	Validation of crRNA prediction	Fig. 3h
Potent Tagbfp crRNA7	GGATGTCGAAGGCGAAGGGGAGAGGGCCGC	Validation of crRNA prediction	Fig. 3h
Potent Tagbfp crRNA8	GGTCTTGCTGCCGTAGAGGAAGCTAGTAGC	Validation of crRNA prediction	Fig. 3h
Potent Tagbfp crRNA9	GGGATGCCCTGGGTGTGGTTGATGAAGGTC	Validation of crRNA prediction	Fig. 3h
Potent Tagbfp crRNA10	GGGAGGTCGCAGTATCTGGCCACTGCCACC	Validation of crRNA prediction	Fig. 3h
RfxCas13d NT	TAGATTGCTGTTCTACCAAGTAA	Non targeting crRNA	Multiple
RfxCas13d mCherry efficient 1	TCCTCGAAGTTCATCACGCGCTC	Predicted efficient RfxCas13d crRNA	Fig. 3l
			Extended Data Fig. 8a-8b
			Extended Data Fig. 9e-9h
RfxCas13d mCherry efficient 2	CGAAGTTCATCACGCGCTCCCAC	Predicted efficient RfxCas13d crRNA	Fig. 3l
RfxCas13d mCherry efficient 3	TCGAAGTTCATCACGCGCTCCCA	Predicted efficient RfxCas13d crRNA	Fig. 3l
RfxCas13d mCherry efficient 4	GAAGTTCATCACGCGCTCCCACT	Predicted efficient RfxCas13d crRNA	Fig. 3l
RfxCas13d mCherry efficient 5	CGTCCTCGAAGTTCATCACGCGC	Predicted efficient RfxCas13d crRNA	Fig. 3l
RfxCas13d mCherry efficient 6	CTCGAAGTTCATCACGCGCTCCC	Predicted efficient RfxCas13d crRNA	Fig. 3l
RfxCas13d mCherry efficient 7	CCTCGAAGTTCATCACGCGCTCC	Predicted efficient RfxCas13d crRNA	Fig. 3l
RfxCas13d mCherry efficient 8	GTCCTCGAAGTTCATCACGCGCT	Predicted efficient RfxCas13d crRNA	Fig. 3l
RfxCas13d mCherry efficient 9	CCGTCCTCGAAGTTCATCACGCG	Predicted efficient RfxCas13d crRNA	Fig. 3l
RfxCas13d mCherry efficient 10	GCCGTCCTCGAAGTTCATCACGC	Predicted efficient RfxCas13d crRNA	Fig. 3l
RfxCas13d mCherry efficient 1 2nt-8,16 MSM	TCCTCGATGTTCATCTCGCGCTC	mCherry Spacer mutagenesis	Extended Data Fig. 8b
RfxCas13d mCherry efficient 1 3nt-6,12,18 MSM	TCCTCCAAGTTGATCACCCGCTC	mCherry Spacer mutagenesis	Extended Data Fig. 8b
RfxCas13d mCherry efficient 1 4nt-5,10,15, 20 MSM	TCCTGGAAGATCATGACGCCCTC	mCherry Spacer mutagenesis	Extended Data Fig. 8b
RfxCas13d mCherry efficient 1 5nt-4,8,12, 16, 20 MSM	TCCACGATGTTGATCTCGCCCTC	mCherry Spacer mutagenesis	Extended Data Fig. 8b
RfxCas13d mCherry efficient 1 1-3nt MSM	AGGTCGAAGTTCATCACGCGCTC	mCherry Spacer mutagenesis	Extended Data Fig. 8a
RfxCas13d mCherry efficient 1 4-6nt MSM	TCCAGCAAGTTCATCACGCGCTC	mCherry Spacer mutagenesis	Extended Data Fig. 8a
RfxCas13d mCherry efficient 1 7-9nt MSM	TCCTCGTTCTTCATCACGCGCTC	mCherry Spacer mutagenesis	Extended Data Fig. 8a
RfxCas13d mCherry efficient 1 10-12nt MSM	TCCTCGAAGAAGATCACGCGCTC	mCherry Spacer mutagenesis	Extended Data Fig. 8a
RfxCas13d mCherry efficient 1 13-15nt MSM	TCCTCGAAGTTCTAGACGCGCTC	mCherry Spacer mutagenesis	Extended Data Fig. 8a
RfxCas13d mCherry efficient 1 16-18nt MSM	TCCTCGAAGTTCATCTGCCGCTC	mCherry Spacer mutagenesis	Extended Data Fig. 8a
RfxCas13d mCherry efficient 1 19-21nt MSM	TCCTCGAAGTTCATCTGCCGCTC	mCherry Spacer mutagenesis	Extended Data Fig. 8a
RfxCas13d mCherry efficient 1 1nt-12 MSM	TCCTCGAAGTTGATCACGCGCTC	mCherry Spacer mutagenesis	Extended Data Fig. 8b
RfxCas13d mCherry efficient 1 1nt-6 MSM	TCCTCCAAGTTCATCACGCGCTC	mCherry Spacer mutagenesis	Extended Data Fig. 8b
RfxCas13d mCherry efficient 1 1nt-18 MSM	TCCTCGAAGTTCATCACCCGCTC	mCherry Spacer mutagenesis	Extended Data Fig. 8b
PspCas13b B2M crRNA1	GTGAATTCAGTGTAGTACAAGAGATAGAA	Predicted efficient PspCas13b B2M crRNA	Fig. 5a-5c
PspCas13b B2M crRNA2	GGGTGAATTCAGTGTAGTACAAGAGATAGA	Predicted efficient PspCas13b B2M crRNA	Fig. 5a-5b
PspCas13b B2M crRNA3	GGGGTGAATTCAGTGTAGTACAAGAGATAG	Predicted efficient PspCas13b B2M crRNA	Fig. 5a-5b
PspCas13b B2M crRNA4	GGGGGTGAATTCAGTGTAGTACAAGAGATA	Predicted efficient PspCas13b B2M crRNA	Fig. 5a-5b
PspCas13b B2M crRNA5	GGAGTACGCTGGATAGCCTCCAGGCCAGAA	Predicted efficient PspCas13b B2M crRNA	Fig. 5a-5b
PspCas13b B2M crRNA6	GGATGACGTGAGTAAACCTGAATCTTTGGA	Predicted efficient PspCas13b B2M crRNA	Fig. 5a-5c
PspCas13b B2M crRNA7	GGATGGATGAAACCCAGACACATAGCAATT	Predicted efficient PspCas13b B2M crRNA	Fig. 5a-5c
PspCas13b B2M crRNA8	GTAAACCTGAATCTTTGGAGTACGCTGGAT	Predicted efficient PspCas13b B2M crRNA	Fig. 5a-5b
PspCas13b B2M crRNA9	AGTAAACCTGAATCTTTGGAGTACGCTGGA	Predicted efficient PspCas13b B2M crRNA	Fig. 5a-5b
PspCas13b B2M crRNA10	AGTACAAGAGATAGAAAGACCAGTCCTTGC	Predicted inefficient PspCas13b B2M crRNA	Fig. 5a-5b
PspCas13b B2M crRNA11	CCATTCTTCAGTAAGTCAACTTCAATGTCG	Predicted inefficient PspCas13b B2M crRNA	Fig. 5a-5b
PspCas13b B2M crRNA12	CCCAGACACATAGCAATTCAGGAAATTTGA	Predicted inefficient PspCas13b B2M crRNA	Fig. 5a-5b
PspCas13b B2M crRNA13	CCCACTTAACTATCTTGGGCTGTGACAAAG	Predicted inefficient PspCas13b B2M crRNA	Fig. 5a-5b
PspCas13b B2M crRNA14	CCACTTAACTATCTTGGGCTGTGACAAAGT	Predicted inefficient PspCas13b B2M crRNA	Fig. 5a-5b
PspCas13b B2M crRNA15	CCATTCTCTGCTGGATGACGTGAGTAAACC	Predicted inefficient PspCas13b B2M crRNA	Fig. 5a-5b
PspCas13b B2M crRNA16	CCTTGCTGAAAGACAAGTCTGAATGCTCCA	Predicted inefficient PspCas13b B2M crRNA	Fig. 5a-5b
PspCas13b B2M crRNA17	CCAGACACATAGCAATTCAGGAAATTTGAC	Predicted inefficient PspCas13b B2M crRNA	Fig. 5a-5b
PspCas13b B2M crRNA18	CCTGAATCTTTGGAGTACGCTGGATAGCCT	Predicted inefficient PspCas13b B2M crRNA	Fig. 5a-5b
PspCas13b B2M crRNA19	CCAGGCCAGAAAGAGAGAGTAGCGCGAGCA	Predicted inefficient PspCas13b B2M crRNA	Fig. 5a-5b
PspCas13b B2M crRNA20	CCAGAAAGAGAGAGTAGCGCGAGCACAGCT	Predicted inefficient PspCas13b B2M crRNA	Fig. 5a-5b
PspCas13b B2M crRNA1 1C	CCTGAATTCAGTGTAGTACAAGAGATAGAA	Validation of crRNA prediction	Fig. 5c
PspCas13b B2M crRNA1 2C	CGTGAATTCAGTGTAGTACAAGAGATAGAA	Validation of crRNA prediction	Fig. 5c
PspCas13b B2M crRNA6 1C	CGATGACGTGAGTAAACCTGAATCTTTGGA	Validation of crRNA prediction	Fig. 5c
PspCas13b B2M crRNA6 2C	CCATGACGTGAGTAAACCTGAATCTTTGGA	Validation of crRNA prediction	Fig. 5c
PspCas13b B2M crRNA7 1C	CGATGGATGAAACCCAGACACATAGCAATT	Validation of crRNA prediction	Fig. 5c
PspCas13b B2M crRNA1 2C	CCATGGATGAAACCCAGACACATAGCAATT	Validation of crRNA prediction	Fig. 5c
Chemically synthesized Pspcherry tiled 27 2G	rGrGrCrArGrGrGrCrGrCrCrGrUrCrCrUrCrGrGrGrGrUrArCrArUrCrCrGrCrGrUrUrGrUrGrGrArArGrGrUrCrCrArGrUrUrUrUr GrArGrGrGrGrCrUrArUrUrArCrArArC	Validation of crRNA prediction	Fig. 4j
			Extended Data Fig. 6f
Chemically synthesized Pspcherry tiled 27	rUrUrCrArGrGrGrCrGrCrCrGrUrCrCrUrCrGrGrGrGrUrArCrArUrCrCrGrCrGrUrUrGrUrGrGrArArGrGrUrCrCrArGrUrUrUrUrGrArGrGrGrGrCrUrArUrUrArCrArArC	Validation of crRNA prediction	Fig. 4j
			Extended Data Fig. 6f
Chemically synthesized Pspcherry tiled 39 2G	rGrGrCrUrCrGrGrGrGrUrArCrArUrCrCrGrCrUrCrGrGrArGrGrArGrGrCrCrGrUrUrGrUrGrGrArArGrGrUrCrCrArGrUrUrUrUrGrArGrGrGrGrCrUrArUrUrArCrArArC	Validation of crRNA prediction	Fig. 4j
			Extended Data Fig. 6f-6g
			Extended Data Fig. 7a
Chemically synthesized Pspcherry tiled 39	rUrCrCrUrCrGrGrGrGrUrArCrArUrCrCrGrCrUrCrGrGrArGrGrArGrGrCrCrGrUrUrGrUrGrGrArArGrGrUrCrCrArGrUrUrUrUrGrArGrGrGrGrCrUrArUrUrArCrArArC	Validation of crRNA prediction	Fig. 4j
			Extended Data Fig. 6f-6g
			Extended Data Fig. 7b
Chemically synthesized PspNT	rUrArGrArUrUrGrCrUrGrUrUrCrUrArCrCrArArGrUrArArUrCrCrArUrCrArGrUrUrGrUrGrGrArArGrGrUrCrCrArGrUrUrUrUrGrArGrGrGrGrCrUrArUrUrArCrArArC	Non-targeting control	Fig. 4j
			Extended Data Fig. 6g

## Sheet: Suppl. 3 Target sequences 
Supplementary Table 3. Target sequences used in this study
mcherry
atggtgagcatggacgaggaggataacatggccatcatcaaggagttcatgcgcttcaaggtgcacatggagggctccgtgaacggccacgagttcgagatcgagggcgagggcgagggccgcccctacgagggcacccagaccgccaagctgaaggtgaccaagggtggccccctgcccttcgcctgggacatcctgtcccctcagttcatgtacggctccaaggcctacgtgaagcaccccgccgacatccccgactacttgaagctgtccttccccgagggcttcaagtgggagcgcgtgatgaacttcgaggacggcggcgtggtgaccgtgacccaggactcctccctgcaggacggcgagttcatctacaaggtgaagctgcgcggcaccaac…
EGFP
atggtgagcaagggcgaggagctgttcaccggggtggtgcccatcctggtcgagctggacggcgacgtaaacggccacaagttcagcgtgtccggcgagggcgagggcgatgccacctacggcaagctgaccctgaagttcatctgcaccaccggcaagctgcccgtgccctggcccaccctcgtgaccaccctgacctacggcgtgcagtgcttcagccgctaccccgaccacatgaagcagcacgacttcttcaagtccgccatgcccgaaggctacgtccaggagcgcaccatcttcttcaaggacgacggcaactacaagacccgcgccgaggtgaagttcgagggcgacaccctggtgaaccgcatcgagctgaagggcatcgacttcaaggag…
TagBFP sequence
Atgagcgagctgattaaggagaacatgcacatgaagctgtacatggagggcaccgtggacaaccatcacttcaagtgcacatccgagggcgaaggcaagccctacgagggcacccagaccatgagaatcaaggtggtcgagggcggccctctccccttcgccttcgacatcctggctactagcttcctctacggcagcaagaccttcatcaaccacacccagggcatccccgacttcttcaagcagtccttccctgagggcttcacatgggagagagtcaccacatacgaggacgggggcgtgctgaccgctacccaggacaccagcctccaggacggctgcctcatctacaacgtcaagatcagaggggtgaacttcacatccaacggccctgtgatg…
SNX2-ABL1 sequence (full length cloned into MSCV-IRES-EGFP)
cgtacgcgtgctcacgtgacgggtccgcgaggcccagctcgcgcagtcgttcgggtgagcgaagatggcggccgagagggaacctcctccgctgggggacgggaagcccaccgactttgaggatctggaggacggagaggacctgttcaccagcactgtctccaccctagagtcaagtccatcatctccagaaccagctagtcttcctgcagaagatattagtgcaaactccaatggcccaaaacccacagaagttgtattagatgatgacagagaagatctttttgcagaagccacagaagaagtttctttggacagccctgaaagggaacctatcctatcctcggaaccttctcctgcagtcacacctgtcactcctactacactcattgctcctag…
P190 BCR-ABL1 sequence (full length cloned into MSCV-IRES-EGFP)
atggtggacccggtgggcttcgcggaggcgtggaaggcgcagttcccggactcagagcccccgcgcatggagctgcgctcagtgggcgacatcgagcaggagctggagcgctgcaaggcctccattcggcgcctggagcaggaggtgaaccaggagcgcttccgcatgatctacctgcagacgttgctggccaaggaaaagaagagctatgaccggcagcgatggggcttccggcgcgcggcgcaggcccccgacggcgcctccgagccccgagcgtccgcgtcgcgcccgcagccagcgcccgccgacggagccgacccgccgcccgccgaggagcccgaggcccggcccgacggcgagggttctccgggtaaggccaggcccgggaccgcccgcagg…
SFPQ-ABL1 (full length cloned into MSCV-IRES-EGFP)
acgcgtagcgtcttcttcgcttttgcctcgaccgccccttgaccacagacatgtctcgggatcggttccggagtcgtggcggtggcggtggtggcttccacaggcgtggaggaggcggcggccgcggcggcctccacgacttccgttctccgccgcccggcatgggcctcaatcagaatcgcggccccatgggtcctggcccgggccagagcggccctaagcctccgatcccgccaccgcctccacaccaacagcagcaacagccaccaccgcagcagccaccgccgcagcagccgccaccgcatcagccgccgccgcatccacagccgcatcagcagcagcagccgccgccaccgccgcaggactcttccaagcccgtcgttgctcagggacccggcc…
Homo sapiens beta-2-microglobulin (B2M)
atgtctcgctccgtggccttagctgtgctcgcgctactctctctttctggcctggaggctatccagcgtactccaaagattcaggtttactcacgtcatccagcagagaatggaaagtcaaatttcctgaattgctatgtgtctgggtttcatccatccgacattgaagttgacttactgaagaatggagagagaattgaaaaagtggagcattcagacttgtctttcagcaaggactggtctttctatctcttgtactacactgaattcacccccactgaaaaagatgagtatgcctgccgtgtgaaccatgtgactttgtcacagcccaagatagttaagtgggatcgagacatgtaa
Codon optimized Spike protein-P2A-EGFP
Atgttcgtgtttctggtgctgctgcctctggtgagctcccagtgcgtgaacctgaccacac
ggacacagctgccccctgcctacaccaacagcttcacaaggggcgtgtactaccccgacaaggtgtttagatctagcgtgctgcactccacac aggatctgtttctgcctttcttttctaacgtgacctggttccacgctatccacgtgtccggcaccaacggaacaaagaggttcgacaacccagtgct gccctttaacgatggcgtgtacttcgcctccaccgagaagtctaacatcatcagaggctggatctttggaaccacactggacagcaagacaca gtccctgctgatcgtgaacaacgccaccaacgtggtcatcaaggtgtgcgagttccagttttgtaacgatccattcctgggcgtgtactaccacaa gaacaacaagtcttgg…
6’ FAM labelled ssRNA targets for In vitro nuclease assays
/56FAM/rCrCrCrGrUrArArUrGrCrArGrArArGrArArGrArCrCrArUrGrGrGrCrUrGrGrGrArGrGrCrCrUrCrCrUrCrCrGrArGrCrGrGrArUrGrUrArCrCrCrCrGrArGrGrArCrGrGrCrGrCrCrCrUrGrArArGrGrGrCrGrArGrArUrCrArArGrCrArGrArGrGrCrUrGrArArGrC

## Sheet: Suppl. 6 Resources Table 
Supplementary Table 6. Resources Table
Reagent or resource	Source	Identifier
General chemicals
Sodium deoxycholate	Sigma-Aldrich	D6750
Ethanol	Sigma-Aldrich	443611
Methanol	Sigma-Aldrich	34860
Glycine	Sigma-Aldrich	G7126
Isopropanol	Sigma-Aldrich	563935
Agarose	Sigma-Aldrich	A9539
Sodium dodecyl sulphate (SDS)	Sigma-Aldrich	L3771
Bovine serum albumin (BSA)	Sigma-Aldrich	A3059
NP-40	Sigma-Aldrich	I8896
Tris	Sigma-Aldrich	T1530
Tween-20	Sigma-Aldrich	P1379
Triton X-100	Sigma-Aldrich	T8787
TRIzol RNA Isolation Reagents	Thermo Fisher	15596026
Methtlene blue	Sigma-Aldrich	MB-1
Potassium hexacyanoferrate (III)	Sigma-Aldrich	P8131
Potassium hexacyanoferrate (II) trihydrate	Sigma-Aldrich	P9387
IPTG	Sigma-Aldrich	I6758
B-Mercaptoethanol	Sigma-Aldrich	M6250
EDTA	Promega	H5032
Glycerol	Sigma-Aldrich	W252506
Urea	Sigma-Aldrich	U5378
Triethylammonium bicarbonate (TEAB)	Sigma-Aldrich	T7408
Iodoacetamide (IAA)	Sigma-Aldrich	A3221
Tetramethylethylenediamine (TMEDA)	Sigma-Aldrich	T9281
Ammonium persulfate	Sigma-Aldrich	908932
Western blot/PAGE gel reagents
Precision Plus Protein Dual Color Standards	Bio-Rad	1610374
PageRuler Plus Prestained Protein Ladder	Thermo Fisher	26619
Pierce BCA Protein Assay Kit	Thermo Fisher	23225
X4 Blot LDS sample buffer	Thermo Fisher	B0007
X10 Bolt sample reducing agent	Thermo Fisher	B0009
Bolt Bis-Tris Plus 4-12% gel	Thermo Fisher	NW04120BOX
4-15% Criterion TGX Precast Midi Protein gels	Bio-Rad	5671084
20x MES SDS running buffer	Thermo Fisher	B0002
10x Tris/glycine/SDS running buffer	Bio-Rad	1610732
ECL Select Western Blotting Detection Reagent	Cytiva Life Sciences	12393969
PhosSTOP	Roche	4906845001
cOmplete, Mini, EDTA-free Protease Inhibitor Cocktail	Roche	11836153001
0.45 μM Polyvinylidene fluoride (PVDF) membranes	Thermo Fisher	88518
RNA loading dye	New England Biolabs	B0363S
15% PAGE TBE-Urea	Thermo Fisher	EC6885BOX
6% PAGE TBE gels	Thermo Fisher	EC6265BOX
Sybr green Nucleic Acid Gel Stain	Thermo Fisher	S7563
30% acrylamide and bis-acrylamide solution	Bio-Rad	1610156
Novex™ TBE Running Buffer (5X)	Thermo Fisher	LC6675
Constructs
pC0046-EF1a-PspCas13b-NES-HIV	Addgene	103862
	A gift from Feng Zhang Lab
PspCas13b-NES-HIV-T2A-BFP	Addgene	173029
pC0043-PspCas13b crRNA backbone	Addgene	103854
	A gift from Feng Zhang Lab
pC0049-EF1a-dPspCas13b-NES-HIV	Addgene	103865
	A gift from Feng Zhang Lab
pC0068 PspCas13 (B12) His6-TwinStrep-SUMO-BsaI	Addgene	115219
	A gift from Feng Zhang Lab
pLentiRNACRISPR_007 - TetO-NLS-RfxCas13d-NLS-WPRE-EFS-rtTA3-2A-Blast	A gift from Neville Sanjana lab	138149
pLentiRNAGuide_001 - hU6-RfxCas13d-DR1-BsmBI-EFS-Puro-WPRE	A gift from Neville Sanjana lab	138150
pMSCV-IRES-m-Cherry	Addgene	52114
	A gift from Dario Vignali Lab
MSCV-IRES-EGFP	A gift from Ilia Voskoboinik Lab	N/A
MSCV-IRES-tagBFP	A gift from Ilia Voskoboinik Lab	219965
MSCV-BCR-ABL1-p190-IRES-EGFP	A gift from Paul Ekert Lab	219964
MSCV-SNX2-ABL1-IRES-EGFP	A gift from Paul Ekert Lab	N/A
MSCV-SFPQ-ABL1-IRES-EGFP	A gift from Paul Ekert Lab	N/A
Cell line and bacteria strain
HEK293 T cell	American Type Culture Collection (ATCC)	CRL-3216
Top10 chemically competent E. coli	Thermo Fisher	C404010
Stbl3 chemically competent E. coli	Thermo Fisher	C737303
BL21 (DE3) competent E.coli	Thermo Fisher	C600003
Tissue/bacteria culture reagents and materials
Dulbecco’s Modified Eagle’s Medium (DMEM) Gibco	Thermo Fisher	11965092
GlutaMAX	Thermo Fisher	A1286001
Opti-MEM I Reduced Serum Medium	Thermo Fisher	11058021
TrypLE Express Enzyme (1X)	Thermo Fisher	12604013
Heat-inactivated fetal Bovine Serum (FBS)	Thermo Fisher	10100147
LB broth	Thermo Fisher	10855001
Ampicillin	Sigma-Aldrich	A9393
Penicillin/-Streptomycin	Thermo Fisher	151401220
Cell culture plasticwares	Greiner Bio-One,	NA
	BD Biosciences, and Corning
Amicon 100-kDa centrifugal filter	Sigma-Aldrich	UFC810024
Western blot and FACS antibodies
β actin monoclonal antibody (source: mouse, western blot application: 1:2000)	Sigma-Aldrich	A2228
Monoclonal ANTI-FLAG M2 antibody (source: mouse, western blot application: 1:2000	Sigma-Aldrich	F1804
Monoclonal ANTI-HA-Tag (6E2) antibody, western blot application: 1:1000	Cell Signaling Technology	2367
Monoclonal ANTI-mCherry (E5D8F) antibody	Cell Signaling Technology	43590
c-ABL antibody (source: rabbit, western blot application: 1:2000)	Cell Signaling Technology	2862
PE/Cyanine7 anti-human β2-microglobulin Antibody (FACS application: 1:500)	BioLegend	316317
(Horseradish peroxidase) HRP conjugated goat anti-mouse IgG secondary Antibody (western blot application: 1:10,000)	Abcam	ab97023
HRP conjugated goat anti-rabbit IgG secondary Antibody (western blot application: 1:2000)	Abcam	ab205718
Enzymes
BbsI restriction enzyme	New England Biolabs	R3539
NheI-HF restriction enzyme	New England Biolabs	R3131S
EcoRI restriction enzyme	Promega	R6011
BamHI restriction enzyme	Promega	R6021
T4 DNA ligase	Promega	M1801
RNase inhibitor	Promega	N2111
proteinase K	New England Biolabs	P8107S
RQ1 RNase-Free DNase	Promega	M6101
Trypsin Protease, MS Grade	Thermo Fisher	90058
DNA oligos for crRNAs cloning or RT-PCR
crRNA sequences (supplementary Table 2)	Sigma or IDT	N/A
Primer sequences (supplementary Table 4)	IDT	N/A
Chemically synthesized RNA oligos
crRNA spacer sequences (supplementary Table 2)	IDT	N/A
6’ FAM labelled ssRNA targets (supplementary Table 3)	IDT	N/A
Critical commercial assays or kits
NucleoSpin Gel and PCR Clean-up Kit	Macherey-Nagel	740610
NucleoSpin Plasimd Mini kit for plasmid DNA	Macherey-Nagel	740588
NucleoBond Xtra Maxi Plus	Macherey-Nagel	740416
Lipofectamine 3000 transfection kit	Thermo Fisher	L3000015
NucleoSpin RNA Plus	Macherey-Nagel	740984
Quick-RNA Miniprep Kit	Zymo Research	R1055
high-capacity cDNA reverse transcription kit	Thermo Fisher	4368814
PowerUp™ SYBR™ Green Master Mix	Thermo Fisher	A25742
Trans-Blot Turbo Midi 0.2 µm Nitrocellulose Transfer Packs	Bio-Rad	1704159
mMESSAGE mMACHINE T7 Transcription Kit	Thermo Fisher	AM1344
Monarch RNA Cleanup kits	New England Biolabs	T2040L
RNA ScreenTape	Agilent	5067- 5576
Suspension trapping (S-trap) micro column	PROTIFI	K02MICRO10
Protein quantitation Direct Detect Assay-free Cards	Millipore	DDAC00010-GR
His60 Ni Superflow Resin	Takara Bio	635660
Talon 2ml disposable gravity column	Takara Bio	635606
Software and Algorithms
Image J	National Institutes of Health	https://imagej.net
Prism software version 9 (GraphPad)	GraphPad Software Inc	https://www.graphpad.com/scientific-software/prism/
Image Lab	Bio-Rad	https://www.bio-rad.com/en-au/product/image-lab-software?ID=KRE6P5E8Z
Image studio	Li-cor	https://www.licor.com/bio/image-studio-lite/
FlowJo V10 software	Tree Star Inc	https://www.flowjo.com/solutions/flowjo/downloads
RNAfold	Vienna RNAfold	http://rna.tbi.univie.ac.at/
RNAplex	RNAplex	http://www.tbi.univie.ac.at/~htafer/
intaRNA	intaRNA	http://rna.informatik.uni-freiburg.de/IntaRNA/Input.jsp;jsessionid=57BA904DBEE77BAA83BBAB1F20F55BAE
R package ‘ggseqlogo’	CRAN-The Comprehensive R archive network	https://cran.r-project.org/web/packages/ggseqlogo/
Matplotlib	Matplotlib	https://matplotlib.org/
Equipment
EVOS M5000 FL Cell Imaging System	Thermo Fisher	AMF5000
Trans-Blot Semi-Dry electrophoretic transfer cell	Bio-Rad	1703940
Trans-Blot Turbo Transfer System	Bio-Rad	1704150
Odyssey CLx Imager	Li-cor	9140
iBright CL1500 Imaging System	Thermo Fisher	A44114
ChemiDoc Imaging System	Bio-Rad	1708265
StepOne Real-Time PCR system	Thermo Fisher	4376357
NanoDrop 2000/2000c Spectrophotometers	Thermo Fisher	ND-2000
FACSymphony A5 Cell Analyzer	BD Biosciences	NA
FACSymphony A3 Cell Analyzer	BD Biosciences	NA
Cytation3 Plate Reader	BioTek	CYT3V
Agilent 2200 Tapestation	Agilent	G2964AA
Sonics Vibra-Cell VCX130 Ultrasonic Processor	Sonics & Materials	22540
