# Supplementary material for: Single-base tiled screen unveils design principles of PspCas13b for potent and off-target-free RNA silencing
Source: Nat Struct Mol Biol. 2024 Jul 1;31(11):1702–16. doi: 10.1038/s41594-024-01336-0 (PMC11564092; doi:10.1038/s41594-024-01336-0)
Supplement: Supplementary file 8 — Statistical source data. [file 41594_2024_1336_MOESM8_ESM.xlsx]

## Sheet: Fig. 1d
NT			crRNA1				crRNA2				crRNA3				crRNA4				crRNA5				crRNA6				crRNA7				crRNA8				crRNA9				crRNA10				crRNA11				crRNA12
1ng	5ng	20ng	NT	1ng	5ng	20ng	NT	1ng	5ng	20ng	NT	1ng	5ng	20ng	NT	1ng	5ng	20ng	NT	1ng	5ng	20ng	NT	1ng	5ng	20ng	NT	1ng	5ng	20ng	NT	1ng	5ng	20ng	NT	1ng	5ng	20ng	NT	1ng	5ng	20ng	NT	1ng	5ng	20ng	NT	1ng	5ng
1	0.914787	0.954062	1	0.801947	0.729684	0.441711	1	0.688634	0.0137218	0.000522755	1	0.793793	0.586724	0.113457	1	1.03985	0.711095	0.626686	1	0.639236	0.0180614	0.0057882	1	0.30166	0.00134169	0.00174634	1	0.524599	0.131013	0.00443719	1	0.911025	0.729684	0.284466	1	0.983293	0.648479	0.435586	1	0.562371	0.0494375	0.00365834	1	0.197026	0.00334444	0.00034125	1	0.245363	0.0126493
1	1.042	0.901888	1	0.847318	0.615584	0.325648	1	0.651871	0.0744019	0.00568222	1	0.799671	0.395471	0.180948	1	0.882518	0.655037	0.46414	1	0.733497	0.0898225	0.00716967	1	0.353636	0.0205154	0.0028767	1	0.59331	0.0547557	0.00916372	1	0.833903	0.615584	0.218139	1	0.981302	0.558753	0.347402	1	0.621193	0.0413099	0.0046737	1	0.145586	0.00484899	0.000448472	1	0.404786	0.0191044
1	1.01238	0.979416	1	0.682473	0.73983	0.48272	1	0.674396	0.176315	0.00891943	1	0.927157	0.600709	0.194498	1	0.737762	0.725189	0.530122	1	0.874871	0.141605	0.00393805	1	0.411718	0.0373371	0.00225107	1	0.590769	0.0950366	0.00755381	1	0.841957	0.948845	0.502418	1	0.618017	0.507717	0.296866	1	0.526266	0.0517818	0.00621803	1	0.190552	0.00388366	0.00065826	1	0.441867	0.0381566
			1	1.00382	0.753289	0.506566									1	0.845341	0.768277	0.741185													1	0.96294	0.900944	1.01907	1	0.936487	1.03867	0.446078
[truncated: 17 more columns]

## Sheet: Fig.1e
PspCas13b (active)		dPspCas13b		gRNA only (no Cas13)
NT	crRNA12	NT	crRNA12	NT	crRNA12
1	0.118358	1	1.2961	1	1.09149
1	0.0317907	1	0.990576	1	1.01182
1	0.0158895	1	0.974501	1	1.05118

## Sheet: Fig.1f
PspCas13b (active)		dPspCas13b		gRNA only (no Cas13)
NT	crRNA12	NT	crRNA12	NT	crRNA12
1	0.101	1	1.227	1	0.948
1	0.129	1	0.868	1	0.713
1	0.119	1	0.903	1	0.923

## Sheet: identical fluorescence data poi
In some figures, identical fluorescence data points from a non-targeting control are displayed in multiple panels to facilitate comparison with the targeting condition. The figures displaying identical non-targeting data points are listed below
Fig 1 has the same NT data points in multiple panels for visual comparison with targeting conditions
Fig 3h and 3i have the same NT for visual comparison with targeting conditions
Fig 4a-4b have the same NT for visual comparison with targeting conditions
Fig 4c-4g have the same NT data points for visual comparison with targeting conditions
Fig 6a-6b have 8 the same NT data points for visual comparison with targeting conditions
Fig 6c/6d/6e have the same NT data points for visual comparison with targeting conditions
Extended Data Fig. 5a: all panels have the same NT data points for visual comparison with targeting conditions
