# Supplementary material for: Single-base tiled screen unveils design principles of PspCas13b for potent and off-target-free RNA silencing
Source: Nat Struct Mol Biol. 2024 Jul 1;31(11):1702–16. doi: 10.1038/s41594-024-01336-0 (PMC11564092; doi:10.1038/s41594-024-01336-0)
Supplement: Supplementary file 10 — Statistical source data. [file 41594_2024_1336_MOESM10_ESM.xlsx]

## Sheet: Fig. 2a
NT	-15nt	-12nt	-9nt	-6nt	-3nt	WT (crRNA16)	3nt	6nt	9nt	12nt	15nt		NT	-15nt	-12nt	-9nt	-6nt	-3nt	WT(crRNA12)	3nt	6nt	9nt	12nt	15nt
1	0.961032	0.0610494	0.906269	1.02521	0.0368558	0.363562	0.235973	0.0481956	0.867834	0.707499	0.594223		1	0.212762	1.19827	1.04615	0.877815	0.0584165	0.0152556	0.304075	0.073209	1.01848	0.014195	0.0155876
1	0.962755	0.0549382	0.742944	0.836315	0.0456765	0.36542	0.1426	0.0283737	0.747588	0.529376	0.405452		1	0.166812	1.10231	1.22346	1.04704	0.0499317	0.0137274	0.219266	0.0459322	0.757077	0.0144819	0.0143938
1	1.08715	0.0439418	1.01446	0.949306	0.01368	0.230914	0.0964897	0.0263978	0.566466	0.409432	0.355155		1	0.275254	1.07887	0.952729	0.784708	0.103952	0.00227167	0.206839	0.011391	0.627014	0.00286133	0.00859917
1	0.872763	0.0217368	0.69768	0.87387	0.00512833	0.197002	0.0700252	0.0300708	0.598712	0.490446	0.572578		1	0.236534	1.22921	1.03849	1.11431	0.0518958	0.00369983	0.221843	0.009926	0.793049	0.000929467	0.00789133

## Sheet: Fig. 2b
	Tiled crRNA 1-61
NT	1	2	3	4	5	6	7	8	9	10	11	12	13	14	15	16	17	18	19	20	21	22	23	24	25	26	27	28	29	30	31	32	33	34	35	36	37	38	39	40	41	42	43	44	45	46	47	48	49
1.07578	0.257933	0.481602	0.306528	0.19928	0.243474	0.236561	0.256909	0.596909	0.422974	0.424733	0.259912	0.0893098	0.0273021	0.381588	0.0483791	0.0746335	0.428922	0.130203	0.965023	0.844087	0.454238	0.517289	0.965745	0.781339	0.981941	0.531959	0.3574	0.284552	0.0278453	0.00196033	0.00147345	0.00128497	0.0217802	0.0679925	0.00347078	0.0786536	0.0138558	0.00262188	0.719312	0.64005	0.0212088	0.00098423	0.00047161	0.00071357	0.00196026	0.0112243	0.00473934	0.00452199	0.00317277
1.01582	0.257933	0.752815	0.396776	0.206737	0.290032	0.353252	0.275708	0.596909	0.553366	0.534523	0.246817	0.108687	0.0173106	0.391599	0.0460406	0.0285325	0.260504	0.0827462	0.889308	1.15713	0.641014	0.434588	0.935476	0.993826	0.790644	0.608598	0.351441	0.214621	0.0283112	0.00303776	0.0256066	0.00207508	0.0274737	0.0891862	0.00184133	0.0984667	0.014449	0.00354323	0.747886	0.647158	0.0237814	0.00088581	0.00032808	0.00119748	0.00142987	0.00876375	0.00730381	0.00699077	0.00349812
0.85117	0.321421	0.469285	0.27885	0.227459	0.293059	0.336971	0.224081	0.395067	0.416321	0.369074	0.256081	0.0870426	0.0232862	0.487457	0.0744169	0.0517711	0.53254	0.113654	0.925214	0.596628	0.506772	1.16094	0.881749	0.963736	0.916357	0.572591	0.303819	0.190524	0.0254528	0.00805448	0.0158585	0.0012795	0.0203941	0.0733771	0.00137792	0.0855596	0.0126747	0.00313587	0.83411	0.553692	0.0345328	0.00331494	0.00093775	0.00057003	0.00344754	0.0113993	0.00440853	0.00469833	0.00160894
1.05723	0.317491	0.564795	0.361584	0.194661	0.443255	0.304483	0.231409	0.545915	0.381889	0.408559	0.249951	0.056044	0.016301	0.529915	0.0919057	0.0599572	0.567198	0.11792	0.733851	1.04429	0.578795	0.652793	0.836641	0.870611	0.790009	0.451335	0.329206	0.322035	0.0115372	0.00255437	0.0325476	3.2808e-05	0.0242066	0.0882594	0.00438939	0.0786837	0.0145256	9.5689e-06	0.643859	0.649686	0.031669	0.00146814	0.00304701	0.00093365	0.00277225	0.00702084	0.00812263	0.0110589	0.00632504
0.968493	0.00097091	0.516646	0.540776	0.15545	0.528474	0.778594	0.544905	1.13101	0.840548	0.925019	0.777208	0.234109	0.0242142	0.904214	0.14082	0.0686471	0.478897	0.135787	0.788133	1.21064	0.625457	0.807747	1.4268	1.0802	1.19759	0.960695	0.588335	0.423265	0.0479315	0.0196222	0.0282734	0.00643334	0.0606081	0.0855854	0.00167939	0.102101	0.034983	0.00066656	0.625414	0.497537	0.048848	0.00677527	0.00019189	0.0002294	0.00182367	0.00090606	0.00159571	0.00341361	0.00125954
1.00894	0.190028	0.557111	0.356514	0.299081	0.542898	0.901561	0.52185	1.02472	0.906482	0.761109	0.677428	0.244778	0.0471698	0.926671	0.18394	0.0597789	0.24253	0.156422	1.188	1.11567	0.858244	1.06244	0.900086	1.01925	1.0986	0.745512	0.594019	0.587899	0.0623426	0.0132204	0.02209	0.00470056	0.0482479	0.0770904	0.00192755	0.0965577	0.0275224	0.00153944	0.58684	0.902875	0.0484975	0.00869994	0.00165919	0.00071995	0.00085701	0.00394455	0.0020675	0.0055114	0.00225794
1.02748	0.207892	0.433326	0.375489	0.467102	0.712951	0.73967	0.594023	0.949712	0.799436	0.845903	0.721795	0.247394	0.0716243	0.788042	0.139035	0.0833538	0.60801	0.0978634	1.09105	1.29631	0.36351	0.569376	1.29641	1.27311	1.17386	0.711534	0.664832	0.284888	0.0608603	0.0221353	0.02034	0.00500355	0.0344535	0.0632469	0.00100994	0.0997723	0.0223399	0.00069686	0.679165	0.653388	0.0501783	0.00901735	0.00088298	0.0029649	0.00127397	0.00432688	0.00417251	0.00307455	0.00080074
0.995081	0.13378	0.596681	0.317962	0.334206	0.627905	0.813232	0.651534	1.0272	0.822289	0.777208	0.626109	0.340674	0.0257876	0.77045	0.156332	0.0948509	0.605113	0.11003	1.2108	1.00381	0.43771	1.32232	1.33728	0.896612	1.25482	0.892506	0.496791	0.656937	0.0377089	0.0171065	0.032282	0.00562827	0.0404136	0.0626208	0.00055403	0.0903279	0.00875909	0.00286824	0.585155	0.584914	0.047512	0.0104572	0.001437	0.0018179	0.00292451	0.00133601	0.00262729	0.00367763	0.00021065
[truncated: 13 more columns]

## Sheet: Fig. 2c
NT	1	2	3	4	5	6	7	8	9	10	11	12	13	14	15	16	17	18	19	20	21	22	23	24	25	26	27	28	29	30	31	32	33	34	35	36	37	38	39	40	41
0.854489	0.036811	0.125903	0.299453	0.235732	0.299489	0.195541	0.066513	0.030386	0.070509	0.020288	0.141694	0.10027	0.200766	0.093547	0.079478	0.039907	0.483279	0.040448	0.331273	0.476044	0.209857	0.352318	0.259839	0.030657	0.703837	0.26953	0.17665	0.201639	0.314566	0.212957	0.394563	0.022553	0.015719	0.056278	0.074427	0.476565	0.321299	0.094979	0.102227	0.16323	0.054727
1.04809	0.014358	0.066902	0.431871	0.399072	0.369323	0.228357	0.115998	0.033349	0.090355	0.023158	0.115787	0.078349	0.225456	0.09767	0.050551	0.053819	0.397932	0.043824	0.502005	0.545511	0.144815	0.414033	0.529634	0.031206	0.554538	0.289503	0.235648	0.086893	0.155319	0.186857	0.227188	0.04345	0.015462	0.17488	0.053247	0.756286	0.236751	0.081343	0.179853	0.2386	0.046513
1.13467	0.096686	0.070503	0.372461	0.272106	0.300113	0.160042	0.072482	0.037637	0.038986	0.013957	0.107585	0.146094	0.173949	0.059362	0.094273	0.052165	0.393415	0.047734	0.315587	0.397555	0.138725	0.274928	0.232488	0.074542	0.475657	0.200744	0.097115	0.091598	0.166606	0.135694	0.323262	0.060293	0.031874	0.169234	0.025567	0.839935	0.465788	0.113821	0.112142	0.118006	0.186033
0.962753	0.024788	0.112921	0.215199	0.359007	0.325253	0.134674	0.089104	0.012002	0.053858	0.024512	0.105506	0.192944	0.233633	0.044331	0.056655	0.032044	0.342769	0.041446	0.331133	0.591146	0.171734	0.417823	0.252418	0.076925	0.536219	0.188487	0.223561	0.05077	0.170405	0.109571	0.187505	0.050946	0.075107	0.060846	0.01741	0.829116	0.31979	0.106297	0.268004	0.144865	0.115151
0.944484	0.06217	0.127878	0.342553	0.479873	0.252297	0.181179	0.067653	0.179006	0.015694	0.012636	0.104712	0.103132	0.140307	0.01699	0.029944	0.427776	0.427776	0.081432	0.627786	0.161462	0.013656	0.357813	0.330951	0.102494	0.599158	0.201255	0.330299	0.091937	0.280981	0.122346	0.38239	0.075022	0.048123	0.15265	0.09273	0.627786	0.161462	0.129047	0.238785	0.374077	0.102297
0.910398	0.07402	0.112802	0.282703	0.491889	0.27457	0.184335	0.11136	0.076988	0.014134	0.025586	0.12916	0.208941	0.084329	0.023304	0.030073	0.394144	0.394144	0.104196	0.852991	0.239135	0.016289	0.402104	0.256366	0.167751	0.465234	0.164044	0.190291	0.075074	0.277843	0.22834	0.303558	0.095721	0.050453	0.104734	0.115526	0.852991	0.239135	0.05508	0.197657	0.289356	0.084838
1.14738	0.023433	0.113843	0.457615	0.382029	0.3407	0.156245	0.14721	0.064604	0.034177	0.006388	0.111763	0.10684	0.06553	0.037934	0.030435	0.407066	0.407066	0.097503	0.813559	0.222374	0.024137	0.367424	0.266925	0.18392	0.677753	0.208732	0.214602	0.059159	0.272852	0.23877	0.302622	0.066772	0.043913	0.175722	0.069695	0.813559	0.222374	0.079596	0.158923	0.254336	0.111574
0.997733	0.024852	0.068526	0.23238	0.378604	0.424803	0.129533	0.175886	0.049347	0.035884	0.017471	0.079922	0.047135	0.133035	0.042274	0.0248	0.278441	0.278441	0.1603	0.844533	0.16122	0.055672	0.381711	0.355599	0.096979	0.662765	0.161133	0.214141	0.073571	0.337135	0.171875	0.251744	0.041577	0.020994	0.062809	0.049439	0.844533	0.16122	0.079716	0.150029	0.415402	0.138303
0.882057	0.036761	0.206851	0.173463	0.310024	0.41889	0.185288	0.217129	0.057507	0.046884	0.062213	0.083975	0.058084	0.278612	0.115826	0.040433	0.03864	0.54194	0.180704	0.27671	0.671773	0.014804	0.474043	0.328201	0.327189	0.518669	0.484946	0.229427	0.158134	0.374603	0.222031	0.362217	0.051969	0.063607	0.137388	0.037421	0.781077	0.37736	0.154998	0.204554	0.387262	0.095566
0.945335	0.058735	0.151381	0.329447	0.292781	0.57712	0.291285	0.228187	0.027938	0.045771	0.048891	0.168361	0.087667	0.198047	0.117884	0.078303	0.080343	0.629805	0.190064	0.425642	0.723337	0.054429	0.681171	0.237957	0.235743	0.659647	0.498169	0.116123	0.238757	0.291646	0.148878	0.409174	0.048472	0.038324	0.087033	0.061575	0.991826	0.371181	0.210771	0.371086	0.438745	0.228445
1.01819	0.049036	0.154403	0.426924	0.574478	0.229736	0.187025	0.227801	0.041594	0.09497	0.058911	0.083329	0.085124	0.188766	0.105703	0.015727	0.078916	0.58803	0.349791	0.254262	0.693609	0.074204	0.664431	0.421962	0.149514	0.531304	0.77532	0.245646	0.136112	0.227612	0.254182	0.407137	0.046863	0.024495	0.129541	0.054426	1.13553	0.274439	0.176883	0.43065	0.401545	0.272059
1.15441	0.026569	0.356834	0.223403	0.282498	0.225701	0.309757	0.10039	0.036329	0.068374	0.032185	0.120242	0.022583	0.251268	0.055271	0.074991	0.056839	0.449979	0.306975	0.265888	0.613791	0.024752	0.386589	0.435353	0.119597	0.697629	0.609975	0.199802	0.256649	0.214125	0.106324	0.374603	0.034821	0.066002	0.104601	0.044279	0.740416	0.240559	0.233219	0.176463	0.340641	0.288737
0.82459																									0.46892								0.040147
0.894855																									0.443764								0.030591
1.07722																									0.392883								0.024249
1.20334																									0.368587								0.023152
1.03747																									0.438566								0.046768
1.04416																									0.461944								0.046044
0.970162																									0.572329								0.050864
0.948215																									0.317334								0.029647
0.94344
1.07934
1.02991
0.947305
