# Supplementary material for: Single-base tiled screen unveils design principles of PspCas13b for potent and off-target-free RNA silencing
Source: Nat Struct Mol Biol. 2024 Jul 1;31(11):1702–16. doi: 10.1038/s41594-024-01336-0 (PMC11564092; doi:10.1038/s41594-024-01336-0)
Supplement: Supplementary file 11 — Statistical source data. [file 41594_2024_1336_MOESM11_ESM.xlsx]

## Sheet: Fig. 3a&b
gRNA_id	silencing efficiency	Ranking		Upstream_PFS	downstream_PFS
PspmCherry tiled43	0.998881	1	Potent crRNA	GGCU	AGGA
PspmCherry tiled44	0.998857	2		GGGC	GAGG
PspmCherry tiled38	0.998115	3		GGAG	GGCG
PspmCherry tiled35	0.997969	4		GGCC	GCCC
PspmCherry tiled45	0.997939	5		UGGG	CGAG
PspmCherry tiled49	0.997608	6		ACCA	ACCC
PspmCherry tiled32	0.996695	7		CUCC	CUGA
PspmCherry tiled47	0.99562	8		CAUG	CCCG
PspmCherry tiled42	0.9948	9		GCUG	GGAC
PspmCherry tiled48	0.994632	10		CCAU	CCCC
PspmCherry tiled46	0.993885	11		AUGG	CCGA
PspmCherry tiled51	0.989653	12		AGAC	GUAC
PspmCherry tiled30	0.989039	13		CCUC	GAAG
PspmCherry12	0.984727	14		UCCU	UGAA
PspmCherry11	0.983636	15		CCCC	AUGG
PspmCherry13	0.981733	16		CGGC	UACA
PspmCherry tiled37	0.981361	17		GAGG	GCGC
PspmCherry tiled31	0.977691	18		UCCU	UGAA
SNX2-ABL1 -9nt	0.976598	19		CAGG	UUCA
PspmCherry2	0.976433	20		N/A	AUCA
PspmCherry15	0.97489	21		CGCC	UCCC
Pspmcherry16 -3nt	0.974665	22		GUAC	GGCA
PspmCherry9	0.972067	23		GGAC	UCCC
PspmCherry7	0.971958	24		CGAC	GAGG
BCR-ABL1 tiled 10	0.97115	25		ACGC	CUUU
PspmCherry6	0.970429	26		GGAC	AAGG
PspmCherry tiled13	0.968375	27		CCCG	AGAG
SNX2-ABL1-12nt	0.968149	28		GGAA	AACA
SpikegRNA-TIL24	0.96737	29		AUCG	CCCC
Pspmcherry16 +6	0.966741	30		CGUG	UCCA
PspmCherry tiled33	0.965303	31		CCUC	CCUG
SpikegRNA-TIL1	0.96318	32		CUCC	CUGC
SpikegRNA-TIL23	0.963075	33		UCGA	CCCA
PspmCherry tiled29	0.962251	34		CUCC	AAGG
PspmCherry tiled41	0.961722	35		CUGG	GACG
BCR-ABL1 tiled 33	0.960723	36		UGGC	CUUC
BCR-ABL1 tiled 1	0.955982	37		CCCU	UCAG
SpikegRNA-TIL49	0.9559	38		CCUG	UACU
Pspmcherry16 -12	0.954583	39		CGCC	GAGC
SpikegRNA-TIL21	0.954355	40		GAUG	CAAU
SFPQ-ABL1-12nt	0.954119	41		UGAC	AACA
SFPQ-ABL1-9nt	0.952746	42		AAGU	UUCA
BCR-ABL1 tiled 15	0.949528	43		UGGA	UCUG
BCR-ABL1 tiled 9	0.9492	44		CGCA	UUUG
Pspmcherry5	0.947313	45		CGAG	AAGC
SNX2-ABL1-6nt	0.947023	46		AUCC	CGCU
SpikegRNA-TIL31	0.946965	47		UAAG	AAGC
BCR-ABL1 tiled 32	0.946795	48		GGCG	UUCA
BCR-ABL1 tiled 8	0.946109	49		GCAG	UUGA
Pspmcherry tiled57	0.944533	50		AGAA	GCGG
SpikegRNA-TIL25	0.94432	51		CAUC	ACCC
SpikegRNA-TIL51	0.943685	52		AACC	GCUA
BCR-ABL1 tiled 35	0.942021	53		GAUG	CCCU
SpikegRNA-TIL18	0.941855	54		GGCU	UCAA
SpikegRNA-TIL10	0.94115	55		UAAG	GUGC
SNX2-ABL1-3nt	0.937688	56		UAGA	AGCC
Pspmcherry tiled16	0.934809	57		UACC	AGCA
BCR-ABL1 tiled 14	0.932492	58		GGAG	CUGA
SpikegRNA-TIL30	0.93135	59		AAGA	AGCA
SNX2-ABL1+9nt	0.929963	60		CGUG	GUCU
SpikegRNA-TIL22	0.92936	61		CGAU	CCAA
SpikegRNA-TIL12	0.927795	62		UUUA	UGGU
SpikegRNA-TIL29	0.92649	63		AGAA	GCAC
Pspmcherry tiled34	0.92408	64		GCCU	CCCU
SpikegRNA-TIL47	0.92286	65		UGCG	CUUU
SpikegRNA-TIL3	0.92258	66		UACU	ACCU
SFPQ-ABL1+3nt	0.921728	67		UUCC	UCCG
BCR-ABL1 tiled 21	0.921411	68		CUUC	GUAG
SFPQ-ABL1+6nt	0.918287	69		UGGU	UCCU
Pspmcherry3	0.916945	70		GUUC	GUGA
SpikegRNA-TIL15	0.916055	71		UACU	ACCU
SpikegRNA-TIL17	0.915855	72		GCUA	CAAC
SpikegRNA-TIL56	0.914995	73		UCAA	CGAU
Pspmcherry tiled50	0.914134	74		GACC	UACC
SpikegRNA-TIL57	0.91258	75		UUCA	UCGA
SFPQ-ABL1+9nt	0.912006	76		GAGU	GUCU
SpikegRNA-TIL50	0.909835	77		ACCU	CUAC
Pspmcherry tiled36	0.908735	78		AGGC	CGCC
SFPQ-ABL1-3nt	0.906903	79		GAUG	AGCC
SpikegRNA-TIL4	0.905735	80		CUAC	GACC
SpikegRNA-TIL6	0.905285	81		AUCU	GCGA
SFPQ-ABL1-6nt	0.904791	82		GGGA	CGCU
SpikegRNA-TIL58	0.90451	83		CUUC	AUCG
SpikegRNA-TIL11	0.903855	84		UUAA	GGUG
SpikegRNA-TIL26	0.896975	85		ACAU	CACC
BCR-ABL1 tiled 12	0.896903	86		AGAC	GACU
SpikegRNA-TIL19	0.896845	87		UGGC	AUCA
SpikegRNA-TIL8	0.89181	88		AGAU	GCGC
SpikegRNA-TIL52	0.890575	89		GAAC	GGCU
Pspmcherry tiled15	0.889891	90		ACCC	GCAG
BCR-ABL1 tiled 11	0.88733	91		GACG	ACUU
SpikegRNA-TIL28	0.885555	92		GAAC	CACA
SpikegRNA-TILF5	0.88482	93		UCUA	CGAC
Pspmcherry16	0.882908	94		ACAG	GGCG
BCR-ABL1 tiled 34	0.882024	95		AUGG	CCUU
Pspmcherry tiled18	0.881922	96		UGUA	CAAG
SpikegRNA-TIL27	0.87996	97		AACA	ACAC
SpikegRNA-TIL20	0.878195	98		AUGG	AAUC
SpikegRNA-TIL42	0.87607	99		GAGU	AGAU
BCR-ABL1 tiled 38	0.873687	100		AACG	AAGC
BCR-ABL1 tiled 28	0.873309	101		AGGG	GCGG
SpikegRNA-TIL46	0.86934	102		CGCC	CCAG
BCR-ABL1 tiled 24	0.866957	103		CGCC	CCAG
SpikegRNA-TIL16	0.865275	104		CUAC	AACC
BCR-ABL1 tiled 7	0.865024	105		CAGA	UGAG
BCR-ABL1 tiled 18	0.862965	106		CCAU	GCAU
BCR-ABL1 tiled 2	0.860938	107		GCCC	CUCA
SpikegRNA-TIL13	0.85781	108		CUUU	CUGG
SpikegRNA-TIL55	0.8571	109		CAAG	GAUG
BCR-ABL1 tiled 41	0.856313	110		CCCA	CAGA
SpikegRNA-TIL41	0.85245	111		AGUU	GAUC
SpikegRNA-TIL60	0.8471	112		AACU	ACAU
SpikegRNA-TIL45	0.842	113		CGGG	UUAA
BCR-ABL1 tiled 16	0.838325	114		AUGG	AUCU
SFPQ-ABL1+12nt	0.828748	115		CAUG	UACG
Pspmcherry tiled12	0.823995	116		CCGA	GAGG
BCR-ABL1 tiled 30	0.821848	117		CGAG	CAGC
SpikegRNA-TIL7	0.8216	118		GAUC	CGCG
BCR-ABL1 tiled 13	0.818859	119		GAGA	UGAC
SpikegRNA-TIL54	0.81715	120		AAGA	AUGG
BCR-ABL1 tiled 6	0.804728	121		AGAA	GAGC
SNX2-ABL1+12nt	0.803492	122		UCCC	UACG
BCR-ABL1 tiled 27	0.793891	123		GGGC	CGGC
Pspmcherry tiled1	0.789069	124		GCCC	UGAA
SFPQ-ABL1+0nt	0.788422	125		CAUG	GAGA
Pspmcherry tiled58	0.785741	126		CAGA	AGCG
BCR-ABL1 tiled 39	0.784136	127		CAAC	GAAG
SNX2-ABL1+0nt	0.781913	128		UGAU	GAGA
SpikegRNA-TIL35	0.77925	129		UGUU	CUCC
SpikegRNA-TIL34	0.7786	130		GUUU	UCCA
SpikegRNA-TIL53	0.7728	131		AGAA	UGGC
SNX2-ABL1+3nt	0.76414	132		CUUU	UCCG
SNX2-ABL1+6nt	0.752048	133		GAUC	UCCU
Pspmcherry tiled55	0.744036	134		AAGA	GGAU
BCR-ABL1 tiled 29	0.743026	135		GAGG	AGCG
SpikegRNA-TIL14	0.742	136		ACUU	CCUG
Pspmcherry tiled4	0.739503	137		GGCG	AGCU
SpikegRNA-TIL33	0.7353	138		UUUA	CCAA
SpikegRNA-TIL38	0.72115	139		UCGU	CUAC
SpikegRNA-TIL32	0.7207	140		UUAA	CAAG
SpikegRNA-TIL43	0.7194	141		GGAG	AAGA
BCR-ABL1 tiled 37	0.717387	142		ACGA	AGCC
SpikegRNA-TILF9	0.7138	143		AAGA	UGCG
SpikegRNA-TIL2	0.7121	144		ACUC	CCUG
pspmcherry16 +3	0.710776	145		GGAA	ACCG
SpikegRNA-TIL44	0.7047	146		GGGA	UAAG
BCR-ABL1 tiled 40	0.702828	147		CCAA	AGAA
SpikegRNA-TIL61	0.701	148		AAAC	AACA
BCR-ABL1 tiled 3	0.684377	149		AGCC	CCUC
SpikegRNA-TIL36	0.6807	150		GUGU	ACUC
BCR-ABL1 tiled 23	0.674359	151		GCCU	CAGU
BCR-ABL1 tiled 31	0.672836	152		GCGA	UCAG
BCR-ABL1 tiled 5	0.6635	153		GAAG	AGCC
BCR-ABL1 tiled 26	0.662347	154		GGCG	GGCC
PspmCherry tiled3	0.63319	155		GCGC	GCUG
PspmCherry tiled28	0.62941	156		UCCG	AGGG
BCR-ABL1 tiled 4	0.628492	157		AAGC	GCCU
PspmCherry9	0.618517	158		UCGA	CUCC
SpikegRNA-TIL37	0.6128	159		CGUG	UACU
PspmCherry8	0.593831	160		ACAU	GGGC
PspmCherry tiled7	0.587448	161		GACG	UGAA
BCR-ABL1 tiled 22	0.568801	162		CCUU	AGUA
PspmCherry tiled54	0.56656	163		AGAA	GAUG
PspmCherry1	0.560839	164		N/A	CCAU
PspmCherry tiled56	0.558207	165		GAAG	CGGA
BCR-ABL1 tiled 17	0.555452	166		CAUG	CAUC
BCR-ABL1 tiled 20	0.54192	167		UUCC	UAGC
PspmCherry tiled5	0.539744	168		CGGC	AAGC
PspmCherry tiled27	0.53927	169		CCGA	GGGC
PspmCherry tiled17	0.534536	170		GUAC	AAGC
PspmCherry tiled11	0.523087	171		CGAG	AGGC
PspmCherry16 +15	0.518148	172	Unproductive crRNAs	CUAC	GGCC
BCR-ABL1 tiled 19	0.513219	173		UCCA	AGCA
BCR-ABL1 tiled 25	0.472663	174		GCGC	GCCA
PspmCherry16 +12	0.465812	175		CACC	CGCC
PspmCherry tiled2	0.453468	176		CGCC	CUGA
PspmCherry tiled59	0.450877	177		GCAG	GAGC
PspmCherry tiled6	0.44196	178		ACGG	GAAG
PspmCherry tiled21	0.441783	179		GGAU	GAUC
PspmCherry4	0.409467	180		CAUG	AACG
PspmCherry tiled10	0.369234	181		GAGG	GGCU
PspmCherry tiled40	0.358837	182		UGGG	ACGG
PspmCherry tiled9	0.357087	183		AGGA	GCUG
PspmCherry tiled14	0.352508	184		CCCC	CAGA
SpikegRNA-TIL39	0.3443	185		UUCG	UCUA
PspmCherry tiled60	0.34413	186		UGCA	CGAG
PspmCherry tiled53	0.332394	187		GAAG	AUGU
SpikegRNA-TIL59	0.3301	188		ACUU	CAUC
PspmCherry tiled39	0.322282	189		GGGA	CGGC
PspmCherry tiled26	0.315659	190		CGAG	GGCG
Pspmcherry14	0.311978	191		UGCC	CAUC
Pspmcherry16 +9	0.30485	192		CAUC	CACU
PspmCherry tiled61	0.299536	193		AUGC	CCGA
PspmCherry tiled8	0.21657	194		GGAC	CUGA
BCR-ABL1 tiled 36	0.192532	195		CGAU	GCCC
SpikegRNA-TIL40	0.18625	196		GUUC	AUCU
PspmCherry tiled22	0.184063	197		CGGA	AGAU
Pspmcherry16 -9nt	0.159662	198		ACGC	GACG
PspmCherry tiled 52	0.123032	199		AAGA	UGUA
Pspmcherry16 -6nt	0.078824	200		GUAC	GGCA
Pspmcherry16 -15nt	0.029075	201		CGAG	CUGU
PspmCherry tiled19	0.0260792	202		AUGU	UCAA
PspmCherry tiled24	0.015164	203		AGCG	CGAG
PspmCherry tiled25	-0.025477	204		GAGC	GCGA
PspmCherry tiled20	-0.033571	205		GAUG	AUCA
PspmCherry tiled23	-0.072523	206		GCGG	GAGA
SpikegRNA-TIL48	-0.1765	207		CUGC	ACUU

## Sheet: Fig. 3c
	Spacer nucleotdie Position	A	G	C	U
0	Position1	-0.0216564	0.106965	-0.0673105	-0.0179982
1	Position2	-0.0809189	0.176397	-0.0722856	-0.0231929
2	Position3	-0.02729	0.0888206	-0.0480685	-0.0134621
3	Position4	-0.0757243	0.024144	0.0501171	0.00146327
4	Position5	-0.046971	-0.0240708	0.0453614	0.0256804
5	Position6	-0.00285338	-0.0385572	0.0254609	0.0159497
6	Position7	-0.0266315	-0.0736026	0.0743342	0.0258999
7	Position8	-0.00263389	-0.0238513	-0.0132426	0.0397278
8	Position9	-0.0270705	0.0693591	-0.067969	0.0256804
9	Position10	-0.0316067	0.00987709	0.0596283	-0.0378987
10	Position11	-0.0078285	0.0152912	0.0258999	-0.0333626
11	Position12	-0.0467515	-0.0141206	0.0008048	0.0600673
12	Position13	-0.0709687	0.0196078	0.0204858	0.030875
13	Position14	0.0412643	0.0105356	-0.0575797	0.00577992
14	Position15	0.0512145	0.0252414	-0.107331	0.030875
15	Position16	0.0858209	0.0492391	-0.08765	-0.04741
16	Position17	0.0804068	0.0449224	-0.0824554	-0.0428739
17	Position18	0.0170471	0.0498976	-0.0636523	-0.00329236
18	Position19	0.0367281	-0.0048288	-0.0435323	0.011633
19	Position20	-0.0125841	0.0940152	-0.0435323	-0.0378987
20	Position21	0.0464589	-0.00417032	-0.0195347	-0.0227539
21	Position22	0.071115	0.0243635	-0.00914545	-0.086333
22	Position23	0.0412643	0.0449224	-0.0435323	-0.0426544
23	Position24	0.0365086	-0.0234124	0.0146327	-0.027729
24	Position25	-0.0612379	0.0834065	0.0202663	-0.0424349
25	Position26	-0.0714077	0.0550922	0.0542142	-0.0378987
26	Position27	-0.0318262	0.0207053	0.0392888	-0.028168
27	Position28	0.00234124	-0.0190957	0.0544337	-0.0376793
28	Position29	-0.0422154	0.0403863	-0.00936494	0.011194
29	Position30	-0.02729	-0.00826749	0.00490196	0.0306555

## Sheet: Fig. 3d
	Spacer nucleotide Position	A	G	C	U
0	Position1	-0.0340403	-0.156193	0.177272	0.0129615
1	Position2	-0.0375753	-0.101466	0.093349	0.0456926
2	Position3	-0.0837916	-0.0303744	0.0997643	0.0144017
3	Position4	-0.0703064	-0.0424195	0.13603	-0.0233045
4	Position5	0.0954438	-0.0403247	-0.0382299	-0.0168892
5	Position6	0.0428123	0.00091647	0.020817	-0.0645457
6	Position7	-0.0126997	0.0564284	0.0108667	-0.0545954
7	Position8	-0.0475255	0.10618	-0.102252	0.0435978
8	Position9	0.0100812	-0.0204242	0.0798638	-0.0695208
9	Position10	0.0612726	0.0137471	-0.0943964	0.0193768
10	Position11	-0.0411102	-0.0303744	0.129615	-0.0581304
11	Position12	-0.0738413	-0.0303744	0.195077	-0.0908615
12	Position13	0.0250065	-0.0438596	0.0421576	-0.0233045
13	Position14	-0.0887667	0.00589159	0.0144017	0.0684734
14	Position15	-0.105132	-0.0730558	0.227808	-0.0496203
15	Position16	-0.164179	-0.00261849	0.153836	0.0129615
16	Position17	0.0115213	-0.120712	0.200052	-0.0908615
17	Position18	-0.0425504	-0.142053	0.11901	0.0655931
18	Position19	-0.0638911	-0.117832	0.101205	0.0805185
19	Position20	-0.110107	0.0158418	0.0485729	0.0456926
20	Position21	-0.0688662	-0.0730558	0.0663786	0.0755433
21	Position22	0.0463472	0.104085	-0.104347	-0.0460854
22	Position23	-0.0887667	0.0634983	0.0222571	0.00301126
23	Position24	0.000130924	0.0307672	-0.022519	-0.00837916
24	Position25	0.0989788	-0.0388845	-0.0780309	0.0179366
25	Position26	0.0477874	0.00942655	-0.0502749	-0.00693899
26	Position27	0.0200314	-0.0218644	-0.0125687	0.0144017
27	Position28	0.036397	-0.00903378	0.017282	-0.0446452
28	Position29	0.0591778	-0.122152	0.0912543	-0.0282797
29	Position30	-0.0574758	-0.0183294	0.0614035	0.0144017

## Sheet: Fig. 3e
NT	Efficient cr1	Efficient cr2	Efficient cr3	Efficient cr4	Efficient cr5	Efficient cr6	Efficient cr7	Efficient cr8	Efficient cr9	Efficient cr10	Efficient cr11
1	0.023059	0.450016	0.019884	0.0177648	0.164467	0.0357025	0.0767007	0.021808	0.0811375	0.0419778	0.123437
1	0.0096735	0.100538	0.0075475	0.0077945	0.025232	0.00826825	0.0135613	0.00795675	0.0148747	0.0393553	0.0843752
1	0.0278145	0.316978	0.0135665	0.0144613	0.0744518	0.0152437	0.0234308	0.015156	0.0286525	0.121598	0.0700173
1	0.0245975	0.261767	0.020273	0.0202298	0.0400995	0.0208883	0.0233392	0.0201908	0.023763	0.185764	0.0244338

## Sheet: Fig. 3f
NT	Inefficient cr1	Inefficient cr2	Inefficient cr3	Inefficient cr4	Inefficient cr5	Inefficient cr6	Inefficient cr7	Inefficient cr8	Inefficient cr9
1	0.350447	0.05002	0.44424	0.900833	0.109045	0.843055	0.958798	0.351704	0.794809
1	0.138731	0.035255	0.215474	0.636545	0.019149	0.457907	0.688222	0.0869837	0.569207
1	0.0470028	0.025716	0.126869	0.803233	0.0244235	0.558979	0.810192	0.234151	0.859108
1	0.0305907	0.015443	0.0759005	0.302567	0.0214058	0.429279	0.651431	0.218846	0.684521

## Sheet: Fig. 3g
Efficient EGFP crRNAs	Inefficient EGFP crRNAs
0.904004	0.646078
0.970984	0.595456
0.934421	0.72886
0.939514

## Sheet: Fig. 3h
NT	Efficient g1	Efficient g2	Efficient g3	Efficient g4	Efficient g5	Efficient g6	Efficient g7	Efficient g8	Efficient g9	Efficient 10
1	0.246841	0.389327	0.201771	0.127588	0.351486	0.235561	0.433502	0.185431	0.27587	0.209795
1	0.129401	0.0244096	0.0196756	0.020757	0.0235919	0.0498081	0.0654847	0.0190256	0.0388185	0.0406684
1	0.175739	0.0802822	0.169382	0.346457	0.159215	0.128938	0.152484	0.315499	0.113365	0.150766
1	0.125007	0.170839	0.0583953	0.071405	0.133622	0.0716325	0.045557	0.0412836	0.0419344	0.0418236

## Sheet: Fig. 3i
NT	Inefficient g1	Inefficient g2	Inefficient g3	Inefficient g4	Inefficient g5	Inefficient g6	Inefficient g7	Inefficient g8	Inefficient g9
1	0.863887	0.326773	0.267236	0.454893	0.310961	0.644487	0.280523	0.924083	0.926221
1	0.923163	0.143572	0.216738	0.756506	0.243965	0.609903	0.119833	0.552862	0.319367
1	1.09204	0.235658	0.592744	0.958218	0.0578685	0.381073	0.198347	0.531007	0.280948

## Sheet: Fig 3j
Efficient TagBFP crRNAs	Inefficient TagBFP crRNAs
0.733575	0.49878
0.956836	0.504762
0.750894	0.468168
0.836227

## Sheet: Fig. 3l
NT	crRNA1	crRNA2	crRNA3	crRNA4	crRNA5	crRNA6	crRNA7	crRNA8	crRNA9	crRNA10			Efficient m-cherry Cas13d crRNAs
1	0.0723006	0.0701719	0.0967307	0.142471	0.155736	0.072022	0.0655034	0.0953193	0.175661	0.387166			0.866692
1	0.0589638	0.0775495	0.120255	0.173657	0.193125	0.0668748	0.077968	0.098639	0.181801	0.429505			0.849813
1	0.158126	0.129962	0.182291	0.196037	0.304371	0.304371	0.240393	0.176135	0.536066	0.717491			0.705476

[truncated: 1 more sheets: identical fluorescence data poi]
