# Supplementary material for: Single-base tiled screen unveils design principles of PspCas13b for potent and off-target-free RNA silencing
Source: Nat Struct Mol Biol. 2024 Jul 1;31(11):1702–16. doi: 10.1038/s41594-024-01336-0 (PMC11564092; doi:10.1038/s41594-024-01336-0)
Supplement: Supplementary file 12 — Statistical source data. [file 41594_2024_1336_MOESM12_ESM.xlsx]

## Sheet: Fig. 4a
NT	39	39 +g	39 1g	39 2g
1	0.721557	0.0240132	0.0984285	0.0773935
1	0.915397	0.0516648	0.0923829	0.163128
1	0.924342	0.16722	0.125836	0.122567

## Sheet: Fig. 4b
NT	40	40 +g	40 1g	40 2g
1	0.549759	0.0572148	0.0343015	0.0538915
1	0.833409	0.111784	0.0661451	0.171295
1	0.669269	0.136531	0.206126	0.0981375

## Sheet: Fig. 4c
NT	24	24 +g	24 1g	24 2g
1	1.0378	0.751978	0.770456	0.177831
1	1.1525	1.13111	0.875744	0.339991
1	1.07302	0.979329	1.02393	0.115172
1	1.09241	1.19599	1.13229	0.51029

## Sheet: Fig. 4d
NT	25	25 +g	25 1g	25 2g
1	1.10165	0.516932	0.222819	0.464639
1	1.11307	0.538671	0.578677	0.712299
1	0.739896	0.765777	0.73173	0.445855
1	1.02276	1.06469	0.682911	0.671982

## Sheet: Fig. 4e
NT	26	26 +g	26 1g	26 2g
1	1.03785	0.222627	0.105045	0.187323
1	1.11316	0.525946	0.345093	0.338646
1	0.898749	0.529732	0.386551	0.1571
1	1.13138	0.734019	0.390921	0.408558

## Sheet: Fig. 4f
NT	27	27 +g	27 1g	27 2g
1	0.718755	0.183914	0.073671	0.102521
1	0.894763	0.40675	0.221492	0.177695
1	0.774809	0.383173	0.423382	0.161749
1	0.95277	0.807506	0.540457	0.243555

## Sheet: Fig. 4g
NT	28	28 +g	28 1g	28 2g
1	0.496477	0.251992	0.147151	0.0825655
1	0.517505	0.335768	0.342835	0.189218
1	0.587006	0.520538	0.28886	0.0722848
1	0.742315	0.858867	0.449827	0.148869

## Sheet: Fig.4i
NT	crRNA24	crRNA24-GG	crRNA26	crRNA26-GG	crRNA27	crRNA27-GG	crRNA39	crRNA39-GG	24h
1	0.230339	0.0816583	0.324415	0.0534508	0.31242	0.0982615	0.528099	0.170492
1	0.51996	0.147937	0.449006	0.0906475	0.204087	0.134435	0.455947	0.0567695
1	0.404643	0.321813	0.309563	0.223064	0.330467	0.0501072	0.608647	0.250686
NT	crRNA24	crRNA24-GG	crRNA26	crRNA26-GG	crRNA27	crRNA27-GG	crRNA39	crRNA39-GG	48h
1	0.273633	0.324694	0.44592	0.141181	0.427033	0.0697862	0.536093	0.234631
1	0.51192	0.322977	0.336564	0.338593	0.438837	0.309754	0.52986	0.456368
1	0.458141	0.452262	0.424982	0.437487	0.65702	0.261795	0.833732	0.554769

## Sheet: Fig.4j
NT	crRNA27	crRNA27-GG	crRNA39	crRNA39-GG	24H
1	0.466208	0.126018	0.19079	0.0801027
1	0.546723	0.156904	0.372446	0.0845
1	0.310753	0.0811629	0.251031	0.0998408
NT	crRNA27	crRNA27-GG	crRNA39	crRNA39-GG	48H
1	0.580214	0.212014	0.509848	0.235107
1	0.433006	0.153718	0.295427	0.0641534
1	0.371589	0.178198	0.447742	0.191162

## Sheet: identical fluorescence data poi
In some figures, identical fluorescence data points from a non-targeting control are displayed in multiple panels to facilitate comparison with the targeting condition. The figures displaying identical non-targeting data points are listed below
Fig 1 has the same NT data points in multiple panels for visual comparison with targeting conditions
Fig 3h and 3i have the same NT for visual comparison with targeting conditions
Fig 4a-4b have the same NT for visual comparison with targeting conditions
Fig 4c-4g have the same NT data points for visual comparison with targeting conditions
Fig 6a-6b have 8 the same NT data points for visual comparison with targeting conditions
Fig 6c/6d/6e have the same NT data points for visual comparison with targeting conditions
Extended Data Fig. 5a: all panels have the same NT data points for visual comparison with targeting conditions
