# Supplementary material for: Single-base tiled screen unveils design principles of PspCas13b for potent and off-target-free RNA silencing
Source: Nat Struct Mol Biol. 2024 Jul 1;31(11):1702–16. doi: 10.1038/s41594-024-01336-0 (PMC11564092; doi:10.1038/s41594-024-01336-0)
Supplement: Supplementary file 14 — Statistical source data. [file 41594_2024_1336_MOESM14_ESM.xlsx]

## Sheet: Fig. 5b
NT	crRNA#1	crRNA#2	crRNA#3	crRNA#4	crRNA#5	crRNA#6	crRNA#7	crRNA#8	crRNA#9	crRNA#10
1	0.46708	0.41986	0.40016	0.43227	0.3775	0.40745	0.39665	0.39234	0.31624	0.40718
1	0.443529	0.431961	0.371372	0.431961	0.408235	0.403922	0.385882	0.383725	0.411961	0.529216
1	0.274721	0.184476	0.182483	0.187799	0.201754	0.213317	0.21159	0.203615	0.201622	0.200691
NT	crRNA#11	crRNA#12	crRNA#13	crRNA#14	crRNA#15	crRNA#16	crRNA#17	crRNA#18	crRNA#19	crRNA#20
1	1.01403	0.80869	0.58716	0.69131	0.8211	1.33702	0.75256	0.80356	0.94334	0.82704
1	0.975686	0.650588	0.61098	0.696275	0.939804	0.961372	0.828039	0.967255	0.99451	0.779412
1	0.386231	0.429293	0.473286	0.710659	0.541733	0.420787	0.458267	0.434343	0.511031	0.643408
Potent	Inefficient
0.401673	0.858581
0.420176	0.840392
0.206207	0.500904

## Sheet: Fig. 5c
																		NT	5'GG	5'CG	5'CC
																		1	0.326573	0.464404	0.663493
																		1	0.406181	0.426984	0.516865
																		1	0.509823	0.515216	0.788521
																		1	0.21159	0.404306	0.634636
																		NT	5'GG	5'CG	5'CC
																		1	0.352649	0.488411	0.863411
																		1	0.450414	0.389012	0.622097
																		1	0.501348	0.788521	0.533128
																		1	0.213317	0.373073	0.508639
																		NT	5'GG	5'CG	5'CC
																		1	0.35596	0.455919	0.741929
																		1	0.337104	0.409008	0.56736
																		1	0.464368	0.533128	0.789869
																		1	0.274721	0.479931	0.548379
