# Supplementary material for: Single-base tiled screen unveils design principles of PspCas13b for potent and off-target-free RNA silencing
Source: Nat Struct Mol Biol. 2024 Jul 1;31(11):1702–16. doi: 10.1038/s41594-024-01336-0 (PMC11564092; doi:10.1038/s41594-024-01336-0)
Supplement: Supplementary file 15 — Statistical source data. [file 41594_2024_1336_MOESM15_ESM.xlsx]

## Sheet: Fig. 6a
NT	WT	3nt MSM	6nt MSM	9nt MSM	12nt MSM	15nt MSM	18nt MSM	21nt MSM	24nt MSM	27nt MSM	30nt MSM
1	0.0165601	0.0593833	0.9847	0.995328	1.10154	1.11008	1.13649	1.09928	1.0627	1.14221	1.09257
1	0.00673783	0.0489248	0.956774	1.09257	1.28542	1.27208	1.35085	0.938312	1.22518	1.3298	1.00682
1	0.00177489	0.0264027	0.769361	0.93829	0.990226	1.05545	0.997701	1.02719	1.09512	1.02616	0.852242
1	0.000297542	0.016517	0.633721	1.12721	1.09265	1.07693	1.04565	1.00673	0.993578	0.932102	0.776798
1	0.00149559	0.00715175	0.744782	0.87019	0.974275	0.931413	0.957447	0.892274	0.929594	0.890442	0.740338

## Sheet: Fig. 6b
NT	WT	5P-3nt MSM	5P-6nt MSM	5P-9nt MSM	5P-12nt MSM	5P-15nt MSM	5P-18nt MSM	5P-21nt MSM	5P-24nt MSM	5P-27nt MSM	5P-30nt MSM
1	0.0165601	0.970509	0.871946	1.00159	1.07864	1.11021	0.999007	1.00063	1.18767	1.09933	1.18026
1	0.00673783	0.912827	0.658575	0.72434	0.621524	1.41587	1.31238	1.09712	1.19853	1.30996	1.12285
1	0.00306255	0.856474	0.855927	1.08704	1.0644	0.982299	1.11788	0.981478	0.94292	0.969288	0.95805
1	0.000338936	0.953933	0.845684	0.952986	1.02699	0.939874	0.922267	1.04546	0.857881	0.7268	1.0111
1	4.81648e-05	0.897335	0.727685	0.501706	0.973532	0.883286	0.880218	0.669619	0.848263	0.948759	0.811416

## Sheet: Fig. 6c
NT	WT	1-6MSM	7-12MSM	13-18MSM	19-24MSM	25-30MSM
1	0.0325898	0.721982	0.678304	0.917424	0.879389	0.775586
1	0.00825775	0.889704	0.651525	1.06547	0.984017	1.11118
1	0.039387	0.799367	0.711959	1.01636	0.999063	0.862596
1	0.037998	0.733765	0.653952	0.867938	0.750567	0.877124

## Sheet: Fig. 6d
NT	WT	1-5MSM	6-10MSM	11-15MSM	16-20MSM	21-25MSM	26-30MSM
1	0.0325898	0.83577	0.445214	0.337274	0.904644	0.501332	0.292595
1	0.00825775	0.973765	0.250879	0.159305	0.920056	0.844539	0.50085
1	0.039387	0.976124	0.509046	0.143542	0.897759	0.703458	0.479067
1	0.037998	0.846638	0.635811	0.223569	0.9121	0.674634	0.52354

## Sheet: Fig. 6e
NT	WT	1-4MSM	5-8MSM	9-12MSM	13-16MSM	17-20MSM	21-24MSM	25-28MSM
1	0.0325898	0.848746	0.511521	0.284127	0.21117	0.232468	0.817114	0.678771
1	0.00825775	1.0111	0.90143	0.607488	0.594683	0.188851	0.700518	0.436679
1	0.039387	0.980289	0.90143	0.745859	0.731082	0.288906	0.962677	0.92786
1	0.037998	0.951486	0.902498	0.52876	0.595875	0.25008	0.807319	0.834005

## Sheet: Fig. 6f
NT	WT	1-3nt MSM	4-6nt MSM	7-9nt MSM	10-12nt MSM	13-15nt MSM	16-18nt MSM	19-21nt MSM	22-24nt MSM	25-27nt MSM	28-30nt MSM
1	0.000374652	0.938533	0.0709668	0.06171	0.0919236	0.0321157	0.0630438	0.0287812	0.160331	0.0290412	0.0268137
1	0.000385698	1.00967	0.0936015	0.0284125	0.0130577	0.0147245	0.116241	0.019301	0.158485	0.0143031	0.0345862
1	0.00032538	1.10387	0.0475386	0.0113577	0.0126516	0.028105	0.174255	0.054623	0.114873	0.0356151	0.0322194
1	0.0286513	1.10683	0.0225183	0.0856734	0.238743	0.0409902	0.0749257	0.0290412	0.242924	0.106188	0.111906

## Sheet: Fig. 6g
NT	WT	2 SNP MSM	3 SNP MSM	4 SNP MSM	5 SNP MSM	6 SNP spread	7 SNP spread	10 SNP spread	15 SNP spread	2nt MSM spread	3nt MSM spread
1	0.0127493	0.0765997	0.101135	0.207198	0.541883	0.978535	0.757143	0.900057	1.09679	0.906657	1.06551
1	0.00716725	0.108322	0.183425	0.155892	0.55553	0.890355	0.987928	0.84445	1.09679	0.88705	1.0436
1	0.00851075	0.0240711	0.0329972	0.0650974	0.366622	0.912152	0.881002	0.882105	0.986594	0.88624	1.00281

## Sheet:  identical fluorescence data po
In some figures, identical fluorescence data points from a non-targeting control are displayed in multiple panels to facilitate comparison with the targeting condition. The figures displaying identical non-targeting data points are listed below
Fig 1 has the same NT data points in multiple panels for visual comparison with targeting conditions
Fig 3h and 3i have the same NT for visual comparison with targeting conditions
Fig 4a-4b have the same NT for visual comparison with targeting conditions
Fig 4c-4g have the same NT data points for visual comparison with targeting conditions
Fig 6a-6b have 8 the same NT data points for visual comparison with targeting conditions
Fig 6c/6d/6e have the same NT data points for visual comparison with targeting conditions
Extended data Fig. 5a: all panels have the same NT data points for visual comparison with targeting conditions
