# Supplementary material for: Single-base tiled screen unveils design principles of PspCas13b for potent and off-target-free RNA silencing
Source: Nat Struct Mol Biol. 2024 Jul 1;31(11):1702–16. doi: 10.1038/s41594-024-01336-0 (PMC11564092; doi:10.1038/s41594-024-01336-0)
Supplement: Supplementary file 16 — Statistical source data. [file 41594_2024_1336_MOESM16_ESM.xlsx]

## Sheet: Fig.7b
NT	T
1	0.045214
1	0.0204325
1	0.0299532

## Sheet: Fig.7c
NT	T
1	0.176
1	0.054
1	0.118

## Sheet: Fig. 7d
bcr-abl1			PspCas13b
NT	T
1	0.181126		1	0.76
1	0.158213		1	0.91
1	0.144829		1	0.72
1	0.132131		1	0.77
1	0.143464		1	0.95

## Sheet: Fig.7e
LFQ (log2)intensity 1 NT	LFQ (log2) intensity 2 T	LFQ (log2) intensity 3 NT	LFQ (log2)intensity 4 T	LFQ (log2) intensity 5 NT	LFQ (log2) intensity 6 T	LFQ (log2) intensity 7 NT	LFQ (log2) intensity 8 T	LFQ (log2) intensity 9 NT	LFQ (log2)intensity 10 T	C: Only identified by site	C: Reverse	C: Student's T-test Significant TAR_NT	C: Student's T-test significant	N: Peptides	N: Razor + unique peptides	N: Unique peptides	N: Sequence coverage [%]	N: Unique + razor sequence coverage [%]	N: Unique sequence coverage [%]	N: Mol. weight [kDa]	N: Q-value	N: Score	N: Intensity	N: MS/MS count	N: -Log Student's T-test p-value TAR_NT	pvalue	N: log2FC-Student's T-test Difference TAR_NT	fold change	N: Student's T-test Test statistic TAR_NT	T: Gene names	T: id
23.3488	23.3191	22.8707	23.1895	23.2887	23.4454	22.8865	23.3936	23.0491	23.4782			+	TAR_NT	6	5	5	10.5	9.6	9.6	90.071	0	10.629	227860000	13	1.41156	0.038765	0.276399	1.21117	2.4691	RSBN1	49
25.1306	25.3116	25.0759	25.3626	25.3785	25.3711	24.6798	25.2755	25.0515	25.345			+	TAR_NT	8	8	8	25.4	25.4	25.4	73.324	0	47.496	827780000	43	1.35026	0.0446416	0.269901	1.20573	2.37862	OGFR	126
23.4966	24.0492	23.3964	23.6276	23.7636	23.7934	23.298	23.8434	23.7274	23.963			+	TAR_NT	2	2	2	8.9	8.9	8.9	48.891	0	16.352	231170000	21	1.59336	0.0255059	0.318902	1.24738	2.73857	PKMYT1	766
26.6439	26.971	26.9657	27.1785	27.0259	27.4336	27.0885	27.2612	26.8018	27.2829			+	TAR_NT	4	4	4	16.1	16.1	16.1	24.241	0	61.747	3339300000	55	1.69475	0.0201953	0.320293	1.24858	2.89013		975
26.9449	27.4229	27.3036	27.5588	27.0949	27.1799	27.1664	27.8597	27.2624	27.5137			+	TAR_NT	2	2	2	25.3	25.3	25.3	10.264	0	10.859	2955100000	26	1.61819	0.0240885	0.352564	1.27683	2.77558	COX7A2	1065
26.2295	26.6779	26.4434	26.7992	26.3654	26.6303	26.3791	26.7933	26.5379	26.7809			+	TAR_NT	6	6	6	32.3	32.3	32.3	22.34	0	125.49	2781900000	51	3.31072	0.000488968	0.345276	1.27039	5.63659	COPZ1	1272
30.5118	31.1702	30.9354	30.9328	30.8719	31.0337	30.8121	30.9587	30.6231	30.9896			+	TAR_NT	13	13	12	97.4	97.4	82.6	11.665	0	323.31	73869000000	300	1.74584	0.0179539	0.266113	1.20256	2.96698	RPLP2	2144
27.0562	27.7574	26.9408	27.5413	27.274	27.2717	27.2539	27.2945	27.4256	27.5653			+	TAR_NT	10	10	10	66.7	66.7	66.7	13.696	0	26.768	5702700000	91	1.3433	0.0453628	0.295926	1.22767	2.36835	COX5B	2227
23.8699	24.0585	23.3391	23.9567	23.7254	23.8924	23.4492	23.9282	23.7296	23.8933			+	TAR_NT	13	13	12	19	19	18.1	99.632	0	16.673	721720000	61	1.85769	0.0138775	0.323197	1.2511	3.13654	CBL	2388
27.8553	29.0487	28.1833	28.4966	28.2355	28.4152	28.1011	28.3424	28.4058	28.5385			+	TAR_NT	6	6	6	60.2	60.2	60.2	12.895	0	323.31	7469600000	115	1.55143	0.0280912	0.412085	1.33061	2.67619	MTPN	2860
22.988	23.4875	23.1537	23.3523	23.127	23.3392	23.1387	23.5317	23.0314	23.3403			+	TAR_NT	4	4	4	10	10	10	56.08	0	5.2522	260720000	19	3.54512	0.000285023	0.32248	1.25048	6.11406	CBX2	3326
24.6839	25.5603	25.4458	25.6573	25.032	25.2534	25.3127	25.7505	25.2225	25.4332			+	TAR_NT	4	4	4	53.8	53.8	53.8	13.37	0	39.338	931030000	38	1.41417	0.0385327	0.391551	1.3118	2.47296	ATP6V1F	3457
22.8088	23.2935	23.3878	23.4343	23.0607	23.0804	22.9434	23.5915	22.9068	23.2819			+	TAR_NT	5	5	2	6.5	6.5	3.2	114.02	0	9.1936	219610000	20	1.36219	0.043432	0.314818	1.24385	2.39622	PPFIBP1	3860
24.062	24.0883	24.036	24.3564	24.1045	24.3951	23.8417	24.2258	23.8946	24.3344			+	TAR_NT	3	3	3	12.6	12.6	12.6	41.211	0	30.131	333520000	25	2.33276	0.00464772	0.292236	1.22454	3.88411	SLC35F2	3928
25.9713	27.4124	26.551	27.212	26.5373	26.6388	26.3079	26.9888	26.8817	26.9283			+	TAR_NT	3	3	3	43	43	43	10.135	0	28.226	2489900000	41	1.72467	0.0188508	0.586212	1.5013	2.93509	SF3B5	4651
26.7029	28.04	27.5382	27.8834	27.4105	27.7423	27.6826	27.9212	27.4616	27.7761			+	TAR_NT	11	11	11	56.5	56.5	56.5	18.681	0	117.62	10142000000	160	1.6854	0.0206348	0.513411	1.42742	2.87609	DCTPP1	4819
26.6022	26.8904	26.5524	26.9963	26.3049	26.7085	26.5668	26.7778	26.5434	26.5734			+	TAR_NT	8	8	8	11.1	11.1	11.1	96.792	0	18.07	1439500000	36	1.80099	0.0158128	0.275346	1.21028	3.05035	MED16	5386
24.6856	25.7158	25.0408	25.6485	25.2222	25.2376	25.2444	25.8999	25.3327	25.5947			+	TAR_NT	6	6	6	67.5	67.5	67.5	17.663	0	79.335	1296600000	50	1.93265	0.0116775	0.514159	1.42816	3.25135	FAM96B	5418
28.2727	25.9539	28.435	25.9183	28.2904	25.9392	28.2769	25.9448	28.2854	25.7567			+	TAR_NT	72	72	50	53.6	53.6	37.6	166.97	0	323.31	32197000000	657	10.5515	2.80867e-11	-2.40951	0.18822	-50.0576	BCR-ABL1ABL1	0
33.0507	31.978	32.8882	31.9555	32.8392	32.1056	32.8873	31.8555	32.8809	31.8328			+	TAR_NT	133	133	133	79.7	79.7	79.7	132.39	0	323.31	1553400000000	4309	6.59307	2.55229e-07	-0.963788	0.512709	-15.8173	PspCas13b	1
24.4033	24.2497	24.6881	24.0464	24.6202	24.3386	24.7505	24.5551	24.5792	24.313			+	TAR_NT	6	6	6	26	26	26	41.767	0	16.782	597230000	23	1.80253	0.0157569	-0.307709	0.807924	-3.05267	CD276	209
29.5094	26.186	29.1665	26.1489	29.4082	26.4571	29.0889	25.9117	29.3736	26.1035			+	TAR_NT	11	11	11	61.9	61.9	61.9	26.913	0	306.16	14766000000	149	8.38756	4.09676e-09	-3.14792	0.112819	-26.7562	EGFP	301
26.0427	25.6315	26.01	25.9221	26.1259	25.6843	26.8021	25.5256	25.8806	25.4362			+	TAR_NT	4	4	4	33.5	33.5	33.5	18.09	0	11.48	894990000	21	1.71674	0.0191982	-0.532298	0.691452	-2.92315	GPX8	1128
24.1476	23.7433	24.6407	23.8398	24.2802	24.1289	24.8532	24.1674	24.2084	24.0155			+	TAR_NT	5	5	5	13.9	13.9	13.9	70.038	0	29.353	313190000	20	1.63582	0.0231302	-0.446996	0.733569	-2.8019	CLGN	1702
25.3311	24.9747	25.2845	24.6764	25.1086	24.8674	25.0794	25.1771	25.2524	24.7683			+	TAR_NT	19	19	16	40	40	34.4	71.606	0	51.71	1495600000	87	1.88996	0.0128837	-0.318424	0.801945	-3.18584	PRC1	1798
24.757	24.5581	25.3974	24.8995	25.1021	24.6834	25.0585	24.6148	25.0421	24.7007			+	TAR_NT	10	10	10	26.2	26.2	26.2	54.493	0	67.031	1003700000	60	1.92979	0.0117547	-0.380151	0.768357	-3.24695	SESN2	2858
23.6515	23.393	24.0495	23.4726	23.802	23.3001	23.7489	23.6535	23.5228	23.4499			+	TAR_NT	6	6	6	14.1	14.1	14.1	55.866	0	10.137	366200000	27	1.67702	0.0210368	-0.301153	0.811604	-2.86353	CCZ1B;CCZ1	3035
23.9237	23.8328	24.555	23.5784	24.1874	23.9822	23.9585	23.8117	24.2536	23.8053			+	TAR_NT	6	6	6	18	18	18	45.333	0	14.213	460470000	27	1.66603	0.021576	-0.373536	0.771888	-2.84708	GOLM1	4021
24.5085	24.0392	24.6259	24.4886	24.5377	24.2628	24.6529	24.4158	24.525	24.2953			+	TAR_NT	4	4	4	25.2	25.2	25.2	30.855	0	26.732	564450000	34	1.95093	0.0111962	-0.269684	0.829501	-3.2795	NSMCE1	4148
25.8546	25.4754	25.8001	25.6169	25.9619	25.5006	25.7754	25.598	25.7919	25.5594			+	TAR_NT	14	14	14	29.9	29.9	29.9	76.986	0	52.113	1912700000	81	3.76229	0.000172866	-0.286721	0.819763	-6.58052	CKAP2	4165
23.9844	23.7626	24.0532	23.6622	23.9597	23.493	23.8587	23.6225	23.5914	23.4812			+	TAR_NT	6	6	6	17.7	17.7	17.7	49.451	0	8.0551	371510000	27	1.7347	0.0184204	-0.285161	0.82065	-2.95018	NUSAP1	4666
24.3397	23.6726	24.1957	23.8198	23.8939	24.0671	24.3939	23.7032	23.9133	23.7174			+	TAR_NT	3	3	3	29.5	29.5	29.5	26.092	0	78.313	271350000	24	1.61	0.0245471	-0.351274	0.783892	-2.76336	KCTD5	5087
26.354	26.2885	26.1692	26.2892	26.2479	26.355	26.1099	26.2862	26.1472	26.4027			+	TAR_NT	20	20	13	49.6	49.6	35	61.927	0	80.179	4346400000	169	1.3674	0.0429141	0.118707	1.08576	2.4039	EHD1	5
26.7154	26.9659	26.4722	26.8682	26.7189	26.8219	26.5042	26.7104	26.7753	26.9732			+	TAR_NT	7	7	1	69.9	69.9	15.7	17.981	0	25.455	2427600000	43	1.71827	0.0191307	0.230707	1.17341	2.92546	LYPLA1	89
25.5932	25.7643	25.6735	25.8314	25.6408	25.8127	25.7654	26.015	25.639	25.7846			+	TAR_NT	9	9	9	43.4	43.4	43.4	29.892	0	31.96	1765900000	69	2.00578	0.00986779	0.179241	1.13229	3.36435	PYCRL	106
23.8782	23.6652	24.0648	23.8387	23.9395	24.0038	23.8845	23.6112	24.0354	23.7636			+	TAR_NT	8	8	8	22.4	22.4	22.4	66.257	0	20.738	577920000	44	1.31618	0.0482859	-0.183966	0.88028	-2.32835	NCAPH2	164
25.512	25.6317	25.3386	25.5174	25.5267	25.5001	25.3567	25.4629	25.3101	25.6034			+	TAR_NT	12	12	12	37	37	37	51.504	0	135.6	1733600000	89	1.36869	0.0427868	0.134309	1.09757	2.40582	TRPV1;SHPK	180
28.9593	28.8845	28.9164	28.8921	28.9373	28.8598	28.9759	28.8226	28.9154	28.8214			+	TAR_NT	40	39	39	60.8	59.1	59.1	73.126	0	323.31	49828000000	535	2.66736	0.002151	-0.0847637	0.942939	-4.44591	DDX3X;DDX3Y	223
25.3448	25.3094	25.2225	25.207	25.3289	25.165	25.2757	25.0904	25.382	25.0418			+	TAR_NT	8	8	8	34.1	34.1	34.1	36.657	0	48.881	1288400000	52	1.58644	0.0259155	-0.14806	0.902463	-2.72825	DNAJB6	248
26.9127	26.804	26.8704	26.7902	26.9707	26.7517	26.954	26.7577	26.9604	26.8135			+	TAR_NT	15	15	10	44.2	44.2	27.8	41.449	0	178.5	3411300000	85	3.82861	0.000148385	-0.150227	0.901109	-6.72787	HLA-A	269
24.3813	24.383	24.377	24.3165	24.4187	24.2656	24.4669	24.295	24.4272	24.2388			+	TAR_NT	8	8	8	27.4	27.4	27.4	39.008	0	77.876	1184700000	67	2.32037	0.00478222	-0.114435	0.923744	-3.86394	ATP6AP2	274
26.5536	26.6115	26.4175	26.5662	26.5708	26.6277	26.3592	26.6127	26.4872	26.6898			+	TAR_NT	20	20	0	41.1	41.1	0	75.872	0	118.1	5987600000	177	1.90834	0.0123498	0.143934	1.10491	3.214	ARPC1B	304
28.7717	28.3938	28.699	28.5088	28.5668	28.6303	28.8413	28.5648	28.6223	28.513			+	TAR_NT	6	6	6	2.5	2.5	2.5	293.55	0	4.2252	4416400000	26	1.65483	0.0221396	-0.178023	0.883913	-2.83031	FAM208B	382
25.9909	25.9964	25.9423	26.0988	25.9867	26.0395	25.999	26.0755	25.9599	26.0461			+	TAR_NT	49	49	5	51.4	51.4	4.2	150.46	0	323.31	12034000000	406	2.22543	0.00595073	0.0755054	1.05373	3.71065	CLUH	439
29.2881	29.3572	29.1428	29.4199	29.3136	29.3128	29.0434	29.2484	29.1523	29.4429			+	TAR_NT	5	5	5	39.5	39.5	39.5	16.932	0	241.41	14504000000	114	1.5982	0.0252232	0.168252	1.1237	2.74576	BOLA2	455
23.4129	23.4751	23.4276	23.7387	23.2591	23.4454	23.103	23.6052	23.3393	23.4828			+	TAR_NT	5	4	4	7.9	6.8	6.8	79.104	0	5.0705	244870000	26	1.75788	0.017463	0.241069	1.18187	2.98514	IKBKB	457
27.6636	27.531	27.7434	27.5363	27.5963	27.4664	27.6481	27.5073	27.5858	27.5436			+	TAR_NT	22	22	22	36.5	36.5	36.5	87.03	0	96.917	4678300000	131	2.49226	0.00321914	-0.130518	0.913503	-4.1477	STAT1	497
25.1527	25.6169	25.3879	25.5524	25.4149	25.5329	25.2353	25.4121	25.495	25.5019			+	TAR_NT	16	16	16	40.1	40.1	40.1	76.572	0	136.3	2588100000	120	1.51784	0.0303501	0.186125	1.1377	2.62634	CAST	525
28.3371	28.3198	28.4103	28.3095	28.4061	28.3664	28.3747	28.2588	28.3692	28.3607			+	TAR_NT	22	22	22	61.9	61.9	61.9	55.086	0	323.31	29335000000	415	1.35462	0.0441957	-0.0564457	0.96163	-2.38506	KPNA2	555
24.2588	24.2075	24.535	24.2915	24.4513	24.3708	24.3784	24.1813	24.4289	24.2818			+	TAR_NT	5	5	5	9	9	9	77.593	0	19.775	667020000	37	1.46171	0.0345374	-0.143888	0.905077	-2.54321	SLC6A15	641
24.9283	24.5035	24.9025	24.5706	25.0737	24.7895	24.8683	24.7164	25.1296	24.9889			+	TAR_NT	8	8	5	16.7	16.7	10.8	78.505	0	9.1868	822210000	33	1.55205	0.0280511	-0.266665	0.831239	-2.67711	TLK2	668
25.34	25.1656	25.5359	25.1385	25.2262	25.0909	25.5349	25.3748	25.5191	25.1189			+	TAR_NT	10	10	10	29.7	29.7	29.7	47.287	0	53.254	1332100000	68	1.85229	0.0140511	-0.253453	0.838886	-3.12831	PDHX	679
26.0067	26.0034	26.0385	26.037	26.1021	25.9801	26.0399	25.933	26.1283	26.0044			+	TAR_NT	8	8	8	20.7	20.7	20.7	55.143	0	28.12	2043700000	46	1.45105	0.0353957	-0.0715038	0.951646	-2.52744	SPTLC1	708
27.1013	27.3165	27.1485	27.3056	27.1741	27.2998	27.0263	27.1762	27.1773	27.2332			+	TAR_NT	45	45	45	55.4	55.4	55.4	88.884	0	323.31	27034000000	480	2.16271	0.00687527	0.140751	1.10248	3.61065	CSDE1	711
22.945	22.9597	23.0538	22.8542	22.8594	22.5279	23.29	22.8076	23.0827	22.739			+	TAR_NT	6	6	6	14.8	14.8	14.8	64.177	0	8.1433	186450000	15	1.51492	0.0305548	-0.268496	0.830185	-2.62201	TTC26	735
23.8869	23.5272	23.9095	23.4294	23.9015	23.8293	23.8526	23.6799	23.6674	23.7537			+	TAR_NT	12	12	12	9.9	9.9	9.9	206.94	0	20.054	596850000	40	1.31119	0.0488439	-0.199677	0.870745	-2.32099	OBSL1	778
24.6858	24.8936	24.7552	24.7673	24.8307	24.9465	24.8271	25.0284	24.7377	24.9141			+	TAR_NT	12	12	12	28.1	28.1	28.1	76.059	0	68.039	1726600000	91	1.64642	0.0225725	0.142664	1.10394	2.81773	IRAK1	1035
27.8045	27.9155	27.6072	27.7252	27.6424	27.795	27.5609	27.727	27.6593	27.846			+	TAR_NT	5	5	5	73.5	73.5	73.5	7.4016	0	38.275	4374100000	48	1.55373	0.0279428	0.146854	1.10715	2.67962	ATOX1	1091
24.9811	24.9165	25.0684	24.974	25.2288	24.9786	24.9901	24.9402	25.1379	24.964			+	TAR_NT	21	21	21	35.9	35.9	35.9	91.48	0	172.21	2617000000	126	1.52405	0.0299192	-0.126619	0.915976	-2.63555	DDX24	1326
23.5769	23.7219	23.6583	23.7508	23.5048	23.591	23.2784	23.6582	23.4241	23.6913			+	TAR_NT	10	10	9	11.3	11.3	10	116.87	0	11.722	457770000	36	1.5938	0.02548	0.194149	1.14405	2.73922	PHF8	1351
27.9024	27.8149	28.0982	27.8873	27.9958	27.9137	28.084	27.9264	28.0143	27.902			+	TAR_NT	10	10	3	70.7	70.7	21.6	17.827	0	138.29	11585000000	197	1.92175	0.0119743	-0.130072	0.913786	-3.23459	DUT	1417
25.3758	25.1699	25.2994	25.2946	25.4097	25.2086	25.3816	25.1874	25.2321	25.2317			+	TAR_NT	13	13	13	28.7	28.7	28.7	60.702	0	44.551	2478100000	89	1.83657	0.014569	-0.121286	0.919368	-3.10437	HEXA	1433
24.3368	24.2173	24.5592	24.171	24.3842	24.2676	24.5455	24.3955	24.4859	24.3633			+	TAR_NT	21	21	21	43.2	43.2	43.2	74.707	0	58.349	1996800000	150	1.7222	0.0189583	-0.179374	0.883086	-2.93137	KIF22	1438
24.9398	25.0621	25.0197	25.2451	25.1862	25.297	24.8843	25.2974	25.0713	25.1963			+	TAR_NT	25	25	25	20.2	20.2	20.2	205.64	0	80.711	1904500000	148	1.71475	0.0192863	0.199296	1.14814	2.92016	MLLT4	1497
25.5958	25.457	25.853	25.5619	25.7023	25.5058	25.8679	25.8243	25.82	25.3009			+	TAR_NT	5	4	4	26.9	23.6	23.6	27.956	0	20.253	1589200000	57	1.35029	0.0446385	-0.23782	0.848026	-2.37867	AURKB	1526
24.102	24.1856	24.1227	24.1984	24.0759	24.3036	24.185	24.2428	24.1515	24.2652			+	TAR_NT	5	5	5	34.2	34.2	34.2	21.113	0	8.2467	678150000	34	2.32804	0.00469851	0.111696	1.0805	3.87642	RWDD4	1553
25.5894	25.6459	25.6136	25.6384	25.5722	25.5896	25.6193	25.6873	25.5739	25.6614			+	TAR_NT	34	34	34	38.4	38.4	38.4	121.32	0	236.24	4696100000	219	1.56691	0.0271075	0.0508373	1.03587	2.69921	AP3B1	1627
25.3268	25.191	25.5844	25.2982	25.3282	25.3331	25.4514	25.3179	25.3796	25.268			+	TAR_NT	15	15	7	29.8	29.8	11.3	68.07	0	103.69	2546900000	102	1.38781	0.040944	-0.132446	0.912283	-2.43403	WDR46	1732
24.1887	24.144	24.1428	24.2898	24.063	24.2729	24.2051	24.3081	24.1707	24.3917			+	TAR_NT	10	10	10	29.4	29.4	29.4	54.843	0	37.849	722050000	65	1.56773	0.0270564	0.127231	1.0922	2.70042	RNMT	1761
25.3919	25.5097	25.3686	25.4447	25.3929	25.4744	25.316	25.4984	25.4497	25.4006			+	TAR_NT	26	26	26	51	51	51	77.528	0	257.48	4156700000	187	1.63233	0.0233169	0.081741	1.05829	2.79668	PRPF3	1780
24.5772	24.3307	24.6522	24.6562	24.5995	24.5109	24.8179	24.4422	24.5993	24.5002			+	TAR_NT	5	5	5	24.2	24.2	24.2	31.88	0	55.761	767030000	30	1.32798	0.0469916	-0.161186	0.89429	-2.34575	WBSCR22	1805
26.1341	26.4415	26.2126	26.26	26.1672	26.2909	26.0314	26.185	26.2393	26.3092			+	TAR_NT	11	11	11	33.9	33.9	33.9	51.84	0	122.37	3704200000	91	1.45766	0.034861	0.140418	1.10222	2.53722	RRP9	1817
25.3082	25.131	25.5511	25.2934	25.4854	25.0977	25.6716	25.474	25.354	25.2874			+	TAR_NT	3	3	3	25.3	25.3	25.3	17.42	0	9.1209	652080000	23	1.30184	0.0499068	-0.217372	0.860131	-2.30719	PDE6D	1825
25.3853	25.3003	25.4638	25.3687	25.5227	25.3127	25.4286	25.3782	25.4607	25.4192			+	TAR_NT	12	12	12	38.1	38.1	38.1	50.377	0	48.765	1538100000	67	1.80836	0.0155468	-0.0964218	0.93535	-3.06152	ORC4	1826
25.578	25.3665	25.6796	25.3929	25.5169	25.4818	25.6486	25.4736	25.4576	25.4299			+	TAR_NT	22	22	22	43.6	43.6	43.6	71.689	0	164.89	3555500000	151	1.8701	0.0134865	-0.147198	0.903003	-3.15549	RAD21	1827
24.3184	24.4068	24.3434	24.324	24.2314	24.6017	24.1762	24.3074	24.3086	24.5558			+	TAR_NT	2	2	2	9.5	9.5	9.5	31.938	0	12.812	383860000	20	1.38072	0.0416179	0.163559	1.12005	2.42356	ICMT	1864
24.2898	24.6003	24.4139	24.5432	24.4814	24.6069	24.4933	24.6506	24.5913	24.714			+	TAR_NT	20	20	16	23.3	23.3	19.9	160.9	0	105.18	1500000000	94	1.73113	0.0185725	0.169057	1.12432	2.9448	ROCK2	1886
25.4639	25.4611	25.6888	25.459	25.6912	25.4328	25.7429	25.2977	25.572	25.4233			+	TAR_NT	12	12	12	44.3	44.3	44.3	39.134	0	61.663	2984200000	101	2.21389	0.00611097	-0.216983	0.860363	-3.69218	CDC123	1947
29.0159	29.1756	29.0728	29.1611	29.0966	29.1048	29.0315	29.0809	29.1193	29.1369			+	TAR_NT	14	14	14	78.9	78.9	78.9	18.491	0	145.13	15004000000	139	1.41691	0.0382904	0.0646839	1.04586	2.477	ATP5H	1966
27.0017	27.0583	26.947	26.9885	26.9676	27.0426	26.887	27.0817	27.0454	27.061			+	TAR_NT	23	23	20	60.4	60.4	56	56.723	0	185.33	6340700000	180	1.41968	0.038047	0.0766312	1.05455	2.48109	ALDH1A2	1981
25.8847	25.6179	25.8482	25.8255	26.0056	25.7637	25.7671	25.7145	26.0226	25.6964			+	TAR_NT	6	6	6	43.7	43.7	43.7	14.187	0	7.9601	1376700000	41	1.80981	0.0154949	-0.182033	0.88146	-3.06372	NDUFC2;KCTD14;NDUFC2-KCTD14	2022
24.1398	23.8268	24.3354	23.9607	24.1215	23.8992	24.08	24.0311	24.1647	23.865			+	TAR_NT	4	4	4	18.2	18.2	18.2	49.593	0	31.693	324980000	17	2.65324	0.00222208	-0.251725	0.839892	-4.42148	BAG4	2036
28.0708	28.1904	28.0111	28.1419	28.1415	28.1359	28.0423	28.173	28.1318	28.1664			+	TAR_NT	25	25	25	50.2	50.2	50.2	61.397	0	289.97	21479000000	330	1.78181	0.0165268	0.0820568	1.05853	3.0213	GLUD1;GLUD2	2088
28.1395	27.897	28.0565	27.8828	28.0407	27.7288	28.1905	28.053	28.0036	27.8948			+	TAR_NT	11	11	11	72.2	72.2	72.2	22.782	0	190.38	6684200000	116	1.87142	0.0134456	-0.194878	0.873647	-3.1575	HSPB1	2127
26.4989	26.4092	26.6972	26.4338	26.5878	26.4198	26.7343	26.5283	26.5642	26.3777			+	TAR_NT	14	14	14	55.6	55.6	55.6	35.716	0	323.31	6647400000	164	2.17532	0.00667852	-0.182726	0.881037	-3.63067	TYMS	2128
26.0609	26.0221	26.1642	25.9146	26.0682	26.0328	26.1398	26.0645	26.1001	26.0357			+	TAR_NT	23	23	23	33.8	33.8	33.8	81.889	0	72.812	4188000000	154	1.65946	0.0219048	-0.092688	0.937774	-2.83724	CAPN1	2167
28.0385	28.1224	28.0497	28.0809	28.0242	28.0429	28.0098	28.1221	27.9924	28.0545			+	TAR_NT	33	33	33	66.5	66.5	66.5	64.369	0	323.31	35127000000	458	1.8795	0.0131978	0.061623	1.04364	3.16984	ASNS	2187
26.8694	26.9772	26.9085	27.0602	26.9222	27.0142	26.9688	27.0676	26.9354	26.9692			+	TAR_NT	23	23	23	60.2	60.2	60.2	52.221	0	189.97	9122200000	187	2.22442	0.00596458	0.0968292	1.06942	3.70903	UMPS	2236
30.0016	29.9362	30.095	29.9134	30.0431	29.9081	30.1864	30.0526	29.9931	29.9211			+	TAR_NT	16	16	16	90	90	90	28.768	0	323.31	54561000000	378	1.52176	0.0300774	-0.11752	0.921771	-2.63215	PCNA	2254
25.785	25.6414	25.9414	25.6264	25.7937	25.5847	25.7536	25.5506	25.8456	25.7503			+	TAR_NT	9	9	8	26.1	26.1	24.2	48.337	0	38.879	2229400000	74	2.4586	0.00347856	-0.193182	0.874674	-4.09147	CCNB1	2284
28.343	28.2679	28.4963	28.2286	28.4544	28.1882	28.5466	28.4854	28.3877	28.1858			+	TAR_NT	7	7	7	41.9	41.9	41.9	29.247	0	206.68	10169000000	106	1.51425	0.030602	-0.174419	0.886124	-2.62102	RPA2	2301
29.3324	29.3631	29.3275	29.3829	29.3897	29.4096	29.3508	29.3958	29.3664	29.3985			+	TAR_NT	36	36	36	74.3	74.3	74.3	60.343	0	323.31	102070000000	769	1.52354	0.0299544	0.0366302	1.02572	2.63479	TCP1	2329
29.0752	28.8663	28.8659	28.8584	29.046	28.7744	29.0384	28.8976	29.0231	28.9837			+	TAR_NT	13	13	4	66	66	24.8	22.168	0	323.31	15336000000	215	1.54774	0.0283309	-0.133654	0.91152	-2.67071	BTF3	2357
29.9695	30.1228	29.889	29.9779	29.8469	30.0781	29.7983	30.1284	30.0001	30.0475			+	TAR_NT	12	12	12	47.4	47.4	47.4	24.261	0	151.76	50860000000	222	2.19022	0.00645327	0.170174	1.12519	3.65439	RPL13	2427
25.6782	25.5929	25.8019	25.6473	25.7737	25.6982	25.81	25.4176	25.6413	25.6512			+	TAR_NT	15	11	11	45.6	33.5	33.5	43.135	0	51.892	2035100000	78	1.3231	0.0475226	-0.139574	0.907787	-2.33856	MAPK3	2437
26.553	26.6862	26.5183	26.7675	26.7108	26.7772	26.5487	26.7554	26.6749	26.7322			+	TAR_NT	15	15	9	69.7	69.7	44	25.744	0	56.732	5465000000	127	2.044	0.00903649	0.142554	1.10386	3.42385	GSTM2	2448
24.6347	24.6924	24.3999	24.713	24.5958	24.497	24.5226	24.8045	24.527	24.7559			+	TAR_NT	11	11	5	39	39	18.7	42.123	0	36.247	1355800000	67	1.34385	0.0453054	0.156544	1.11461	2.36917	GNA11	2464
25.8279	25.4657	25.7181	25.5656	25.7473	25.5807	25.7341	25.6169	25.6123	25.5865			+	TAR_NT	17	17	17	63	63	63	44.508	0	176.39	4428600000	164	2.29642	0.00505336	-0.164838	0.892029	-3.82505	CTH	2513
28.085	27.9545	28.0343	27.8726	27.9848	27.7928	27.929	27.9036	28.0078	27.898			+	TAR_NT	8	8	8	44.1	44.1	44.1	14.57	0	263.5	7584900000	143	1.99399	0.0101393	-0.123872	0.917721	-3.34606	SRP14	2563
29.537	29.4809	29.4676	29.3993	29.5529	29.5367	29.6195	29.4152	29.516	29.4408			+	TAR_NT	16	16	16	85.4	85.4	85.4	22.391	0	323.31	45713000000	328	1.3641	0.0432414	-0.0840305	0.943418	-2.39904	TAGLN2	2567
29.6575	29.6407	29.8727	29.5905	29.7082	29.6802	29.7511	29.4741	29.8227	29.6705			+	TAR_NT	8	8	8	55.2	55.2	55.2	19.738	0	129.3	10774000000	62	1.63609	0.0231159	-0.151218	0.90049	-2.80229	CETN2	2593
25.0903	24.7659	25.0388	25.0175	25.038	24.9666	25.1982	24.9306	25.085	24.9559			+	TAR_NT	6	6	6	32.5	32.5	32.5	31.608	0	123.86	882420000	35	1.86186	0.0137448	-0.162748	0.893322	-3.14291	CASP3	2610
29.5563	29.6359	29.4974	29.5985	29.5593	29.5533	29.5294	29.6116	29.5147	29.6115			+	TAR_NT	130	130	130	64.2	64.2	64.2	273.42	0	323.31	222770000000	2235	2.35	0.00446684	0.0707661	1.05027	3.91226	FASN	2685
25.9247	25.9341	26.1164	25.8967	25.9761	25.8572	26.1227	25.8301	25.9431	25.6241			+	TAR_NT	13	13	4	34.4	34.4	13	47.315	0	24.965	3344900000	107	1.58644	0.0259155	-0.188156	0.877727	-2.72826	CSNK1E	2699
26.3269	26.3587	26.3718	26.4038	26.3357	26.4112	26.383	26.4673	26.3303	26.3892			+	TAR_NT	41	41	22	57.2	57.2	37.5	98.063	0	323.31	11362000000	312	1.54418	0.0285641	0.0565186	1.03995	2.66542	DNM2	2726
25.7545	25.5465	25.6667	25.465	25.8312	25.5487	25.7374	25.5593	25.8006	25.545			+	TAR_NT	37	37	37	45.4	45.4	45.4	119.16	0	220.16	4613000000	185	3.86667	0.000135935	-0.225163	0.855498	-6.81354	KIF11	2772
24.4964	24.468	24.6234	24.4661	24.7009	24.3531	24.6172	24.3277	24.6096	24.3026			+	TAR_NT	14	14	14	35.8	35.8	35.8	68.254	0	93.045	1608900000	83	2.82044	0.00151203	-0.225998	0.855003	-4.71492	PLK1	2784
26.3859	26.4699	26.4731	26.5406	26.4887	26.4862	26.4464	26.5395	26.3668	26.5469			+	TAR_NT	15	15	15	64.8	64.8	64.8	43.215	0	199.83	5753700000	120	1.72188	0.0189723	0.0844238	1.06026	2.93088	METAP1	2789
25.9047	26.0412	25.8044	26.0807	25.9932	26.0129	25.798	25.8716	25.8377	26.1167			+	TAR_NT	16	15	15	48.4	46.4	46.4	40.746	0	175.93	3716500000	126	1.64303	0.0227494	0.157019	1.11498	2.81266	DRG2	2825
27.4622	27.4454	27.5821	27.3679	27.5492	27.3803	27.6892	27.3925	27.4882	27.4495			+	TAR_NT	7	6	6	42.4	36.6	36.6	21.258	0	60.958	5550400000	105	2.02438	0.0094541	-0.14707	0.903083	-3.39328	CDC42	2874
26.2338	26.1853	26.368	26.2032	26.3294	26.222	26.3406	26.2663	26.2424	26.227			+	TAR_NT	22	22	22	48.4	48.4	48.4	55.704	0	323.31	7290500000	210	1.5678	0.027052	-0.0820637	0.944705	-2.70052	SRP54	2878
27.7799	27.747	27.8826	27.7598	27.8306	27.7076	27.8836	27.8338	27.8116	27.7127			+	TAR_NT	7	7	7	41.5	41.5	41.5	20.9	0	49.517	11486000000	101	1.64249	0.0227777	-0.0854744	0.942475	-2.81187	UBE2M	2883
30.215	30.3231	30.2745	30.3002	30.262	30.3029	30.2407	30.2533	30.2374	30.2605			+	TAR_NT	40	40	40	77.8	77.8	77.8	57.488	0	323.31	118300000000	821	1.42609	0.0374895	0.0420574	1.02958	2.49056	CCT2	3005
25.4672	25.7246	25.4958	25.6332	25.5909	25.5205	25.4656	25.5492	25.4208	25.5662			+	TAR_NT	17	17	17	37.2	37.2	37.2	48.006	0	24.487	3091500000	103	1.36042	0.0436094	0.11066	1.07972	2.3936	MRPS5	3017
24.3454	24.6173	24.5801	24.6339	24.2679	24.5972	24.3202	24.5689	24.5225	24.5089			+	TAR_NT	10	10	10	13.2	13.2	13.2	104.2	0	20.366	1039000000	66	1.60259	0.0249695	0.177999	1.13131	2.75232	OCRL	3070
25.9037	26.0815	25.995	26.059	26.0224	26.0476	25.8862	26.0947	26.0662	26.0559			+	TAR_NT	18	18	18	42.6	42.6	42.6	57.839	0	91.107	2514300000	117	1.50466	0.0312853	0.0930168	1.0666	2.6068	ALDH6A1	3074
27.1505	27.1011	27.1754	27.1047	27.1899	27.1074	27.2197	27.052	27.1143	27.0056			+	TAR_NT	14	14	14	44	44	44	46.382	0	67.695	4437300000	109	2.14274	0.0071988	-0.0958031	0.935751	-3.57899	SCRN1	3142
27.1955	27.0282	27.3751	27.1012	27.2346	27.0434	27.5513	27.2343	27.1687	27.0642			+	TAR_NT	11	11	11	52.7	52.7	52.7	23.51	0	253.54	5178900000	76	1.51964	0.0302246	-0.21078	0.86407	-2.62902	MAD2L1	3206
28.2662	28.2243	28.2869	28.2103	28.2672	28.2065	28.2829	28.1971	28.2195	28.1023			+	TAR_NT	25	25	23	62.9	62.9	60.3	52.164	0	323.31	28396000000	464	1.81006	0.015486	-0.0764484	0.94839	-3.06409	G3BP1	3208
24.5007	24.6996	24.4282	24.6051	24.6211	24.7399	24.6353	24.7497	24.6491	24.6694			+	TAR_NT	18	18	18	27.7	27.7	27.7	118.39	0	78.93	1648800000	91	1.41542	0.038422	0.125848	1.09115	2.47479	PTK7	3209
25.4383	25.4869	25.4521	25.6433	25.2033	25.5963	25.2741	25.5484	25.5009	25.458			+	TAR_NT	8	8	8	28	28	28	44.243	0	32.444	1220200000	41	1.49683	0.0318544	0.172823	1.12726	2.5952	WTAP	3340
27.8147	27.9286	27.8392	27.8799	27.8657	27.9143	27.8185	27.9326	27.9201	27.8897			+	TAR_NT	55	54	54	74.2	73.1	73.1	109.43	0	323.31	42302000000	723	1.50462	0.0312882	0.0573807	1.04057	2.60674	EFTUD2	3348
27.0336	27.0829	26.9417	27.124	27.0479	27.083	27.0925	27.1027	27.0051	27.1504			+	TAR_NT	23	23	23	44.5	44.5	44.5	74.89	0	229.99	7559600000	178	1.76894	0.0170239	0.0844566	1.06029	3.00183	WDR43	3358
27.6032	27.6023	27.6353	27.7089	27.6452	27.6887	27.5321	27.7049	27.6381	27.7191			+	TAR_NT	11	11	2	56.4	56.4	13.3	24.488	0	258.69	13320000000	153	1.42071	0.0379568	0.0740013	1.05263	2.48261	RAB11B	3426
24.603	24.7705	24.5003	24.7373	24.8202	24.8618	24.5207	24.8701	24.748	24.7654			+	TAR_NT	20	20	20	21.9	21.9	21.9	141.1	0	91.144	1264600000	99	1.34598	0.0450837	0.162617	1.11932	2.37231	ERCC6L	3465
24.052	24.1787	24.1166	24.2448	24.232	24.2446	24.0855	24.3776	24.1491	24.2288			+	TAR_NT	14	14	14	33	33	33	58.246	0	24.63	778050000	59	1.65772	0.0219928	0.127869	1.09268	2.83464	TRMT5	3474
26.6826	26.6378	26.6891	26.6326	26.7114	26.5871	26.6414	26.5855	26.7397	26.6453			+	TAR_NT	46	46	46	51.5	51.5	51.5	118.08	0	323.31	13411000000	359	2.16398	0.0068552	-0.0751923	0.949216	-3.61265	AMOT	3499
26.4467	26.3068	26.5548	26.3241	26.502	26.3054	26.4441	26.366	26.5211	26.4227			+	TAR_NT	20	20	19	47.6	47.6	45.6	63.138	0	323.31	5486500000	166	2.87131	0.0013449	-0.148747	0.902034	-4.80617	MAGED2	3527
25.7869	25.8763	25.7618	25.9193	25.8513	25.8955	25.8732	26.0095	25.9106	25.9721			+	TAR_NT	37	37	4	42.6	42.6	4.7	139.44	0	262.64	7344200000	304	1.53251	0.029342	0.0978062	1.07014	2.6481	NOMO2;NOMO3	3531
24.7993	24.9234	24.9052	25.0885	24.8283	24.9525	24.6494	25.0022	24.772	25.053			+	TAR_NT	6	6	6	18.2	18.2	18.2	58.688	0	44.156	620920000	47	2.47336	0.00336233	0.213086	1.15917	4.11607	EARS2	3532
26.5694	26.5848	26.5745	26.6621	26.5585	26.6415	26.5429	26.6826	26.5408	26.6438			+	TAR_NT	49	49	48	47.8	47.8	47.3	143.7	0	323.31	15813000000	436	2.89594	0.00127075	0.0857193	1.06122	4.85068	RRP12	3537
24.5735	24.4994	24.5441	24.4989	24.5546	24.3919	24.5802	24.3487	24.5087	24.4626			+	TAR_NT	16	16	16	20.1	20.1	20.1	99.172	0	54.267	1902900000	114	2.04503	0.00901509	-0.111911	0.925362	-3.42546	CRNKL1	3548
23.8036	24.1746	24.1268	24.2845	24.0102	24.2192	23.9073	23.9457	23.9783	24.2596			+	TAR_NT	9	9	9	24.4	24.4	24.4	51.103	0	13.711	666650000	37	1.5055	0.0312248	0.211463	1.15786	2.60806	ODR4	3563
24.4456	24.8383	24.602	24.7508	24.6404	24.7291	24.4688	24.6494	24.6875	24.6157			+	TAR_NT	4	4	4	15.4	15.4	15.4	42.008	0	44.138	510450000	22	1.35999	0.0436526	0.147813	1.10789	2.39298	C9orf114	3574
27.5578	27.6335	27.6301	27.6851	27.6059	27.6528	27.5568	27.6738	27.6088	27.6216			+	TAR_NT	85	85	85	23.2	23.2	23.2	573.83	0	230.96	8294900000	405	1.93125	0.0117152	0.0614838	1.04354	3.2492	UBR4	3581
26.9157	27.1312	26.8855	27.0198	26.9995	27.0952	26.9007	27.038	27.029	27.0778			+	TAR_NT	29	29	8	55.2	55.2	22.7	72.572	0	323.31	11141000000	309	2.16935	0.00677096	0.12631	1.0915	3.62118	ATAD3B	3589
23.9488	23.9809	23.923	24.0372	23.9917	24.0744	23.9386	23.9556	23.9355	24.0071			+	TAR_NT	6	6	6	11.3	11.3	11.3	93.908	0	43.622	544390000	44	1.53579	0.0291212	0.0635281	1.04502	2.65298	FAM91A1	3625
25.339	25.61	25.4695	25.5395	25.4195	25.6904	25.39	25.4527	25.4878	25.5317			+	TAR_NT	13	13	13	35.1	35.1	35.1	54.141	0	134.65	2145500000	79	1.75152	0.0177207	0.143668	1.10471	2.97554	ARMC6	3669
24.3444	24.1995	24.5126	24.2639	24.4691	24.141	24.5188	24.4306	24.4553	24.1926			+	TAR_NT	15	15	14	16.7	16.7	15.9	158.55	0	28.416	977390000	60	2.17011	0.00675912	-0.214516	0.861835	-3.62238	ATAD2	3711
25.1752	25.3475	24.9275	25.4138	25.2591	25.3022	25.0136	25.5057	25.2989	25.4093			+	TAR_NT	4	4	4	35.2	35.2	35.2	17.419	0	65.907	881600000	27	1.9606	0.0109496	0.260836	1.19817	3.29441	AGTRAP	3717
26.4904	26.5921	26.4542	26.6851	26.5904	26.6031	26.4408	26.5251	26.5044	26.5595			+	TAR_NT	26	26	26	66.3	66.3	66.3	47.346	0	276.03	9997200000	257	1.49088	0.0322939	0.0969681	1.06952	2.58639	TRMT10C	3761
23.9814	24.0346	24.1057	24.2343	23.8791	24.1174	24.0415	24.0694	24.0095	24.2658			+	TAR_NT	11	11	11	19.4	19.4	19.4	86.573	0	71.332	664000000	69	1.36271	0.04338	0.140882	1.10258	2.397	FASTKD5	3776
25.5135	25.6018	25.5135	25.6492	25.52	25.6774	25.4941	25.5378	25.5536	25.5893			+	TAR_NT	15	15	15	36.5	36.5	36.5	55.435	0	132.61	3420100000	142	2.10915	0.00777768	0.0921871	1.06598	3.52597	NUP54	3787
25.1685	25.2429	25.1793	25.2131	25.1942	25.1731	25.0912	25.3528	25.1493	25.2105			+	TAR_NT	13	13	13	29.4	29.4	29.4	76.12	0	112.24	2053300000	83	1.30347	0.0497199	0.0819588	1.05845	2.3096	NUFIP2	3792
26.3488	26.3635	26.3462	26.4248	26.4041	26.4229	26.3545	26.5165	26.2617	26.4333			+	TAR_NT	16	16	16	26.8	26.8	26.8	65.853	0	115.85	6252700000	143	1.53843	0.0289448	0.0891197	1.06372	2.65689	CARM1	3870
24.4778	24.2706	24.4459	24.4229	24.4337	24.3025	24.5011	24.2415	24.3826	24.4293			+	TAR_NT	4	4	4	29.6	29.6	29.6	22.745	0	8.8979	525700000	26	1.50633	0.0311652	-0.114865	0.923469	-2.60928	COMMD2	3872
25.1639	25.3288	25.4074	25.3844	25.282	25.3755	25.1902	25.5332	25.2114	25.3739			+	TAR_NT	12	12	11	32.5	32.5	30.7	68.117	0	92.688	1807100000	79	1.53303	0.0293069	0.148183	1.10817	2.64887	RHOT2	3921
23.8617	23.57	23.8478	23.8032	23.8417	23.8859	24.0471	23.7951	23.9735	23.6725			+	TAR_NT	7	7	7	7.2	7.2	7.2	149.04	0	11.934	445900000	31	1.39842	0.0399558	-0.169033	0.889439	-2.44969	RPTOR	3958
26.3925	26.3971	26.1345	26.3576	26.0121	26.4426	26.187	26.5224	26.231	26.3139			+	TAR_NT	15	15	15	51.9	51.9	51.9	38.418	0	40.634	1932500000	56	1.76595	0.0171415	0.215319	1.16096	2.99732	GPD1L	3971
26.1757	26.1943	26.2476	26.4202	26.1297	26.2311	26.0976	26.3879	26.1574	26.2127			+	TAR_NT	10	10	10	18.9	18.9	18.9	72.456	0	29.914	1359400000	45	1.34709	0.0449687	0.127679	1.09253	2.37394	DDX51	4007
25.1985	25.4299	25.1458	25.3569	25.3735	25.366	25.295	25.3967	25.174	25.3212			+	TAR_NT	20	20	20	30.8	30.8	30.8	98.594	0	248.27	2864900000	143	1.74566	0.0179614	0.136788	1.09945	2.96671	DDX54	4108
24.1758	23.7482	24.1143	23.9621	23.9553	23.8123	24.0689	23.8163	24.132	23.9403			+	TAR_NT	8	8	8	36.1	36.1	36.1	40.72	0	27.037	694860000	58	2.52324	0.00299751	-0.23345	0.850598	-4.19976	SETD7	4124
24.9577	24.8535	25.225	24.8447	25.1581	24.972	25.1305	24.9623	25.1678	25.0706			+	TAR_NT	8	8	8	29.5	29.5	29.5	39.542	0	18.543	892700000	48	1.79132	0.0161689	-0.187186	0.878317	-3.03568	TFB1M	4155
24.3598	24.5473	24.1136	24.4428	24.4	24.5581	24.1726	24.3815	24.4191	24.6377			+	TAR_NT	11	11	11	28.6	28.6	28.6	62.717	0	30.923	968070000	63	1.66952	0.0214033	0.220447	1.16509	2.85229	IRGQ	4183
25.5001	25.5413	25.3187	25.6828	25.4862	25.7368	25.3873	25.5927	25.6101	25.7247			+	TAR_NT	2	2	2	11.4	11.4	11.4	24.927	0	83.47	850530000	26	1.83454	0.0146373	0.195189	1.14487	3.10129	RPE;RPEL1	4269
24.8467	24.8394	24.8783	24.8424	24.917	24.7726	24.8097	24.799	24.9308	24.7394			+	TAR_NT	15	15	15	28.5	28.5	28.5	73.574	0	87.54	2001800000	97	1.51275	0.0307079	-0.077935	0.947413	-2.6188	PPWD1	4279
24.5307	24.7866	24.6636	24.6157	24.6426	24.6603	24.466	24.7436	24.4964	24.6817			+	TAR_NT	7	7	7	31.7	31.7	31.7	30.124	0	55.008	787020000	45	1.60977	0.0245601	0.137708	1.10016	2.76302	DCUN1D1	4362
25.8485	25.849	25.6546	26.0059	25.7897	25.8358	25.6648	26.1463	25.798	26.035			+	TAR_NT	7	7	7	44.3	44.3	44.3	22.345	0	35.807	1961000000	58	1.881	0.0131522	0.223262	1.16737	3.17213	ABHD14B	4391
24.8518	24.8342	25.0375	24.7928	25.0182	24.7151	24.8261	24.8618	24.992	24.7671			+	TAR_NT	3	3	3	20.6	20.6	20.6	23.612	0	35.36	582040000	13	1.73902	0.0182381	-0.150928	0.900671	-2.95669	ZMAT2	4423
24.962	25.2275	25.1712	25.2878	25.1426	25.275	25.1773	25.216	25.1159	25.2393			+	TAR_NT	9	9	9	11.5	11.5	11.5	91.954	0	48.823	1809900000	73	1.92113	0.0119914	0.135307	1.09833	3.23365	IWS1	4465
25.1116	25.3163	25.4662	25.4946	25.3157	25.47	24.8737	25.3528	25.158	25.5522			+	TAR_NT	16	16	16	35.5	35.5	35.5	84.137	0	93.321	2007200000	89	1.30305	0.049768	0.252152	1.19098	2.30898	FAM129B	4476
26.5918	26.8916	26.4242	26.8251	26.6722	26.8819	26.3715	26.898	26.8663	26.7036			+	TAR_NT	7	7	7	46.9	46.9	46.9	11.471	0	25.087	3290100000	68	1.53424	0.0292254	0.25483	1.1932	2.65067	S100A13	4495
28.1876	28.1829	28.2081	28.1727	28.1776	28.1703	28.184	28.1668	28.193	28.154			+	TAR_NT	35	35	35	37	37	37	105.34	0	323.31	31720000000	417	1.75497	0.0175805	-0.0207375	0.985729	-2.98074	EIF3C;EIF3CL	4499
26.9383	27.0508	27.0798	27.0218	26.9264	27.0277	26.9348	27.0984	26.9322	27.0418			+	TAR_NT	32	32	32	59.1	59.1	59.1	92.218	0	323.31	10560000000	266	1.53143	0.0294151	0.0857807	1.06126	2.6465	ELAC2	4531
26.2515	26.3454	26.2108	26.3069	26.2169	26.2836	26.1888	26.2658	26.2339	26.2868			+	TAR_NT	13	13	12	32.3	32.3	30.9	54.234	0	135.59	3526700000	101	2.68797	0.0020513	0.0773045	1.05504	4.48166	CORO1B	4546
24.6555	24.6313	24.3741	24.7345	24.5421	24.6895	24.3568	24.5639	24.4366	24.5806			+	TAR_NT	18	12	11	40	29.1	27.2	68.934	0	34.98	1188400000	62	1.4897	0.0323817	0.166943	1.12268	2.58465	KLC2	4739
25.4264	25.5622	25.4461	25.471	25.4214	25.5546	25.5112	25.6664	25.4293	25.4768			+	TAR_NT	11	11	11	41.2	41.2	41.2	46.712	0	47.456	2026900000	75	1.45438	0.0351253	0.0993187	1.07127	2.53238	QTRTD1	4844
24.4668	24.1547	24.3277	24.0277	24.1394	24.2223	24.2019	23.995	24.2057	23.9926			+	TAR_NT	6	6	6	16.2	16.2	16.2	70.483	0	38.712	644580000	39	1.46313	0.0344247	-0.189861	0.87669	-2.54532	ACTR8	4846
25.873	26.0504	25.821	26.0415	25.9712	26.0553	25.8124	26.0604	25.8959	26.0024			+	TAR_NT	12	12	12	34.5	34.5	34.5	51.172	0	66.078	3380800000	117	3.22769	0.000591984	0.167299	1.12295	5.47352	ARMT1	4847
25.2944	25.1223	25.2223	25.1449	25.3353	25.2324	25.437	25.2915	25.3123	25.1504			+	TAR_NT	8	8	8	32.6	32.6	32.6	45.468	0	99.55	1689200000	61	1.63334	0.0232627	-0.131936	0.912606	-2.79819	PREB	4899
25.9436	25.8684	26.1365	25.7825	26.018	25.9241	25.9644	25.827	25.9237	25.7828			+	TAR_NT	13	10	10	55.5	43.9	43.9	36.899	0	76.869	3083300000	86	2.0458	0.00899912	-0.160287	0.894847	-3.42666	RPRD1B	4938
25.4934	25.3176	25.3556	25.2173	25.5219	25.281	25.5395	25.2252	25.6739	25.3401			+	TAR_NT	11	11	11	15.7	15.7	15.7	105.43	0	18.429	1499100000	57	2.56164	0.00274385	-0.24063	0.846376	-4.26469	INCENP	4942
23.8907	23.7395	24.0694	23.7747	24.0024	23.7427	23.9883	23.7739	23.9116	23.6059			+	TAR_NT	14	14	14	16.2	16.2	16.2	124.2	0	18.71	623780000	32	3.21444	0.000610323	-0.245103	0.843756	-5.44776	ANLN	4944
26.0902	25.8998	26.01	25.7956	25.8435	25.8805	26.0821	25.9155	26.1274	25.9507			+	TAR_NT	7	7	7	51.3	51.3	51.3	21.097	0	67.2	2137900000	62	1.43652	0.0365999	-0.142249	0.906106	-2.50597	HEBP1	4973
25.1318	25.2601	25.0943	25.2143	25.2239	25.2521	25.0441	25.2902	25.2275	25.2119			+	TAR_NT	28	28	28	54.5	54.5	54.5	88.486	0	205.27	4152400000	204	1.50265	0.0314304	0.101378	1.0728	2.60383	CPSF2	5161
25.015	24.9173	25.2304	24.7825	24.9558	24.867	25.029	24.859	24.9094	24.8412			+	TAR_NT	14	14	14	43.7	43.7	43.7	47.996	0	70.362	1848500000	81	1.73598	0.0183662	-0.174542	0.886049	-2.95212	TES	5206
25.8188	25.943	25.8007	25.8978	25.8633	25.957	25.8102	25.863	25.8217	25.9613			+	TAR_NT	25	25	25	39.1	39.1	39.1	92.239	0	145.28	4952300000	158	2.7814	0.00165425	0.101496	1.07289	4.64555	DDX20	5226
25.5351	25.3988	25.5352	25.5121	25.4519	25.3613	25.5571	25.3367	25.4478	25.426			+	TAR_NT	20	20	20	46.2	46.2	46.2	63.132	0	164.72	3348700000	135	1.48608	0.0326528	-0.0984417	0.934041	-2.57928	ANAPC7	5261
27.1425	27.2838	27.1043	27.2423	27.1754	27.2059	27.1784	27.2129	27.2193	27.2588			+	TAR_NT	15	15	15	61.9	61.9	61.9	27.56	0	245.7	11286000000	191	1.89211	0.0128201	0.0767811	1.05466	3.18913	MRTO4	5276
24.6739	24.3438	24.5594	24.4571	24.5724	24.2993	24.5334	24.5279	24.4984	24.4046			+	TAR_NT	5	5	5	18.6	18.6	18.6	55.215	0	22.948	721290000	52	1.9105	0.0122885	-0.160968	0.894425	-3.21731	CNOT11	5292
24.834	24.5899	24.9325	24.8045	25.0711	24.8549	24.7668	24.6311	24.9577	24.7106			+	TAR_NT	18	18	18	31.3	31.3	31.3	85.652	0	136.05	2126100000	107	1.55287	0.0279982	-0.194254	0.874025	-2.67834	TPX2	5308
27.4462	27.3465	27.4324	27.2919	27.4046	27.2862	27.5107	27.2923	27.2968	27.2227			+	TAR_NT	5	5	5	48	48	48	14.585	0	46.775	4767700000	72	1.92996	0.0117501	-0.13023	0.913686	-3.2472	SF3B6	5411
27.1652	26.9845	27.174	26.9009	27.0727	26.8595	26.9088	26.8777	27.1393	26.8886			+	TAR_NT	6	6	6	33.2	33.2	33.2	23.661	0	212.03	5281700000	92	2.11531	0.00766814	-0.189763	0.87675	-3.53568	CHTOP	5437
25.3739	25.1268	25.3846	25.0887	25.4816	25.1799	25.3822	25.2309	25.3536	25.0812			+	TAR_NT	14	14	14	24	24	24	90.359	0	44.758	1318700000	76	3.96129	0.000109323	-0.253662	0.838765	-7.02999	TACC3	5504
24.3981	24.7408	24.3478	24.6379	24.478	24.5817	24.3792	24.594	24.5618	24.6436			+	TAR_NT	8	8	8	36.4	36.4	36.4	34.188	0	31.013	849790000	36	2.59595	0.00253542	0.206588	1.15396	4.3231	TEX264	5512
28.56	28.5343	28.5002	28.5285	28.6121	28.6235	28.3962	28.463	28.6533	28.5881					19	19	17	78.8	78.8	72.4	34.095	0	257.93	20347000000	263	0.0203347	0.954257	0.00312271	1.00217	0.0591846	CDK1;CDC2	2
26.4651	26.5213	26.7032	26.461	26.5149	26.5054	26.6846	26.5951	26.4508	26.4995					15	15	14	52.1	52.1	50	43.024	0	105.66	3802200000	122	0.353451	0.443148	-0.0472542	0.967776	-0.806719	SERPINB6	3
27.1238	27.2643	27.2367	27.2604	27.3188	27.269	27.1952	27.1659	27.3211	27.2387					57	57	57	53.1	53.1	53.1	141.44	0	323.31	21160000000	529	0.00432052	0.990101	0.000540543	1.00037	0.0127998	HDLBP	4
25.589	25.654	25.5148	25.6215	25.7728	25.5427	25.5954	25.523	25.7982	25.5476					13	10	8	32.4	27.7	22.8	58.311	0	197.14	1993700000	98	0.606203	0.247626	-0.076268	0.948508	-1.24712	YTHDF3	7
29.4465	29.3825	29.3211	29.2839	29.4798	29.3636	29.4879	29.3691	29.4089	29.4962					17	17	17	80.8	80.8	80.8	25.898	0	323.31	16527000000	177	0.514007	0.306191	-0.0498013	0.966069	-1.09305	PSMA2	8
25.9955	26.1272	26.2958	26.1878	26.1436	26.2359	26.2075	26.2243	26.1513	26.2015					28	28	28	40.8	40.8	40.8	119.41	0	323.31	7788300000	240	0.295899	0.505942	0.0366192	1.02571	0.696336	BAG6;BAT3	10
23.844	23.541	24.1189	23.8739	23.6395	23.6685	23.8015	24.0051	23.9482	24.0542					8	8	8	10.7	10.7	10.7	127.68	0	11.842	401060000	30	0.125794	0.748524	-0.0419102	0.971368	-0.331856	ATP11C	11
24.9605	24.9532	24.9965	25.0392	24.9281	24.9977	24.9455	25.15	24.8618	24.9266					16	10	10	27.7	20.6	20.6	553.12	0	107.58	1282500000	67	0.869249	0.13513	0.0748631	1.05326	1.66179	EPPK1	12
25.5022	25.4837	25.7817	25.6205	25.533	25.4947	25.6197	25.759	25.5037	25.5085					16	16	16	29.8	29.8	29.8	67.55	0	113.69	2937100000	107	0.0717297	0.847755	-0.0147808	0.989807	-0.198303	DCAF13	13
26.1058	26.1689	26.1789	26.2694	26.2604	26.2971	26.1394	26.1083	26.1731	26.1911					15	15	15	47	47	47	41.669	0	260.32	4201400000	111	0.364171	0.432344	0.0354534	1.02488	0.826751	HMOX2	15
25.279	25.2285	25.5182	25.2777	25.4454	25.1941	25.3941	25.4449	25.3308	25.2297					33	33	33	57.7	57.7	57.7	91.099	0	318.59	5996200000	256	1.05156	0.0888055	-0.118509	0.921139	-1.93665	UHRF1	22
24.9602	25.1832	25.0233	24.925	24.9981	24.8569	25.0922	25.2788	25.2084	24.8985					6	6	6	20.6	20.6	20.6	34.202	0	46.377	1009500000	40	0.109767	0.776664	-0.0279781	0.980794	-0.293428	MAGT1	26
28.3043	28.5118	28.4767	28.4852	28.5321	28.4732	28.5721	28.4863	28.498	28.5636					18	18	18	29.3	29.3	29.3	65.173	0	227.15	6468500000	122	0.229336	0.589745	0.0273895	1.01917	0.56164	CTNNBL1	27
29.3599	29.2114	29.0701	29.2101	29.1963	29.1818	29.0346	29.1925	29.2649	29.187					17	16	16	46	43.8	43.8	40.04	0	323.31	28356000000	261	0.0675307	0.855991	0.0113735	1.00791	0.187428	HNRNPDL	29
26.8683	27.0335	27.0928	27.0214	27.1016	27.0555	27.0879	27.0457	27.104	27.0182					39	39	39	32.5	32.5	32.5	138.68	0	323.31	15482000000	400	0.132237	0.737502	-0.0160641	0.988927	-0.347056	EIF5B	31
26.0543	26.346	25.3088	26.232	26.2541	26.0541	26.2278	26.2691	26.0783	26.1577					6	6	6	67	67	67	11.967	0	50.707	1916100000	51	0.613061	0.243747	0.227138	1.17051	1.25835	MYCBP	32
25.663	25.7901	26.036	25.9124	25.9092	25.8905	25.9039	25.9702	25.9139	25.9415					17	15	15	36.6	31.5	31.5	60.702	0	102.06	2663800000	102	0.0844121	0.823356	0.0157154	1.01095	0.230676	FMR1	36
28.2656	28.2943	28.4202	28.2976	28.4337	28.3857	28.3809	28.5327	28.2679	28.2969					38	38	38	51.8	51.8	51.8	99.31	0	323.31	13849000000	310	0.0467362	0.897974	0.00779457	1.00542	0.132352	MTHFD1L	37
29.1148	29.1063	29.1438	29.136	29.1165	29.1023	29.2112	29.1434	29.1003	29.1215					91	91	70	62.9	62.9	52	192.06	0	323.31	120270000000	1387	0.309011	0.490895	-0.0153976	0.989384	-0.721933	CLTC	38
26.0441	26.2846	26.0694	26.0125	26.2249	26.3672	26.1601	26.0719	26.1898	26.1728					10	9	9	25.4	23.4	23.4	44.26	0	90.36	2483800000	60	0.245307	0.568451	0.0441135	1.03105	0.594742	SH3GLB1	42
24.9846	24.7838	24.9418	25.0069	24.8682	24.848	25.0816	24.9588	25.0098	24.8158					10	10	10	14.6	14.6	14.6	114.43	0	26.884	889160000	55	0.894406	0.127525	-0.0945347	0.936574	-1.70015	LLGL1	43
24.5089	24.8496	24.8784	24.91	24.9526	24.7978	24.9558	24.8211	25.0055	24.8766					3	3	3	14.8	14.8	14.8	20.772	0	8.8226	601850000	32	0.0349791	0.922616	-0.00925407	0.993606	-0.100246	CHMP2B	44
26.1013	26.047	26.2008	26.2203	26.0519	25.977	26.0662	26.0859	25.9461	26.0643					15	15	15	44.8	44.8	44.8	54.695	0	101.52	2903900000	104	0.0345037	0.923626	0.00565605	1.00393	0.0989321	POLD2	46
25.7766	25.8664	26.0727	25.9092	25.8585	25.9215	26.1795	26.0823	25.9835	25.9035					9	9	9	37	37	37	33.985	0	79.191	2937200000	82	0.182558	0.656813	-0.0375652	0.974298	-0.461378	DCAF7	47
25.4307	25.3415	25.381	25.2101	25.2739	25.2612	25.3149	25.3336	25.2526	25.2909					19	19	18	29.5	29.5	28.8	101.31	0	117.76	2213700000	109	0.488008	0.325081	-0.0431355	0.970543	-1.04843	RBM15	48
28.9628	29.0628	28.7275	28.9065	28.975	28.8902	28.8462	28.7471	28.9606	28.8704					25	25	8	62.6	62.6	14.5	26.42	0	323.31	27449000000	326	0.00458301	0.989503	0.000942993	1.00065	0.0135734	TPM3	50
27.2735	27.1386	26.9981	27.0782	27.1088	26.913	27.0451	26.9655	27.1683	27.2013					9	9	9	30.7	30.7	30.7	40.75	0	47.977	3082200000	56	0.363778	0.432735	-0.05942	0.95965	-0.826019	NDUFA10	53
30.3215	30.5138	30.3523	30.3189	30.2395	30.3291	30.2397	30.3833	30.3267	30.2729					13	13	13	63.9	63.9	63.9	19.586	0	177.73	38276000000	289	0.713126	0.193586	0.0676895	1.04804	1.41928	RPL17;RPL17-C18orf32	57
26.5949	26.6072	26.3508	26.469	26.482	26.4241	26.326	26.5972	26.6053	26.5649					9	9	9	34.9	34.9	34.9	33.879	0	116.95	4049500000	88	0.391828	0.405669	0.0606754	1.04295	0.877747	VTA1	60
25.6037	25.7008	25.6613	25.7683	25.7959	25.7006	25.6137	25.7271	25.6682	25.6361					18	18	18	48.2	48.2	48.2	49.526	0	130.72	5399900000	193	0.426198	0.374802	0.0380306	1.02671	0.939848	AP2M1	62
28.7497	28.3359	28.3894	28.582	28.7458	28.4491	28.5074	28.5895	28.5633	28.7248					4	4	1	40.5	40.5	4.7	16.817	0	323.31	8232100000	62	0.232947	0.584861	-0.0548557	0.962691	-0.569171	UBE2D3;UBE2D2	64
24.4526	24.6102	24.6341	24.6125	24.4548	24.4737	24.6348	24.5521	24.6716	24.6291					14	14	0	18.7	18.7	0	136.57	0	95.103	779780000	55	0.0372751	0.917751	0.00593719	1.00412	0.106574	FAM21A	65
23.3228	23.0367	23.2222	23.4427	23.1678	23.3225	23.3108	23.2061	23.2307	23.552					8	8	8	9.7	9.7	9.7	121.25	0	8.6172	326930000	19	0.271098	0.535676	0.0611649	1.04331	0.647122	ZMYND8	67
30.3581	30.408	30.5193	30.4655	30.4903	30.5166	30.6125	30.4842	30.5208	30.3993					10	10	10	52.5	52.5	52.5	18.697	0	239.62	53941000000	205	0.444512	0.359325	-0.0454868	0.968963	-0.972412	PTGES3	68
25.8748	25.8162	26.0224	25.9819	25.7159	25.7737	25.7488	26.0141	25.9007	25.8889					5	5	2	46.1	46.1	13.8	17.188	0	142.72	1020500000	32	0.242607	0.571996	0.0424465	1.02986	0.589184	SYNJ2BP-COX16	70
26.3405	26.325	26.4471	26.26	26.3635	26.3778	26.6014	26.5529	26.3261	26.3746					25	25	25	63.5	63.5	63.5	77.843	0	323.31	6426300000	205	0.216656	0.607217	-0.0376884	0.974215	-0.534967	RAVER1	71
23.3576	23.1864	23.847	23.9798	23.7577	23.7302	23.3124	23.5218	23.8769	23.758					3	3	3	26.3	26.3	26.3	13.405	0	4.4761	251000000	20	0.0092394	0.97895	0.00493202	1.00342	0.0272211	CSNK1G2;CSNK1G3	73
26.2064	26.2915	26.3608	26.3742	26.3891	26.3206	26.3224	26.284	26.2861	26.3061					19	19	19	56.3	56.3	56.3	42.41	0	213.6	7421100000	180	0.022636	0.949214	0.00234032	1.00162	0.0657197	IDH3B	74
24.5679	24.6741	24.5056	24.7409	24.9754	24.6721	24.8002	24.5651	24.7742	24.5888					4	4	4	15.5	15.5	15.5	27.563	0	20.432	474190000	16	0.373952	0.422715	-0.0764854	0.948365	-0.844897	TSPAN6	75
24.2304	24.2125	24.4182	24.213	24.1508	24.0241	24.5628	24.4118	24.23	23.8055					5	4	4	8.7	7.1	7.1	80.354	0	11.034	443810000	21	0.736495	0.183445	-0.18504	0.879625	-1.45616	KIF3A	77
23.2201	23.4749	23.7705	23.5255	23.7957	23.3134	23.5377	23.4144	23.294	23.7517					7	7	7	26	26	26	47.298	0	16.847	366810000	23	0.0718217	0.847575	-0.0276073	0.981046	-0.19854	SNAP47	78
24.4237	24.5912	24.4908	24.5199	24.4761	24.5174	24.4046	24.542	24.6964	24.6453					25	25	25	19.4	19.4	19.4	187.85	0	97.329	2140800000	135	0.53482	0.291864	0.0648579	1.04598	1.12837	TJP1	80
25.2431	25.5286	25.5342	25.3887	25.3657	25.3725	25.4315	25.3377	25.3205	25.2801					6	6	6	14	14	14	48.519	0	10	1629600000	57	0.0132324	0.969991	0.00249863	1.00173	0.0388126	OXA1L	81
25.2591	25.3235	25.521	25.3114	25.4441	25.2233	25.3752	25.5234	25.1911	25.2755					15	15	15	29.6	29.6	29.6	82.89	0	141.24	2423200000	116	0.128664	0.743594	-0.0266708	0.981683	-0.338644	SLC4A1AP	82
25.4532	25.5106	25.5996	25.6339	25.339	25.6198	25.5348	25.579	25.4464	25.5539					8	6	6	52.9	48.8	48.8	19.825	0	16.735	2101400000	38	1.17575	0.0667191	0.10484	1.07538	2.12103	SNX12	84
25.2389	25.4153	25.4891	25.3745	25.4383	25.332	25.3893	25.3527	25.4105	25.3262					10	10	10	44	44	44	33.812	0	66.413	1446100000	59	0.315414	0.483711	-0.0330917	0.977324	-0.734333	OTUD6B	86
25.1644	25.0774	24.9956	25.2086	25.2876	25.3072	24.994	25.1777	25.149	25.091					11	8	8	35.9	27.9	27.9	49.355	0	35.75	1073600000	53	0.338281	0.458901	0.0542984	1.03835	0.778102	2008-09-01	87
24.9611	25.1411	25.0625	25.1427	25.0276	24.9674	25.0971	24.9016	24.951	24.8995					12	12	12	36.1	36.1	36.1	41.595	0	84.559	1794300000	71	0.0538996	0.883284	-0.00938072	0.993519	-0.151563	ARFIP2	88
26.0628	26.1265	25.962	25.9534	25.9703	25.8921	25.9501	25.9966	26.1195	26.1172					10	10	10	33.7	33.7	33.7	45.676	0	191.64	2262800000	64	0.0255693	0.942824	0.0041954	1.00291	0.0740041	CADM1	91
26.2297	26.3412	26.3346	26.2178	26.3116	26.2353	26.1869	26.0097	26.0805	26.0653					13	13	13	59.1	59.1	59.1	29.126	0	167.56	3670900000	113	0.310373	0.489358	-0.0547661	0.962751	-0.724577	PSME2	92
23.8427	24.1065	24.2158	23.872	24.1441	23.8012	24.2618	24.0902	23.927	24.0378					11	11	11	11.8	11.8	11.8	136.5	0	26.484	481610000	38	0.427949	0.373294	-0.0967278	0.935152	-0.942977	KIAA1033	94
25.5288	25.4961	25.4244	25.6038	25.4739	25.4479	25.5099	25.6286	25.3416	25.6168					25	25	25	33.9	33.9	33.9	125	0	104.99	3764700000	204	1.14585	0.0714743	0.102901	1.07393	2.07675	WDR6	96
25.5496	25.5336	25.8662	25.6696	25.7724	25.7419	25.8795	25.7849	25.8179	25.6057					9	9	9	40.2	40.2	40.2	35.29	0	27.092	1889200000	67	0.741171	0.18148	-0.109973	0.926605	-1.46351	MRPL45	97
26.9968	26.923	27.0771	27.0522	27.0208	27.0343	26.8514	26.9992	26.9078	26.9281					51	51	51	27.2	27.2	27.2	284.45	0	276.52	6175600000	298	0.129931	0.741428	0.0165474	1.01154	0.341632	HECTD1	98
27.4861	27.4666	27.572	27.4664	27.5254	27.5166	27.5039	27.5116	27.4437	27.4901					21	21	21	62.8	62.8	62.8	45.796	0	323.31	19567000000	291	0.282645	0.521621	-0.0159206	0.989025	-0.67017	PSMC6	99
22.568	22.6192	22.7905	22.7501	22.6167	22.8237	22.8377	22.7896	22.4437	22.4426					4	4	4	3.4	3.4	3.4	217.75	0	6.5646	125810000	19	0.12701	0.746432	0.0337116	1.02364	0.334736	DOCK1	100
28.0235	28.0535	28.2839	28.1235	28.1781	28.1649	28.1836	28.2553	28.0452	28.1216					18	18	18	53.5	53.5	53.5	54.889	0	216.76	14513000000	212	0.00538915	0.987668	0.000933456	1.00065	0.0159464	ADSL	101
27.3616	27.4014	27.8135	27.6355	27.5148	27.618	27.6585	27.6762	27.5627	27.515					16	13	13	64.9	52.7	52.7	30.376	0	256.12	7164300000	143	0.0512654	0.888658	-0.0130173	0.991018	-0.144529	C21orf33	104
23.8802	24.2104	24.0016	23.8674	23.7432	24.0355	24.0223	23.8845	23.8793	24.0173					5	5	5	18.5	18.5	18.5	37.531	0	6.858	390880000	20	0.592677	0.25546	0.0977047	1.07007	1.22488	RTFDC1	105
24.871	24.8022	25.0743	24.7801	25.0311	24.8582	25.2295	25.1009	24.8119	24.9536					10	10	10	40.6	40.6	40.6	48.793	0	38.92	1325700000	57	0.519098	0.302623	-0.104545	0.930098	-1.10172	SCLY	108
24.4334	24.2429	24.5409	24.4796	24.4918	24.5444	24.7424	24.6218	24.5813	24.4725					11	11	11	23.1	23.1	23.1	61.957	0	19.789	1187100000	50	0.485181	0.327204	-0.0857323	0.942306	-1.04354	MYEF2	109
25.1914	25.1328	25.421	25.4154	25.3115	25.2472	25.671	25.5612	25.4248	25.12					5	5	5	21.8	21.8	21.8	37.898	0	37.723	1285700000	40	0.423156	0.377437	-0.108638	0.927463	-0.934406	MBNL1	110
23.3961	23.4221	23.532	23.8149	23.5146	23.5681	23.6609	23.5621	23.7548	23.7428					5	5	5	29.1	29.1	29.1	30.234	0	38.086	353660000	26	0.21788	0.605508	0.0503418	1.03551	0.537557	MLST8	111
23.36	23.3232	23.7996	23.4536	23.7024	23.6077	23.5128	23.8291	23.6683	23.6377					4	4	4	8.3	8.3	8.3	74.481	0	6.294	251310000	21	0.125691	0.748702	-0.0383442	0.973772	-0.331612	GPSM1	116
23.9276	24.2445	24.1565	24.1561	24.3393	24.1549	23.9802	24.3063	24.2958	24.3422					6	6	6	18.8	18.8	18.8	38.141	0	12.25	558190000	43	0.526499	0.29751	0.100921	1.07246	1.11429	GPALPP1	119
25.5843	25.6213	25.6182	25.714	25.7347	25.8129	25.5224	25.6185	25.7725	25.7692					19	19	19	47.4	47.4	47.4	47.804	0	180.6	3380900000	133	0.459367	0.347243	0.0607578	1.04301	0.998576	SNX6	120
23.0562	22.9998	23.0318	22.9056	23.264	23.0225	22.8445	23.4382	22.9069	22.9934					9	9	7	7.2	7.2	6.2	193.63	0	7.6244	244140000	22	0.169609	0.676692	0.0512135	1.03614	0.432656	CDC42BPA	122
28.2644	28.2749	28.4372	28.2884	28.3556	28.3401	28.3625	28.3049	28.3059	28.3608					15	15	15	52.6	52.6	52.6	30.315	0	282.06	18431000000	213	0.427175	0.37396	-0.0312824	0.97855	-0.941595	PCMT1	123
24.733	24.7261	24.762	24.7021	24.6798	24.6917	24.5759	24.7705	24.6105	24.7022					30	30	30	31.4	31.4	31.4	145.01	0	247.47	3330800000	193	0.588276	0.258062	0.0462929	1.03261	1.21762	MYO6	124
27.8384	27.8563	27.828	27.8139	27.8349	27.867	27.7188	27.9516	27.8763	27.8885					15	15	13	22.9	22.9	19.4	74.543	0	171.87	13852000000	158	0.837681	0.145318	0.0561562	1.03969	1.61342	NOLC1	125
24.8293	24.7372	24.7058	24.9612	24.6811	24.6609	24.4638	24.5282	24.7204	24.7867					9	9	6	32.1	32.1	23.4	43.294	0	32.252	1091300000	61	0.242038	0.572746	0.05476	1.03869	0.58801	ABI1	127
23.8807	23.8673	23.8088	24.2437	24.2722	24.0696	24.0875	23.8744	23.8689	23.9813					8	7	7	20.1	17.9	17.9	60.516	0	18.732	603460000	38	0.077488	0.836589	0.023637	1.01652	0.213087	MPP2	128
24.0365	24.2353	23.9639	24.3878	24.4581	24.2484	24.1758	24.2621	24.2334	24.2484					11	11	9	24.1	24.1	20.2	80.575	0	39.676	725610000	30	0.540924	0.28779	0.102839	1.07388	1.13866	MARK2	129
23.2405	23.2736	23.4794	23.545	23.6382	23.5559	23.6083	23.2799	23.0376	23.3408					10	10	10	17.1	17.1	17.1	86.765	0	23.415	470820000	33	0.00452774	0.989629	-0.00175476	0.998784	-0.0134106	COG4	133
24.2271	24.2873	24.0984	24.2663	24.0459	24.6913	23.967	24.2216	24.2128	24.2368					14	14	5	28.3	28.3	13	82.525	0	64.092	1289000000	95	1.2795	0.0525412	0.230407	1.17317	2.27425	GSN	134
23.8834	23.8564	24.3805	24.0022	23.9691	23.9889	24.4379	24.349	24.0347	24.0461					12	11	11	5.1	4.8	4.8	315.61	0	21.92	881710000	64	0.280991	0.523611	-0.0925945	0.937835	-0.666882	SRCAP	135
24.4368	24.5984	24.5815	24.3442	24.5762	24.6015	24.3439	24.3711	24.4766	24.3438					22	16	16	18	14.6	14.6	180.5	0	28.384	1171900000	83	0.161339	0.689701	-0.0311993	0.978606	-0.41407	EIF4G3	138
24.847	24.9464	25.003	25.0757	24.9311	24.9861	25.0868	25.1684	25.0329	24.967					14	14	14	26.6	26.6	26.6	78.808	0	31.829	1107100000	59	0.36424	0.432275	0.0485405	1.03422	0.82688	EXOC7	140
24.5038	25.0908	25.2004	24.947	24.9901	24.9089	25.0037	25.0559	25.1668	24.853					9	9	9	15.9	15.9	15.9	87.91	0	30.606	1220000000	58	0.00475601	0.989109	-0.00186462	0.998708	-0.014083	PHC2	141
23.6444	23.8017	23.6272	23.7404	23.8913	23.6966	24.0195	23.9214	23.7223	23.9389					8	8	1	7.6	7.6	1	134.57	0	22.325	491130000	38	0.169557	0.676773	0.0388264	1.02728	0.432539	SLC4A7	143
24.1692	24.4496	24.1723	24.3908	24.4835	24.3759	24.3466	24.2557	24.5228	24.3143					3	3	3	12	12	12	32.57	0	6.6147	454480000	24	0.0821815	0.827596	0.018383	1.01282	0.225032	LIPA	147
24.3351	24.0123	24.1482	24.0443	24.2001	24.1975	23.7144	24.304	24.0659	24.003					10	7	7	10.6	8.7	8.7	148.86	0	10.724	612400000	36	0.0580428	0.874898	0.0195004	1.01361	0.162558	SCAF8	148
24.9092	24.9414	24.9929	25.1255	24.9923	25.0113	25.0246	25.0009	24.8278	25.0688					12	12	12	35.5	35.5	35.5	46.319	0	68.579	1798100000	87	0.882754	0.130992	0.0802101	1.05717	1.6824	IVD	149
26.7029	26.8027	26.9052	26.8377	26.8579	26.7793	26.8578	26.9602	26.813	26.8066					34	34	34	50.8	50.8	50.8	99.365	0	323.31	9398200000	247	0.0769233	0.837677	0.00995255	1.00692	0.211644	WDR36	150
24.0762	24.0697	24.4387	24.4608	24.4601	24.4147	24.1171	24.5112	24.2672	24.2434					6	6	6	70.3	70.3	70.3	10.644	0	17.454	840790000	54	0.248077	0.564837	0.0681141	1.04835	0.600431	RBP1	151
27.2215	27.1338	27.4321	26.9666	26.9675	27.065	27.3719	27.2965	27.0744	27.091					15	15	15	40.7	40.7	40.7	51.419	0	57.719	3152100000	91	0.461127	0.345838	-0.102909	0.931154	-1.00166	ILK	154
26.1526	26.0842	26.2801	26.4214	26.2168	26.2723	26.4044	26.3131	26.1021	26.2829					12	12	12	26.3	26.3	26.3	61.446	0	48.717	3236800000	90	0.236069	0.580672	0.0436119	1.03069	0.575661	DHCR24	155
23.9992	23.9861	24.0855	24.1996	24.0159	23.8675	24.0475	24.288	24.0772	24.2671					6	6	6	20.5	20.5	20.5	51.497	0	26.674	566950000	39	0.40647	0.39222	0.0766052	1.05453	0.904366	SKP2	157
24.8699	24.8495	24.6918	24.9417	24.9715	24.9354	24.6892	24.8423	24.748	24.8328					24	24	24	40	40	40	86.982	0	67.533	2915400000	139	0.722994	0.189237	0.0862461	1.0616	1.43488	CUL2	159
29.315	29.8282	29.0161	29.2918	29.2713	29.0066	28.9878	28.9402	29.202	28.8941					16	16	16	0.6	0.6	0.6	3994.6	0	7.4563	10946000000	46	0.0653277	0.860344	0.0337433	1.02366	0.181691	TTN	160
22.7965	22.7855	23.1691	22.8666	22.8544	22.8845	23.1788	23.0686	23.0536	22.7846					2	2	2	6.7	6.7	6.7	46.22	0.0012133	3.2505	152510000	20	0.700649	0.199228	-0.132522	0.912235	-1.39948	TMEM259	161
26.3556	26.4784	26.292	26.3638	26.4337	26.3275	26.5023	26.5291	26.3253	26.2391					5	5	5	29	29	29	25.171	0	74.771	2648900000	62	0.0309836	0.931143	0.00576706	1.00401	0.0891645	TMED7;TMED7-TICAM2	162
24.4013	24.3222	24.5345	24.6001	24.5592	24.4451	24.3314	24.4634	24.647	24.5877					5	5	3	16.5	16.5	8.6	43.881	0	15.876	527700000	43	0.0508575	0.889493	-0.0109554	0.992435	-0.143436	C15orf38-AP3S2;ARPIN	165
25.4072	25.6098	25.6273	25.6318	25.5644	25.5498	25.5473	25.8006	25.5622	25.6423					14	14	14	36.5	36.5	36.5	58.199	0	168.81	3501200000	126	1.02995	0.0933362	0.105199	1.07564	1.90438	PPAN-P2RY11;PPAN	166
25.0829	25.2825	25.2915	25.3238	25.1994	25.2948	25.2909	25.3525	25.2802	25.1514					18	18	18	30.2	30.2	30.2	114.16	0	237.5	3148000000	139	0.447917	0.356519	0.05201	1.03671	0.978429	CORO7-PAM16;CORO7	169
24.246	24.4783	24.2421	24.4659	24.3736	24.2581	24.2047	24.2387	24.1212	24.2939					13	13	13	23.1	23.1	23.1	92.723	0	23.426	1022900000	53	0.867388	0.13571	0.109462	1.07883	1.65895	PI4KB	171
29.5697	29.7094	29.5804	29.4794	29.5798	29.5004	29.5029	29.6067	29.5731	29.4955					32	32	31	40.4	40.4	40.4	102.71	0	134.19	13092000000	226	0.0216825	0.9513	-0.0029232	0.997976	-0.0630158	HELLS	172
23.3673	23.3893	22.9184	23.1789	23.4713	23.55	23.5082	23.7133	23.2859	23.4604					6	6	6	8.9	8.9	8.9	113.01	0	9.2103	310180000	22	0.504399	0.313041	0.148164	1.10816	1.07662	MED24	173
29.2379	29.159	28.9178	29.0982	29.0229	28.9314	28.8625	28.8763	29.089	28.8609					10	9	9	59.9	59.9	59.9	15.763	0	72.997	20982000000	132	0.180129	0.660497	-0.0408497	0.972082	-0.456024	SRSF7	175
25.5427	25.6918	25.7697	25.402	25.5695	25.6576	25.5752	25.7044	25.5334	25.6195					13	13	13	56.6	56.6	56.6	41.601	0	229.39	2192800000	90	0.0882577	0.816098	0.016922	1.0118	0.240357	ACAA2	182
29.9091	29.8408	29.7625	29.5372	29.4596	29.6296	29.4149	29.7208	29.5132	29.485					10	10	10	53.2	53.2	53.2	21.525	0	122.67	23463000000	159	0.0993558	0.795507	0.0308014	1.02158	0.267963	TPT1	183
23.7855	24.301	24.7053	24.1343	24.0103	24.3977	24.7461	24.4076	23.857	24.0896					5	5	5	38.3	38.3	38.3	13.074	0	13.464	428530000	26	0.0746918	0.841992	0.0452076	1.03183	0.205926	POLR2J3;POLR2J;POLR2J2	184
25.2969	25.056	25.2171	25.254	25.1836	25.2834	25.0596	25.471	25.0704	25.3437					13	13	13	25.6	25.6	25.6	86.238	0	46.787	1474900000	69	0.719632	0.190708	0.116097	1.0838	1.42957	LRRC41	185
24.7338	24.4182	25.2325	25.0951	25.171	24.9023	25.0868	25.4657	24.3835	25.0433					5	5	5	34.7	34.7	34.7	22.61	0	12.51	782900000	21	0.101029	0.792448	0.0633934	1.04492	0.272083	GSTZ1	186
25.3389	25.381	25.3567	25.4622	25.3964	25.3782	25.442	25.4755	25.5364	25.3776					12	12	12	25.3	25.3	25.3	72.54	0	31.543	1629700000	57	0.00653563	0.985064	0.000805664	1.00056	0.0193138	TM9SF4	187
23.9134	23.9008	24.0914	24.1771	24.0719	23.9805	24.1468	24.0254	23.8741	23.9947					11	11	2	22.9	22.9	5.2	100.45	0	33.374	799630000	70	0.0186445	0.957978	-0.00379677	0.997372	-0.0543644	DLG1	190
29.992	30.1993	30.3667	30.1671	30.3741	30.4526	30.3244	30.2066	30.2217	30.1835					13	13	2	52	52	11.5	34.475	0	323.31	52260000000	266	0.0559204	0.879184	-0.013958	0.990372	-0.156936	SET	191
24.8209	24.7472	25.02	24.973	24.9393	24.9725	25.1228	25.4225	24.8612	25.0409					12	12	12	35.8	35.8	35.8	58.499	0	92.83	1674000000	74	0.267538	0.540085	0.0783924	1.05584	0.639968	NELFA	192
30.9608	30.9399	31.0581	30.9732	30.9261	30.9611	31.1568	31.1236	30.9463	30.919					16	16	16	65.4	65.4	65.4	29.404	0	323.31	82668000000	440	0.184403	0.654029	-0.02626	0.981963	-0.465432	RPSA	193
24.2241	24.2022	23.9116	24.2786	24.1571	24.1488	23.938	24.0859	24.6949	24.2421					3	3	3	20.2	20.2	20.2	24.591	0	13.83	338250000	18	0.0150581	0.965922	0.00639725	1.00444	0.0440791	ARL6IP4	196
25.6404	25.7148	25.793	25.7854	25.7958	25.8085	25.6692	25.7122	25.7009	25.7902					48	48	48	45.8	45.8	45.8	117.46	0	323.31	11474000000	419	0.530064	0.295077	0.0423512	1.02979	1.12033	DDX46	199
25.8533	25.9367	25.7023	25.9078	25.9891	25.7761	25.8545	25.9386	25.9414	25.9441					14	14	14	49.5	49.5	49.5	40.183	0	284.49	2967400000	122	0.227495	0.59225	0.0325527	1.02282	0.55779	ECI2	202
24.5726	24.4839	24.8285	24.6327	24.6452	24.5957	24.5987	24.7706	24.7086	24.6409					23	23	23	34.6	34.6	34.6	113.93	0	113.56	2107600000	145	0.302296	0.498545	-0.0459625	0.968643	-0.708859	HLTF	203
26.4495	26.4854	26.519	26.5345	26.5955	26.5652	26.4731	26.4339	26.5149	26.612					9	9	9	59.6	59.6	59.6	33.786	0	218.33	4277000000	96	0.154183	0.70116	0.0158096	1.01102	0.397831	CAPNS1	213
24.093	23.9329	23.8875	24.0885	24.1304	24.1036	24.29	24.0418	23.9707	23.9688					9	9	9	36.5	36.5	36.5	33.524	0	23.883	720650000	48	0.255402	0.55539	-0.047213	0.967804	-0.615399	DHRS7B	214
27.9763	27.8939	27.989	28.007	27.8526	27.8903	28.089	28.0677	27.864	27.9214					15	15	15	47.4	47.4	47.4	50.8	0	323.31	19602000000	245	0.0115391	0.97378	0.0019001	1.00132	0.0339096	DDOST	215
25.372	26.4795	26.646	26.4745	26.1144	25.9827	26.6144	26.8108	26.1318	26.1849					4	4	4	93.7	93.7	93.7	8.2153	0	212.77	1695500000	40	0.338592	0.458572	0.210772	1.15731	0.778691	LAMTOR5	218
25.1827	25.3294	25.2807	25.4032	25.4733	25.4944	25.3442	25.3407	25.4004	25.3668					15	15	15	22.5	22.5	22.5	89.437	0	51.374	2237400000	100	0.389502	0.407848	0.0506725	1.03575	0.873495	CDK11B;CDK11A	219
24.5939	24.5729	24.4772	24.3887	24.5829	24.684	24.3127	24.6916	24.5384	24.7875					14	14	6	15.9	15.9	9.2	132.16	0	25.08	957130000	52	0.733932	0.18453	0.123903	1.08968	1.45212	MAP4K4	221
24.5109	24.3076	24.622	24.3955	24.5774	24.4718	24.2686	24.2656	24.5303	24.4653					11	11	10	31.2	31.2	28.6	42.153	0	106.78	1098300000	70	0.848307	0.141805	-0.120691	0.919747	-1.62973	ARFGAP2	225
23.8362	23.6639	23.7418	23.9495	23.8287	23.9673	23.4099	23.7159	23.8411	23.7966					8	8	8	22.9	22.9	22.9	53.119	0	18.028	556200000	53	0.376514	0.420229	0.0870934	1.06223	0.849629	PNKP	227
24.3854	24.5606	24.6084	24.4084	24.5556	24.3953	24.6114	24.6767	24.6532	24.5446					17	17	17	43.6	43.6	43.6	65.215	0	55.28	1344200000	85	0.272497	0.533953	-0.0457054	0.968816	-0.649927	STXBP1	229
24.5636	24.5987	24.4124	24.4128	24.6562	24.8365	24.1401	24.7114	24.6596	24.2909					9	9	9	8.4	8.4	8.4	129.03	0	6.7364	617610000	22	0.249618	0.562836	0.0837017	1.05973	0.603588	EHMT2	232
32.1327	32.223	31.9985	32.2228	32.1281	32.2185	31.9838	32.1049	32.2053	32.1944					51	51	31	75.7	75.7	47.5	70.108	0	323.31	497070000000	1688	1.18747	0.0649426	0.103009	1.07401	2.13835	HSPA1B;HSPA1A	233
25.7411	25.7305	25.8563	25.7831	25.8324	25.7887	25.7142	25.7929	25.776	25.7472					25	25	22	42.6	42.6	38.9	88.288	0	286.2	5670000000	178	0.211899	0.613905	-0.0155064	0.989309	-0.524868	BRD2	235
23.7209	23.9276	24.2129	23.8414	23.9337	23.8508	23.796	23.7912	23.919	24.1037					7	7	7	10.3	10.3	10.3	118.37	0	11.195	366650000	30	0.0477347	0.895912	-0.013533	0.990663	-0.135045	VARS2	237
25.2918	25.4132	25.4069	25.4713	25.4242	25.2497	25.4405	25.0871	25.3892	25.4419					9	9	9	23.4	23.4	23.4	50.263	0	23.406	1141400000	54	0.324555	0.473636	-0.0578735	0.960679	-0.751924	GBA	238
23.7412	23.9598	23.948	23.7782	24.1118	23.6825	23.7976	23.7372	24.2556	24.2196					6	6	6	20.3	20.3	20.3	59.143	0	11.266	438030000	19	0.295709	0.506164	-0.0953773	0.936027	-0.695964	OCLN	239
24.4693	24.3469	24.5121	24.2575	24.543	24.2964	24.3755	24.3132	24.1264	24.1269					6	6	6	32.2	32.2	32.2	26.101	0	9.1763	480850000	31	0.845361	0.142771	-0.137071	0.909363	-1.62521	TSEN34	241
25.6835	25.645	25.6646	25.7285	25.6881	25.6422	25.7431	25.81	25.4729	25.6868					31	31	29	31.6	31.6	30.2	174.91	0	144.54	3559100000	187	0.421808	0.37861	0.0519939	1.0367	0.931991	SCRIB	243
24.7118	24.7791	24.578	24.8291	24.7677	24.8329	24.8844	24.8501	24.9056	24.9433					9	9	9	23.8	23.8	23.8	59.151	0	23.393	1059600000	59	0.565345	0.272054	0.0774143	1.05513	1.17958	LPCAT1	245
24.924	25.0103	25.2297	25.1121	25.0359	25.0373	25.1351	25.0052	25.1178	24.982					7	7	7	23.5	23.5	23.5	37.865	0	57.134	835930000	47	0.491468	0.322502	-0.0591297	0.959843	-1.0544	RBFOX2;RBFOX1;RBFOX3	246
27.6678	27.8704	27.8367	27.7969	27.795	27.8218	27.8714	27.9423	27.8277	27.7576					27	27	27	59.7	59.7	59.7	57.398	0	323.31	19275000000	321	0.351482	0.445162	0.0381142	1.02677	0.803022	PUF60	247
32.5707	32.7846	32.5561	32.6274	32.4928	32.7102	32.9993	32.6543	32.6657	32.3542					1	1	1	14.1	14.1	14.1	15.421	0	9.5598	69113000000	27	0.0984392	0.797188	-0.0307999	0.978877	-0.265701	PRSS1;PRSS3P2;PRSS2	251
26.6558	26.3961	26.5615	26.7798	26.7889	26.6553	26.5678	26.5205	26.5595	26.6238					8	6	6	16	13.7	13.7	61.829	0	59.284	2462800000	49	0.156395	0.697598	-0.0316132	0.978326	-0.402866	TAF15	252
25.604	25.961	25.3325	25.5048	25.6487	25.7809	25.1694	25.2203	25.7583	25.7417					4	4	4	54.3	54.3	54.3	13.262	0	44.016	1076500000	35	0.364875	0.431643	0.13913	1.10124	0.828062		254
23.8235	23.6456	23.9539	23.7361	23.8366	23.7509	24.1794	23.996	23.9207	23.536					5	5	5	12.9	12.9	12.9	48.047	0	9.1435	342140000	32	1.16773	0.0679626	-0.209897	0.864599	-2.10915	IFRD2	255
24.2757	24.3801	24.5469	24.1536	24.2732	24.0846	24.3039	23.9863	24.3337	24.3598					9	9	6	17	17	12.7	73.051	0	10.26	558150000	20	0.869145	0.135162	-0.153793	0.898884	-1.66163	RAF1	257
26.2215	26.37	26.4076	26.257	26.3808	26.3698	26.4507	26.3959	26.2979	26.258					17	17	17	54.4	54.4	54.4	45.884	0	180.85	5978000000	169	0.166021	0.682306	-0.0215794	0.985154	-0.424615	TP53	260
24.3467	24.1185	24.3384	24.3452	24.1992	24.3106	24.0722	24.3672	24.3344	24.3405					9	9	9	17.9	17.9	17.9	77.053	0	18.655	810890000	45	0.220068	0.602465	0.0382118	1.02684	0.542181	SCYL2	262
35.6269	35.3088	34.7652	35.5658	35.2094	35.2509	34.5261	34.5314	35.1257	35.4199					10	10	3	48.5	48.5	21.9	18.481	0	323.31	850200000000	526	0.263165	0.545551	0.164707	1.12094	0.631147	HIST1H2AJ;HIST1H2AH;HIST1H2AD;HIST1H2AG;H2AFJ;HIST2H2AA3;HIST2H2AC	264
30.5418	30.3936	30.3921	30.3741	30.3162	30.3894	30.2246	30.4053	30.3851	30.4278					24	24	21	61.2	61.2	57.6	59.832	0	323.31	79662000000	509	0.197046	0.635264	0.0260509	1.01822	0.492992	PTBP1	267
25.131	25.0029	25.055	25.3057	25.1444	25.1513	25.2833	25.3305	25.4068	25.3929					3	3	3	43.6	43.6	43.6	15.436	0	104.47	912610000	32	0.131136	0.739374	0.0325321	1.02281	0.344469	QIL1;C19orf70	271
24.5936	24.9729	24.8659	24.5108	24.751	24.6608	24.8532	24.6825	24.613	24.6024					7	6	6	21.7	18.6	18.6	53.567	0	16.992	778180000	37	0.205797	0.622591	-0.0494778	0.966286	-0.511836	TXNRD2	272
26.36	26.4126	26.5223	26.4287	26.2777	26.3811	26.5945	26.5525	26.3824	26.439					23	23	22	56.7	56.7	54	62.035	0	254.83	6519900000	188	0.0877691	0.817017	0.0153927	1.01073	0.239131	TXNRD1	273
25.022	25.1459	25.1007	25.0507	25.2103	25.1064	25.2218	25.0866	25.1882	25.1658					24	24	13	57.8	57.8	34	61.313	0	199.67	3717300000	186	0.385451	0.41167	-0.0375248	0.974325	-0.866074	FTO	275
27.1008	27.1928	27.124	27.1086	27.1953	27.168	27.0342	27.1154	27.1841	27.1176					23	23	23	53.1	53.1	53.1	58.486	0	192.6	9051600000	194	0.145633	0.7151	0.0127956	1.00891	0.378228	ALDH7A1	277
24.3774	24.5046	24.4421	24.461	24.32	24.1884	24.4947	24.4919	24.4814	24.6026					8	8	8	24.9	24.9	24.9	42.179	0	20.777	510320000	27	0.131675	0.738457	0.0265755	1.01859	0.345737	ACY1;ABHD14A-ACY1	283
26.6431	26.5431	26.5761	26.5949	26.451	26.5959	26.6399	26.604	26.5277	26.5308					23	23	23	47.4	47.4	47.4	74.783	0	157.33	5612800000	172	0.0561293	0.878761	0.00618134	1.00429	0.15749	KIAA1279	284
23.7303	23.631	23.5547	23.8183	23.8352	23.8268	23.4105	23.891	23.6999	23.7019					8	8	8	11.2	11.2	11.2	138.25	0	7.7396	444000000	22	0.73664	0.183383	0.127655	1.09252	1.45639	EHMT1	287
23.3644	23.6969	23.7708	23.6782	23.5761	23.4108	23.8489	23.7909	23.4554	23.6992					8	8	7	8.3	8.3	7.7	184.71	0	16.878	403370000	38	0.184421	0.654002	0.0520874	1.03676	0.465472	KIF21A	288
25.6035	25.5725	25.7814	25.5653	25.6687	25.5284	25.3129	25.3903	25.7056	25.4776					7	7	7	40.4	40.4	40.4	27.083	0	46.591	1498100000	57	0.59648	0.253233	-0.107618	0.928119	-1.23114	LIN28B	291
26.8225	26.8497	27.0528	27.0413	26.9619	26.865	26.9675	26.7871	26.9584	26.933					13	13	13	46.2	46.2	46.2	40.783	0	210.54	7050700000	114	0.464935	0.342819	-0.0573818	0.961007	-1.00833	CTSD	292
29.8261	30.5105	29.3209	29.2654	29.2635	29.8841	30.2641	29.2283	30.3537	29.8646					41	41	34	59.2	59.2	53.1	59.51	0	323.31	113220000000	738	0.0600222	0.870919	-0.0550915	0.962533	-0.167781	KRT10	293
27.1016	27.0506	27.1268	27.3065	27.2344	27.0822	27.5047	27.312	27.2164	27.1682					5	5	2	39.1	39.1	17.8	19.13	0	30.942	3593800000	56	0.241551	0.573389	-0.0528881	0.964005	-0.587006	UBE2E3;UBE2E2	296
29.6306	29.6016	29.7549	29.5448	29.5605	29.5601	29.6415	29.6082	29.5734	29.5917					23	23	21	55.5	55.5	52	73.502	0	323.31	15163000000	194	0.695123	0.201779	-0.0508945	0.965338	-1.3907	DPYSL2	298
24.3331	24.1821	24.2073	24.3384	24.0149	24.3811	23.9994	24.4377	24.2634	24.3371					9	9	9	20.1	20.1	20.1	65.699	0	12.941	728830000	49	1.20531	0.062329	0.171653	1.12635	2.16473	PIGT	302
25.9564	25.9882	26.0462	25.9612	25.9936	26.0117	26.0183	26.1252	25.9586	25.9672					36	36	36	43	43	43	118.39	0	323.31	7654600000	304	0.183856	0.654853	0.0160572	1.01119	0.464231	UNC45A	305
26.8412	26.9681	26.7934	27.0473	26.8997	26.8583	26.7494	26.8187	26.9426	26.9747					21	21	21	61.9	61.9	61.9	61.221	0	258.56	8291900000	167	0.843989	0.143222	0.0881439	1.063	1.62311	ME2	309
25.9031	25.956	25.7776	25.8697	25.8898	25.8331	25.7171	25.5981	25.9449	25.8608					7	7	7	20.4	20.4	20.4	49.204	0	27.981	1480000000	68	0.117558	0.762855	-0.0229679	0.984206	-0.312222	SCARB2	311
26.3251	26.4874	26.1819	26.2224	26.3715	26.3542	26.1149	26.0207	26.4515	26.3504					14	14	14	48.5	48.5	48.5	33.935	0	323.31	4939300000	132	0.00661618	0.984881	-0.00195541	0.998646	-0.01955	TCEA1	312
29.1927	29.179	29.5387	29.2611	29.2958	29.3275	29.5186	29.4749	29.2734	29.3065					8	8	0	33.7	33.7	0	33.14	0	28.68	18666000000	230	0.266425	0.541471	-0.0540562	0.963224	-0.637725	RPS10;RPS10-NUDT3	313
26.7884	26.9434	27.1586	26.9415	26.9496	26.8823	27.0144	27.2352	26.9134	26.936					3	3	3	67	67	67	10.999	0	163.03	2461000000	41	0.0962181	0.801276	0.0227673	1.01591	0.260208	GCSH	314
24.1065	23.9437	24.1504	24.2508	24.0525	23.929	23.7738	24.2153	24.1774	24.1892					11	11	11	23.4	23.4	23.4	92.033	0	64.566	822090000	65	0.214629	0.610058	0.0534969	1.03778	0.53067	GOLGA2	315
23.9027	24.0349	24.0683	24.0436	24.0758	24.1164	24.2605	24.2643	24.1978	23.9834					7	7	7	45	45	45	25.948	0	24.501	851460000	62	0.0566497	0.877708	-0.0124813	0.991386	-0.15887	NECAP1	316
24.3846	24.3923	24.2635	24.4852	24.4539	24.5221	24.3588	24.4786	24.4796	24.444					12	12	8	18.9	18.9	11.6	93.444	0	35.998	928810000	60	0.918406	0.120669	0.0763657	1.05436	1.73659	MED17	318
25.768	25.8369	26.0945	25.8364	25.9362	25.8719	26.0613	26.0793	25.9883	25.9213					5	5	5	20.9	20.9	20.9	30.415	0	68.445	2069500000	47	0.36409	0.432424	-0.06049	0.958938	-0.8266	SMN1;SMN2	319
28.5869	28.661	28.6009	28.6384	28.6672	28.6238	28.4991	28.663	28.6587	28.5865					39	29	29	51.9	41.4	41.4	80.253	0	323.31	42489000000	505	0.43678	0.36578	0.031953	1.0224	0.958706	DDX17	320
30.4095	30.3973	30.209	30.3105	30.404	30.3124	30.1627	30.2195	30.3152	30.3007					28	28	28	61	61	61	55.938	0	323.31	95768000000	646	0.0494786	0.892322	0.00803146	1.00558	0.139737	PHGDH	322
25.5893	25.6353	25.4503	25.5718	25.5306	25.5221	25.4959	25.5263	25.6481	25.4973					6	6	6	33.1	33.1	33.1	34.136	0	56.77	1172500000	45	0.0655687	0.859867	0.00773964	1.00538	0.18232	PPT1	323
23.6116	23.4616	23.8618	23.3781	23.5229	23.3676	23.9002	23.7924	23.4211	23.6564					10	10	10	7	7	7	190.36	0	14.79	459650000	44	0.490714	0.323062	-0.132281	0.912388	-1.0531	MON2	324
25.1884	25.3107	25.586	25.4602	25.5417	25.4637	25.1173	25.6809	25.4687	25.3768					12	12	7	33.5	33.5	22.7	62.164	0	28.188	2022300000	82	0.289795	0.513104	0.0780602	1.0556	0.684324	CAMK2G	326
24.1825	23.9936	24.0749	24.1285	24.0202	24.1771	24.0769	24.2902	23.9748	24.4586					14	7	7	36.9	20.9	20.9	49.246	0	10.123	521610000	21	0.879067	0.132109	0.143737	1.10476	1.67678	HARS2	331
25.6744	25.528	25.5998	25.594	25.6374	25.4027	25.1052	25.6134	25.571	25.7516					3	3	3	15.3	15.3	15.3	20.313	0	5.6778	1057300000	27	0.203508	0.625881	0.0603542	1.04272	0.506925	CD47	333
26.7842	26.962	26.9176	26.8819	26.8521	26.8669	26.8815	26.9661	26.8627	26.9209					36	36	35	29.1	29.1	28.6	184.64	0	297.78	5385500000	215	1.10253	0.0789714	0.0599655	1.04244	2.0125	SMARCA4	336
23.2431	23.4366	23.392	23.2855	23.2555	23.3781	23.4182	23.5518	23.2819	23.294					6	6	6	19.6	19.6	19.6	51.956	0	12.989	372160000	47	0.553891	0.279324	0.0710403	1.05047	1.16044	TBC1D24	339
26.99	27.0623	27.0818	27.0065	27.0426	27.0135	27.0044	27.0455	27.0005	27.0012					86	86	1	52.4	52.4	1.2	215.72	0	323.31	29467000000	780	0.0324459	0.928013	0.0019371	1.00134	0.0932303		340
26.4276	26.3609	26.3434	26.4953	26.4411	26.2955	26.2964	26.3888	26.487	26.5086					31	31	26	62.1	62.1	56.2	78.404	0	254.07	7900300000	239	0.0729177	0.845439	0.0107422	1.00747	0.201365	CTNNB1	341
24.7485	24.8164	24.856	24.8161	24.9023	24.7541	24.897	24.5634	24.8749	24.7629					17	17	17	34.1	34.1	34.1	90.166	0	189.11	2014900000	113	1.14758	0.0711902	-0.113168	0.924556	-2.07933	ATXN2	344
23.3785	23.267	23.7696	23.2095	23.4681	23.328	23.6637	23.8556	23.5439	23.7081					7	7	7	20.9	20.9	20.9	59.269	0	20.921	334170000	24	0.258159	0.551875	-0.0911358	0.938783	-0.621005	COL4A3BP	346
24.5917	24.5789	24.6343	24.6422	24.2621	24.407	24.8561	24.6217	24.4103	24.5557					12	12	12	22.2	22.2	22.2	91.957	0	62.479	658530000	57	0.0324405	0.928025	0.0101971	1.00709	0.0932154	ERCC3	352
26.1291	26.1156	26.1871	26.2877	26.219	26.1887	26.2978	26.3116	26.136	26.2394					16	16	16	41.7	41.7	41.7	43.841	0	89.357	4134700000	165	0.319924	0.478714	0.0348087	1.02442	0.743028	SUCLA2	353
23.9146	23.673	23.6432	23.7048	23.6609	23.7461	23.3033	23.4386	24.1011	23.8909					11	11	11	5	5	5	308.07	0	12.295	619950000	36	0.0803923	0.831013	-0.0339176	0.976764	-0.220489	BPTF	355
24.2633	24.6096	24.2611	24.4911	24.7061	24.5236	24.4549	24.6766	24.557	24.4952					14	14	10	17.5	17.5	13.1	135.78	0	43.336	920490000	72	0.570277	0.268982	0.110757	1.07979	1.18779	PPFIA1	357
30.3337	30.1471	30.3006	30.1794	30.0638	30.2488	30.126	29.8755	30.0818	30.1338					13	13	13	70.2	70.2	70.2	16.273	0	323.31	48193000000	262	0.326132	0.47192	-0.064283	0.956421	-0.754945	RPS14	358
29.4239	29.5394	29.3187	29.42	29.4126	29.4925	29.3819	29.3144	29.4841	29.4543					5	5	5	30.5	30.5	30.5	15.197	0	32.096	18584000000	138	0.37905	0.417782	0.0398857	1.02803	0.854305	RPS24	359
26.513	26.4333	26.406	26.5364	26.439	26.4936	26.5303	26.5206	26.4571	26.4999					28	28	22	41.4	41.4	33.2	96.907	0	323.31	12117000000	243	0.433287	0.368734	0.0276817	1.01937	0.952496	PFKM	360
26.03	26.0335	25.9195	26.0003	26.0424	25.9846	25.7555	25.7673	26.0257	25.9507					27	27	27	52	52	52	67.942	0	79.646	5157000000	199	0.0356158	0.921264	-0.00733376	0.99493	-0.102004	SAMHD1	364
25.7669	25.7963	25.6408	25.9279	25.5514	25.7673	25.7426	25.498	25.7632	25.1701					6	6	6	27.6	27.6	27.6	35.138	0	44.47	999060000	31	0.169232	0.67728	-0.0610516	0.958565	-0.431813	RNASEH2B	365
25.6686	25.6913	25.9287	25.852	25.7568	25.8309	25.7171	25.7165	25.8328	26.0484					7	7	7	21.8	21.8	21.8	54.262	0	43.704	1956900000	54	0.248789	0.563912	0.0470291	1.03314	0.601891	TPP1	366
27.4492	27.4615	27.4393	27.4987	27.4011	27.5265	27.558	27.4509	27.4586	27.447					16	16	16	55	55	55	45.143	0	211.99	15594000000	263	0.208257	0.619075	0.0156666	1.01092	0.517101	CSNK2A1;CSNK2A3	367
24.1675	24.1772	24.3009	24.1295	23.9402	24.311	23.9505	24.394	24.2675	24.2127					15	15	15	13.7	13.7	13.7	170.68	0	19.876	857860000	59	0.653228	0.222214	0.119563	1.08641	1.32358	TOPBP1	368
23.8229	23.7942	23.3951	23.9866	24.0976	23.7256	23.9736	24.1155	23.9386	23.866					9	9	9	19.2	19.2	19.2	68.736	0	23.596	622720000	34	0.143452	0.718701	0.0520248	1.03672	0.373191	VPS33B	370
26.7013	26.9176	26.7523	26.7762	26.7794	26.7912	26.6547	26.7961	26.8606	26.796					14	14	14	35.1	35.1	35.1	57.174	0	291.91	5244900000	101	0.771164	0.16937	0.0657413	1.04662	1.51046	GLUL	371
24.5979	24.7183	24.8874	24.7421	24.9573	24.7792	25.2163	25.1079	24.8186	24.6901					17	17	17	39	39	39	61.133	0	105.99	1729600000	83	0.296449	0.505302	-0.0879925	0.940831	-0.697416	VPS45	372
24.8175	24.9403	25.0804	24.9459	24.9426	24.6803	24.5791	24.8656	24.9797	24.9454					7	7	7	9.5	9.5	9.5	100.2	0	10.254	801090000	44	0.014837	0.966414	-0.00435181	0.996988	-0.0434426	CASK	373
24.8272	24.7714	25.164	25.0937	25.263	25.0585	24.8697	24.9207	24.9942	24.969					13	12	12	52.2	50.1	50.1	39.909	0	68.31	1203600000	60	0.248815	0.563878	-0.0609238	0.95865	-0.601945	SMARCE1	375
23.8939	23.7984	24.166	23.8883	23.8383	24.0114	23.4906	23.9843	23.9577	24.0314					8	8	8	15.4	15.4	15.4	71.695	0	13.284	556800000	33	0.258585	0.551334	0.0734436	1.05223	0.62187	VPS33A	377
25.5912	25.6927	25.846	25.6559	25.597	25.7271	25.8007	25.5798	25.4902	25.6263					17	14	14	33.4	28.6	28.6	84.472	0	99.115	1951900000	102	0.0422434	0.907312	-0.00870209	0.993986	-0.12017	SEC23B	378
25.0787	25.1694	25.1422	24.9614	25.0129	24.8953	25.026	24.9448	25.1198	25.1141					12	12	12	26.3	26.3	26.3	82.612	0	93.719	1932500000	76	0.463834	0.343689	-0.0589279	0.959977	-1.0064	CTCF	379
23.5877	23.2928	23.5587	23.4425	23.3604	23.3522	23.7266	23.9291	23.3176	23.6024					6	6	6	12.2	12.2	12.2	79.831	0	16.99	283070000	24	0.0346944	0.923221	0.0136127	1.00948	0.0994591	ARHGEF7	380
27.4288	27.3775	27.5496	27.4778	27.3686	27.4147	27.5079	27.5255	27.3196	27.4098					25	11	11	65.7	38.1	38.1	54.34	0	223.08	8726100000	179	0.0432082	0.905298	0.00616531	1.00428	0.122795	EEF1A2	383
25.5078	25.9286	25.5445	25.7109	25.9	25.5667	25.2831	25.7408	25.6617	25.8091					4	4	4	29.6	29.6	29.6	11.985	0	13.861	1314100000	50	0.743468	0.180523	0.171832	1.12649	1.46712	CD59	384
26.1991	26.0753	26.0076	25.887	26.1903	25.9049	25.8558	25.989	26.2078	26.2173					15	15	15	26.8	26.8	26.8	92.682	0	51.476	2612400000	90	0.369439	0.427131	-0.0774086	0.947759	-0.83654	KIF23	385
29.7294	29.6993	29.4427	29.6834	29.6507	29.7185	29.4669	29.5376	29.594	29.692					26	26	17	55	55	33.7	63.146	0	323.31	68917000000	566	0.707393	0.196158	0.0894142	1.06394	1.41019	GPI	386
26.2686	25.9856	26.2536	26.0877	26.093	25.9969	26.4089	26.2232	26.0528	26.0464					6	6	6	35.2	35.2	35.2	15.136	0	9.9775	2226400000	53	1.02982	0.0933641	-0.147463	0.902837	-1.90419	NDUFA6	387
24.2732	24.0877	24.3736	24.1509	24.1124	24.0402	24.2809	24.526	24.0701	24.1544					6	6	6	22.3	22.3	22.3	41.757	0	23.707	655330000	49	0.109437	0.777254	-0.0301792	0.979299	-0.292625	HDAC8	389
27.7771	27.7901	27.636	27.8729	27.8747	27.8889	27.7998	27.9731	27.8798	27.9083					5	5	5	26.7	26.7	26.7	32.449	0	100.85	5304600000	57	0.928385	0.117927	0.0931824	1.06672	1.7517	SSR1	392
23.939	23.8823	23.7699	23.9462	23.9606	23.7962	24.1365	23.796	23.9482	23.6384					10	10	10	11.6	11.6	11.6	189.97	0	14.948	430560000	32	0.951717	0.111759	-0.139006	0.908145	-1.78695	QSER1	394
24.2794	24.5397	24.6702	24.4151	24.5124	24.7704	24.7806	24.7439	24.6081	24.5534					6	4	4	25.4	19.6	19.6	41.83	0	66.61	523890000	32	0.120012	0.758557	0.0343483	1.02409	0.318096	PPM1B	395
24.3402	24.266	23.9704	23.9743	24.0683	24.3041	23.9117	24.3287	24.2854	23.975					10	10	10	15.3	15.3	15.3	106.16	0	29.532	569790000	32	0.184559	0.653794	0.0544044	1.03843	0.465775	RB1	396
26.4579	26.4835	26.5707	26.5145	26.4494	26.4496	26.6211	26.5176	26.4736	26.4546					36	36	36	40.7	40.7	40.7	113.17	0	104.22	8580300000	256	0.361662	0.434849	-0.0306225	0.978998	-0.822076	IDE	400
23.4394	23.3211	23.6855	23.5591	23.3294	23.4129	23.6987	23.5946	23.5185	23.316					6	6	6	6.6	6.6	6.6	123.11	0	9.0831	253990000	25	0.469489	0.339243	-0.0935425	0.937219	-1.01628	ANKS1A	401
25.2052	24.9347	25.3737	25.3357	25.2084	25.2727	25.596	25.5167	25.1837	25.3047					4	4	4	17	17	17	23.499	0	6.5999	824140000	28	0.124925	0.750024	-0.0405155	0.972307	-0.329796	VKORC1L1	404
23.879	23.8617	24.1717	23.8491	23.987	24.0712	23.8813	24.008	24.1038	23.8742					5	5	5	37.8	37.8	37.8	16.324	0	7.4591	419550000	22	0.442967	0.360606	-0.0717125	0.951508	-0.969679	LRRC57	405
24.6239	24.209	24.5559	24.3928	24.088	24.4456	24.6258	24.4191	24.424	24.2738					20	20	13	15.8	15.8	10.8	191.9	0	83.973	969560000	79	0.485716	0.326801	-0.115499	0.923063	-1.04446	KIF1A	407
24.9184	25.2012	25.0925	25.2741	25.3302	25.4157	25.0291	24.9933	25.5321	25.1128					4	4	4	23.7	23.7	23.7	25.65	0	210.61	887000000	32	0.0509925	0.889216	0.0189625	1.01323	0.143798	C8orf33	408
28.059	28.0694	28.3277	28.1893	28.1035	28.1511	28.2644	28.1814	28.0891	28.1104					45	45	45	58.4	58.4	58.4	91.19	0	323.31	25889000000	419	0.195729	0.637193	-0.0284035	0.980505	-0.490141	MCM4	410
23.936	23.9712	24.2597	23.925	24.1628	24.1571	24.4459	24.1782	23.7684	24.1065					6	6	6	20.2	20.2	20.2	37.452	0	9.9107	497410000	31	0.138689	0.726626	-0.0469566	0.967976	-0.362141	IMPACT	411
23.6476	23.4405	23.6515	23.5348	23.1273	23.7051	23.5261	23.3701	23.5177	23.4496					5	5	5	14.9	14.9	14.9	52.356	0	10.218	249240000	19	0.0183611	0.958603	0.00599632	1.00416	0.0535546	FARS2	413
29.1509	29.2081	29.2847	29.2291	29.1637	29.0586	29.247	29.2484	28.9606	29.1486					4	4	4	21.6	21.6	21.6	18.512	0	21.757	12930000000	50	0.0966449	0.800489	0.0171852	1.01198	0.261265	RPL29	415
26.444	26.4675	26.5409	26.5478	26.4866	26.5235	26.5265	26.5469	26.4424	26.483					23	23	23	38.7	38.7	38.7	75.421	0	204.8	6184900000	148	0.448523	0.356022	0.0256725	1.01795	0.979498	ABCD3	417
27.2317	27.3781	27.5143	27.3894	27.3464	27.2783	27.4902	27.4731	27.2712	27.3332					5	5	5	64	64	64	8.2786	0	24.171	4675400000	74	0.00181987	0.995818	-0.000353622	0.999755	-0.00540686	ATP5L	418
26.7265	26.7919	26.7204	26.651	26.6897	26.7085	26.6183	26.5135	26.7406	26.6075					26	25	25	27.4	27.4	27.4	103.52	0	323.31	11560000000	280	0.383905	0.413138	-0.0446217	0.969544	-0.863235	THRAP3	419
30.1906	30.465	30.1957	30.3799	30.4053	30.3078	30.1803	30.1092	30.2166	30.2789					9	9	5	25.7	25.7	12.5	30.162	0	122.96	23426000000	163	0.441995	0.361414	0.0704597	1.05005	0.967957	NHP2L1	423
24.6325	24.9021	24.9883	24.7506	24.6232	24.6544	25.21	24.949	24.5656	24.7201					14	14	14	28	28	28	80.379	0	28.765	1163300000	66	0.0216203	0.951436	-0.00866623	0.994011	-0.0628391	EIF2B5	424
26.4432	26.5061	26.547	26.4553	26.5322	26.4735	26.4083	26.3217	26.4529	26.3405					9	9	9	26.4	26.4	26.4	46.313	0	234.76	4010800000	85	0.608985	0.246045	-0.0572853	0.961071	-1.25168	HM13	425
23.7274	24.0257	23.9782	23.9265	23.9838	23.9802	23.835	24.0212	23.5567	23.9727					5	5	4	11.3	11.3	10.1	60.645	0	9.8859	415520000	37	1.12539	0.0749221	0.169046	1.12431	2.04643	MSTO1	426
25.956	26.0793	26.0348	25.982	26.0748	26.0178	25.9757	26.113	26.1365	26.0923					67	67	67	41.9	41.9	41.9	208.83	0	323.31	13894000000	517	0.209563	0.617216	0.0213333	1.0149	0.51989	PDCD11	427
24.4393	24.6763	24.721	24.5283	24.6708	24.7332	24.8399	24.9999	24.7679	24.8244					6	6	6	52.4	52.4	52.4	22.773	0	53.697	883620000	46	0.258817	0.55104	0.0646049	1.0458	0.622339	NTHL1	429
27.7722	27.7042	27.6982	27.7853	27.7791	27.7193	27.7073	27.6413	27.743	27.6594					13	13	13	31.3	31.3	31.3	43.247	0	73.396	17172000000	212	0.617522	0.241256	-0.0380993	0.973937	-1.26564	DEK	431
24.3452	24.113	24.3511	24.2876	24.2782	24.4183	24.5133	24.2689	24.5632	24.4407					10	10	10	22.6	22.6	22.6	83.641	0	35.9	801200000	50	0.639761	0.229213	-0.104506	0.930123	-1.30181	TBK1	432
24.6152	24.5244	24.4961	24.6399	24.6487	24.7373	24.8471	24.5748	24.828	24.4736					7	7	7	23.4	23.4	23.4	46.877	0	13.665	776980000	38	0.577255	0.264695	-0.0970032	0.934973	-1.19938	NKAP	433
24.9792	25.1319	25.2945	25.095	25.1615	25.2575	25.3538	25.1094	25.0805	25.0801					17	17	17	50.1	50.1	50.1	55.386	0	123.54	2799700000	109	0.208699	0.618445	-0.0391041	0.973259	-0.518044	PGM3	436
27.129	27.231	27.1129	27.1752	27.111	27.3585	26.9874	27.0401	27.2801	27.3761					14	14	1	25	25	1.8	76.35	0	45.041	2421200000	76	0.730515	0.185988	0.112103	1.0808	1.44674	PARN	440
29.395	29.6553	29.513	29.5827	29.477	29.6346	29.6923	29.7115	29.4848	29.4632					13	13	13	27.5	27.5	27.5	83.251	0	132.2	11556000000	115	0.766072	0.171367	0.0970497	1.06958	1.50251	KRI1	441
25.8578	25.7805	25.7736	25.9038	25.757	25.9362	25.7181	25.8133	25.8703	25.9421					18	18	18	43.1	43.1	43.1	57.603	0	153.57	3646600000	135	0.961991	0.109146	0.0798161	1.05688	1.80243	PEPD	444
25.284	25.2809	25.348	25.2165	25.2699	25.3174	25.3999	25.4125	25.3563	25.2426					36	36	36	28.2	28.2	28.2	212.48	0	182.96	4075200000	226	0.403654	0.394772	-0.0376408	0.974247	-0.899266	NUP214	445
24.1316	24.2186	24.6366	24.2201	24.2801	24.5295	24.2921	24.2173	24.2418	24.1012					7	7	7	10.1	10.1	10.1	101.51	0	6.6681	387870000	26	0.215062	0.60945	-0.0590874	0.959871	-0.531589	SPECC1L-ADORA2A;SPECC1L	446
27.6039	27.6565	27.6261	27.6979	27.7286	27.7171	27.6159	27.6301	27.7072	27.6581					50	50	50	48.7	48.7	48.7	126.6	0	323.31	23473000000	535	0.209294	0.617598	0.0155853	1.01086	0.519316	GTF2I	447
23.6799	23.5631	23.4386	23.7275	23.7191	23.8288	23.4301	23.7022	23.6221	23.595					14	14	12	7.3	7.3	6.5	286.97	0	18.468	569560000	50	0.678764	0.209525	0.105381	1.07578	1.36459	LRBA	448
24.1039	24.0293	24.3033	24.0918	24.2787	24.0075	24.108	24.4285	24.0241	24.3035					15	15	14	25	25	24.2	101.74	0	76.365	1145900000	87	0.0299771	0.933304	0.00854568	1.00594	0.0863589	ALDH1L2	449
26.2622	26.3329	26.6538	26.1495	26.2754	26.4098	26.4743	26.4784	26.4088	26.0781					6	6	6	43	43	43	15.649	0	36.857	2396500000	46	0.574029	0.266668	-0.125163	0.9169	-1.19403	FKBP2	450
25.7997	25.727	25.7944	25.6748	25.7866	25.8308	25.776	25.7358	25.6908	25.7005					30	30	30	34.8	34.8	34.8	111.96	0	133.67	6373000000	219	0.502634	0.314316	-0.0356983	0.975559	-1.0736	SART3	451
25.0954	24.982	25.1429	25.2552	25.213	25.2311	25.2728	25.3325	25.1195	25.1943					17	17	17	27.8	27.8	27.8	93.977	0	99.323	1749600000	100	0.177861	0.663956	0.0303246	1.02124	0.451011	ESYT2	453
25.7545	25.8408	25.863	25.8563	25.9136	25.7853	25.8921	25.9317	25.8141	25.7919					18	18	1	47.5	47.5	2.6	65.287	0	118.89	2853800000	143	0.0573215	0.876352	-0.00625725	0.995672	-0.16065	WDR26	454
25.0721	25.0135	25.1185	25.2154	24.7197	24.9291	25.3049	24.9702	25.0175	24.7936					11	11	11	3.6	3.6	3.6	508.79	0	12.611	707140000	29	0.214953	0.609603	-0.0622101	0.957796	-0.531359	MYCBP2	456
25.1802	25.0367	25.2768	25.0862	25.1165	25.1256	25.225	25.0661	25.0522	25.0783					9	9	9	25.8	25.8	25.8	42.451	0	20.742	1695100000	66	1.21263	0.0612872	-0.0915901	0.938488	-2.17554	CSNK1A1;CSNK1A1L	459
26.0665	26.1272	26.0168	26.094	26.1711	26.1365	26.1148	26.1445	26.148	26.0772					37	37	37	58	58	58	87.622	0	274.76	8968500000	278	0.157257	0.696214	0.0124443	1.00866	0.404824	CUL1	460
28.7269	28.8877	28.8325	28.7255	28.8719	28.8939	28.6672	28.6137	28.8941	28.7693					14	14	10	45.1	45.1	41.2	26.306	0	179.76	16528000000	164	0.11267	0.771489	-0.0205242	0.985874	-0.300456	SRSF6	463
23.6318	23.5708	23.8761	24.037	23.952	23.7716	24.1648	24.2811	23.72	23.8332					9	9	9	4.9	4.9	4.9	298.88	0	33.454	408320000	50	0.070449	0.850259	0.0297714	1.02085	0.194994	NIPBL	465
24.7501	24.7131	24.9059	24.7554	24.888	24.6836	24.8695	25.2109	24.879	25.0344					10	10	10	22.7	22.7	22.7	76.047	0	46.401	1276300000	68	0.0706417	0.849881	0.020998	1.01466	0.195493	ABCB7	466
24.5804	24.5923	24.9675	24.6897	24.701	24.6627	24.9868	25.0566	24.7068	24.8094					16	16	16	22.7	22.7	22.7	122.26	0	40.973	1443600000	93	0.0842833	0.823601	-0.026358	0.981896	-0.23035	MSH3	467
24.9945	25.0383	24.7229	25.0554	25.1027	25.1602	24.898	24.8648	25.0275	24.9267					15	15	15	21.6	21.6	21.6	94.889	0	43.253	1568400000	76	0.307552	0.492547	0.0599556	1.04243	0.719099	AMPD2	468
25.7301	25.9139	25.4957	25.8158	25.8463	25.9164	25.4434	25.7162	25.7118	25.6439					13	13	13	40.8	40.8	40.8	40.936	0	62.51	2301600000	70	0.876804	0.132799	0.155761	1.11401	1.67333	SDF4	469
26.2538	26.4752	26.3299	26.463	26.4317	26.4895	26.1142	26.1567	26.5637	26.4985					3	3	3	31.4	31.4	31.4	11.805	0	32.016	1931000000	41	0.3367	0.460575	0.0779224	1.0555	0.7751	SPCS1	470
23.7264	23.7651	23.9609	24.1299	23.7321	23.9104	24.313	24.1551	23.6678	23.8063					7	7	7	20.2	20.2	20.2	36.876	0	8.9351	531500000	34	0.204279	0.624771	0.0732864	1.05211	0.508581	ASCC1	473
25.3941	25.2734	25.5869	25.4488	25.4809	25.3669	25.6478	25.5212	25.4415	25.38					14	14	9	37.9	37.9	25.7	54.082	0	125.7	2944200000	116	0.954821	0.110963	-0.112198	0.925177	-1.79163	PRIM1	474
23.0583	22.9285	23.2273	23.3681	23.1058	23.0518	23.3142	23.4865	22.928	23.2259					4	4	3	5.4	5.4	4.2	126.41	0	8.2896	193210000	22	0.299082	0.502248	0.0854519	1.06102	0.702577	RAPGEF6	475
25.6268	25.7613	25.4708	25.8731	25.7168	25.5554	25.6192	25.4788	25.7527	25.6788					9	9	9	23.7	23.7	23.7	54.847	0	28.948	1878100000	82	0.144789	0.716491	0.0322754	1.02262	0.37628	ALDH3A2	476
25.6864	25.7159	25.7955	25.7706	25.6479	25.7744	25.6908	25.8098	25.6808	25.6777					23	23	23	47	47	47	69.359	0	180.8	5565600000	232	0.728138	0.187009	0.0494068	1.03484	1.443	SACM1L	477
24.2233	23.958	24.6466	24.285	24.4109	24.392	24.3251	24.1665	24.426	24.1748					7	7	7	21.9	21.9	21.9	40.99	0	10.134	537180000	33	1.1604	0.0691194	-0.211134	0.863858	-2.0983	ACP2	478
25.2738	25.2993	25.5476	25.4653	25.4539	25.4695	25.2475	25.5766	25.5268	25.3098					5	5	5	14.1	14.1	14.1	72.375	0	48.085	821310000	29	0.0618811	0.867199	0.0141911	1.00989	0.17267	MEN1	479
25.5099	25.5927	25.6882	25.5576	25.5593	25.4914	25.5592	25.5685	25.6255	25.4251					17	17	17	36.3	36.3	36.3	68.332	0	51.407	2662600000	107	0.707769	0.195989	-0.0613506	0.958367	-1.41079	PRIM2	480
24.0264	23.9121	24.5699	24.2847	23.9637	24.1661	24.2681	24.4216	24.2463	24.3495					2	2	2	12.8	12.8	12.8	31.26	0	15.402	344950000	17	0.0296883	0.933924	0.0119091	1.00829	0.0855526	BRI3BP	481
24.5719	24.5964	24.9926	24.7818	24.7099	24.6263	24.6666	24.9696	24.6306	24.7608					21	21	21	30.5	30.5	30.5	116.07	0	59.332	1543100000	100	0.125208	0.749535	0.03265	1.02289	0.330466	ARHGEF2	482
24.7689	24.8375	25.0358	24.7724	24.6323	24.7579	24.8693	25.0032	24.8589	24.9333					14	14	14	33.9	33.9	33.9	56.294	0	23.333	1557600000	84	0.130307	0.740786	0.0278225	1.01947	0.342518	EED	483
25.1655	25.3453	25.4897	25.4014	25.4037	25.3597	25.6646	25.2159	25.2782	25.169					16	16	16	30.3	30.3	30.3	70.038	0	36.341	1869500000	76	0.490504	0.323218	-0.102061	0.931701	-1.05273	NELFB	484
24.976	24.9629	25.0098	25.1115	25.0571	25.15	24.8063	24.9921	25.1342	25.0155					17	17	17	10.8	10.8	10.8	227.73	0	40.619	936830000	71	0.329355	0.46843	0.0496971	1.03505	0.761109	PCM1	485
25.4411	25.5832	25.4942	25.5619	25.5418	25.5473	25.6107	25.7043	25.4924	25.5484					12	12	12	16.7	16.7	16.7	103.28	0	32.66	1196600000	51	0.945866	0.113275	0.0730015	1.0519	1.77812	WIZ	487
26.239	26.3243	26.2902	26.322	26.3313	26.3379	26.2823	26.4158	26.2978	26.276					45	45	34	50.6	50.6	40.3	103.98	0	216.36	13068000000	341	0.918232	0.120717	0.0470787	1.03317	1.73632	CUL4B	489
25.6672	25.6345	25.8715	25.4679	25.6235	25.5023	25.572	25.7188	25.5039	25.6204					5	5	5	32.8	32.8	32.8	26.04	0	49.716	1144900000	45	0.32912	0.468684	-0.0588108	0.960055	-0.76066	MRPL2	490
26.4383	26.4965	26.5836	26.517	26.5461	26.5457	26.5367	26.5749	26.5131	26.5341					31	31	31	49.2	49.2	49.2	102.29	0	249.4	7248000000	266	0.140112	0.724249	0.0100643	1.007	0.36545	CTNND1	492
24.8464	24.8149	24.9043	24.8755	24.8841	24.9343	24.9384	24.9535	24.8399	24.9451					35	35	34	27.2	27.2	26.7	206.44	0	157.41	4147800000	239	0.291625	0.510946	0.0220394	1.01539	0.687932	GBF1	493
24.6258	24.6669	24.7897	24.481	24.8483	24.3452	24.791	24.7462	24.3135	24.5869					4	4	4	50	50	50	10.02	0	33.619	619860000	25	0.405374	0.393211	-0.10844	0.927591	-0.902384	SNCA	496
24.8853	24.943	24.8841	24.9461	24.9039	24.8885	24.7473	24.8326	24.9887	24.9501					21	21	21	24.9	24.9	24.9	131.49	0	70.538	2648100000	126	0.283234	0.520914	0.0301868	1.02114	0.67134	ADNP	501
26.6058	26.5918	26.5606	26.5901	26.6373	26.5753	26.5799	26.6027	26.5898	26.5278					52	52	52	53.2	53.2	53.2	132.33	0	323.31	12840000000	417	0.420088	0.380112	-0.0171371	0.988192	-0.928906	USP7	502
27.7928	27.9181	27.9135	27.9056	27.8724	27.8858	27.826	27.9604	27.8452	27.8611					60	60	60	58.4	58.4	58.4	134.34	0	323.31	29886000000	623	1.18163	0.0658218	0.0562042	1.03973	2.12972	LARS	506
24.8158	24.533	24.5086	24.598	24.4956	24.351	24.5114	24.8541	24.4777	24.4248					5	5	5	26	26	26	33.277	0	19.244	569700000	30	0.0311003	0.930893	-0.00963097	0.993347	-0.0894894	GPATCH11	509
25.9673	25.9751	25.8717	25.8097	25.9233	25.94	25.6853	25.9022	25.8575	25.8625					14	14	14	31.2	31.2	31.2	58.012	0	30.421	2419200000	76	0.276048	0.529605	0.0368675	1.02588	0.657032	GNL3L	511
26.5539	26.4864	26.5516	26.4409	26.5193	26.4996	26.4019	26.4633	26.5485	26.5144					30	30	30	57.1	57.1	57.1	56.44	0	323.31	11128000000	256	0.50249	0.31442	-0.0341141	0.976631	-1.07335	DNAJC7	512
24.3199	24.3148	24.3154	24.2968	23.882	24.223	24.7375	24.635	23.9352	24.2574					6	6	6	15.9	15.9	15.9	46.93	0	15.443	469490000	41	0.260141	0.549362	0.107396	1.07728	0.625025	DPH1	513
25.8374	25.7662	25.8205	25.7828	25.9272	25.8046	25.8113	25.8748	25.7628	25.7859					37	37	37	38.8	38.8	38.8	150.25	0	294.05	7540000000	317	0.393018	0.404559	-0.0289635	0.980124	-0.879921	IKBKAP	515
24.5336	24.196	24.4352	24.3683	24.3512	24.3381	24.7357	24.8248	24.3937	24.4618					6	6	6	20.8	20.8	20.8	51.69	0	77.37	599240000	42	0.160982	0.690268	-0.0520634	0.964556	-0.413263	PTBP2	517
24.8193	24.5351	24.6802	24.5914	24.686	24.4343	24.5369	24.7951	24.8374	24.6716					10	10	10	23.4	23.4	23.4	62.022	0	54.375	893890000	54	0.638213	0.230031	-0.106498	0.92884	-1.2993	CLCC1	519
24.9542	25.1789	25.576	25.2792	25.243	25.1794	25.4833	25.4351	25.0872	25.1627					5	4	4	20.1	16.4	16.4	34.812	0	29.019	993870000	46	0.0608646	0.869231	-0.0216953	0.985074	-0.169999	MSI2	520
23.4506	23.543	23.9231	23.8867	23.9025	23.9992	23.548	23.6107	23.6829	23.9555					13	13	13	15	15	15	135.62	0	15.612	545120000	38	0.317332	0.48158	0.0975822	1.06998	0.738035	INF2	521
27.9176	27.9098	28.0961	27.9216	27.9073	27.9309	28.0103	28.0516	27.9598	27.9122					30	30	30	50.2	50.2	50.2	67.951	0	323.31	23050000000	284	0.32523	0.472901	-0.032996	0.977388	-0.753218	AIFM1	524
26.2795	26.3379	26.1202	26.2678	26.2925	26.2388	26.1077	26.0797	26.3242	26.2126					36	34	2	49.5	48.3	6	80.902	0	323.31	10007000000	304	0.0139823	0.968317	0.00256081	1.00178	0.0409785	LMNA	528
26.3308	26.2711	26.2863	26.3108	26.3043	26.266	26.0846	26.0412	26.2747	26.2801					21	21	21	55.8	55.8	55.8	48.77	0	180.85	7846000000	216	0.129067	0.742905	-0.0222912	0.984668	-0.339596	PAFAH1B1	531
27.0751	27.1017	27.2266	27.1528	27.1296	27.0866	27.1896	27.2942	27.1697	27.0765					11	11	11	36.2	36.2	36.2	44.267	0	323.31	6110300000	118	0.124652	0.750495	-0.0157478	0.989144	-0.329149	TFG	532
25.6195	25.7062	25.7918	25.5709	25.7702	25.7302	25.6211	25.7583	25.7375	25.5918					22	22	1	38.2	38.2	4.2	77.657	0	207.92	4149800000	142	0.293325	0.50895	-0.0365135	0.975008	-0.691278	KIF2A	533
25.4499	25.3494	25.5761	25.4194	25.5463	25.4591	25.5705	25.5617	25.42	25.4808					45	45	45	32.9	32.9	32.9	217.24	0	300.76	5392400000	267	0.592727	0.255431	-0.0584465	0.960298	-1.22496	POLR2A	534
23.8366	23.901	24.0547	23.92	23.9307	24.0989	24.2592	24.1849	23.8605	23.8065					15	14	14	24.6	23.3	23.3	100.35	0	67.082	770350000	69	0.0200418	0.954901	-0.00607071	0.995801	-0.0583504	SPATA5	536
23.6912	23.7549	23.828	23.9451	23.8872	23.964	23.9918	23.7241	23.8414	24.129					12	12	11	21.5	21.5	20.6	91.175	0	21.772	767480000	48	0.260209	0.549276	0.0555264	1.03924	0.625164	MFN2	537
25.9713	25.9394	26.0902	25.8505	25.9608	25.9892	26.1801	26.4051	25.8993	25.9276					8	8	8	30.8	30.8	30.8	36.469	0	46.99	1917400000	65	0.00608401	0.986089	0.00198669	1.00138	0.0179883	MACROD1	538
23.6957	23.8579	23.7207	23.8432	23.9788	23.9392	24.1037	23.4366	24.011	23.7669					7	7	7	15.9	15.9	15.9	70.642	0	50.896	409660000	28	0.525543	0.298165	-0.133246	0.911778	-1.11267	KAT7	540
25.4391	25.5454	25.6401	25.4503	25.6363	25.5158	25.6473	25.6483	25.4876	25.4886					35	35	35	23.4	23.4	23.4	228.48	0	133.48	3695900000	199	0.311804	0.487749	-0.0404057	0.972381	-0.72735	TRIP12	541
24.2439	23.8348	24.3586	24.2426	24.0542	24.0656	24.5129	24.2964	24.0148	24.1834					11	11	11	29.4	29.4	29.4	64.969	0	24.07	871050000	51	0.406702	0.392011	-0.112307	0.925108	-0.904786	NT5C2	542
24.3391	24.1128	24.6939	24.3455	24.2977	24.512	24.5394	24.6838	24.3898	24.2554					4	4	4	65.2	65.2	65.2	10.69	0	8.9331	519850000	42	0.232338	0.585682	-0.0700562	0.952601	-0.567904	POLR3G	544
24.6322	24.4345	24.5391	24.568	24.6995	24.4158	24.6852	24.4081	24.1219	24.246					16	16	16	31.2	31.2	31.2	72.538	0	46.417	945930000	66	0.471389	0.337762	-0.121093	0.919491	-1.01959	GNE	545
25.3524	25.3695	25.5023	25.4435	25.3385	25.496	25.4896	25.4558	25.4801	25.3439					15	15	15	28.9	28.9	28.9	82.23	0	43.135	1882200000	87	0.0872311	0.818029	-0.0108425	0.992513	-0.237779	ITGB1	546
25.305	25.3271	25.0914	25.347	25.2895	25.4198	25.0674	25.0826	25.3737	25.1585					11	11	11	15.3	15.3	15.3	86.57	0	35.045	1773000000	74	0.188028	0.648593	0.0416054	1.02926	0.473376	HGS	547
29.7798	29.6674	29.9473	29.7115	29.7756	29.7899	29.999	29.955	29.798	29.726					8	8	8	55.1	55.1	55.1	15.016	0	322.26	33275000000	195	0.642701	0.227666	-0.0899784	0.939537	-1.30657	NACA	548
25.115	24.9366	25.2347	25.1855	25.0397	25.1337	25.0212	25.3763	25.1028	25.0061					8	8	8	33.9	33.9	33.9	38.535	0	86.027	1116500000	59	0.109923	0.776385	0.0249889	1.01747	0.293806	CTSC	550
30.1493	30.364	30.5756	30.2545	30.3151	30.2689	30.5147	30.5318	30.2916	30.1416					26	26	25	55	55	55	35.411	0	323.31	79052000000	565	0.22962	0.589359	-0.0570965	0.961197	-0.562234	HNRNPA3	551
29.5096	29.5448	29.5286	29.4471	29.4487	29.4719	29.463	29.5731	29.4723	29.4045					34	34	32	64.2	64.2	60.9	56.842	0	323.31	70033000000	644	0.0386586	0.914832	0.00381126	1.00265	0.110373	IMPDH2	552
26.9517	27.1325	26.8252	27.0821	27.0298	27.1013	26.8881	26.8486	27.0734	27.0617					9	9	9	39.5	39.5	39.5	29.765	0	92.537	7211700000	115	0.670266	0.213665	0.0916191	1.06557	1.35098	SGTA	553
27.9804	28.0163	28.1852	28.0367	28.2177	28.1403	27.9133	28.0032	28.1781	28.098					14	14	14	64.2	64.2	64.2	35.222	0	234.44	10576000000	110	0.217922	0.60545	-0.036026	0.975338	-0.537646	MTHFD2	554
26.0801	26.0506	26.3869	26.1358	26.0486	25.9874	26.2386	26.1591	26.1131	26.0914					22	22	22	46.3	46.3	46.3	72.379	0	319.5	4508200000	141	0.623359	0.238035	-0.0886131	0.940426	-1.27516	SCFD1	557
28.4818	28.5009	28.3451	28.4881	28.5281	28.4795	28.3804	28.4458	28.4901	28.4822					25	25	2	61.8	61.8	4.5	52.22	0	323.31	23578000000	317	0.430302	0.371277	0.0342327	1.02401	0.947176	EIF3E	559
26.9705	26.792	26.7821	26.2718	26.4155	26.405	26.2735	26.2757	26.6577	26.6171					10	1	1	72	7.6	7.6	14.471	0	49.127	1382700000	25	0.41282	0.386527	-0.147528	0.902796	-0.915835	BTF3	563
24.4909	24.5229	24.4841	24.5482	24.2359	24.2726	24.2479	24.4574	24.4981	24.2541					11	11	11	22.6	22.6	22.6	84.843	0	57.925	943550000	65	0.0825321	0.826928	0.0196896	1.01374	0.22592	STAT3	564
31.1894	31.1604	30.969	31.0788	31.0844	31.0886	31.0216	30.9917	31.1481	31.0813					46	46	46	41.1	41.1	41.1	76.613	0	323.31	272660000000	885	0.016429	0.962877	-0.00231972	0.998393	-0.0480201	NCL	565
28.1991	28.2584	28.3937	28.2628	28.2703	28.2953	28.2212	28.3268	28.2663	28.2515					46	46	46	70.2	70.2	70.2	77.86	0	323.31	37908000000	598	0.0887685	0.815139	0.00883408	1.00614	0.241639	DDX1	566
24.4306	24.0667	24.4105	24.5133	24.5352	24.2575	24.6961	24.602	24.4583	24.4413					3	3	3	24.4	24.4	24.4	23.685	0	24.563	527620000	39	0.572692	0.26749	-0.130009	0.913826	-1.19181	CTSL	567
23.1314	23.4807	23.6533	23.566	23.5897	23.4854	24.1745	24.1087	23.7921	23.8814					9	9	9	7.9	7.9	7.9	182.59	0	23.13	435320000	31	0.0620501	0.866862	0.0362743	1.02546	0.173114	LAMB1	571
25.0776	24.9018	24.6853	25.148	24.7458	24.9588	24.6927	25.0397	25.0325	24.9741					3	3	3	8.2	8.2	8.2	50.925	0	42.17	678850000	37	0.860129	0.137997	0.1577	1.11551	1.64785	CTSA	572
26.764	26.8196	26.9784	26.7925	26.7688	26.8558	26.8411	27.0022	26.9665	26.7964					7	7	7	45.5	45.5	45.5	21.713	0	57.579	3391000000	68	0.0618109	0.867339	-0.0104519	0.992781	-0.172486	YKT6	573
27.2434	27.2191	27.2821	27.2521	27.145	27.2065	27.2148	27.0189	27.2492	27.1195					35	23	0	54.6	36.9	0	66.499	0	167.19	10911000000	189	0.652692	0.222489	-0.0636387	0.956848	-1.32272	PABPC4	574
24.8685	24.9973	25.5604	25.1079	24.8448	25.2155	25.0915	25.3397	25.202	25.0977					3	3	3	16.9	16.9	16.9	29.528	0	19.097	651790000	22	0.0990262	0.796111	0.038171	1.02681	0.26715	CTSB	576
27.1273	26.9943	27.2737	27.0744	27.11	27.1614	27.3849	27.2655	26.9811	27.0158					15	15	11	42.1	42.1	34.6	56.568	0	200.38	7513800000	167	0.376648	0.420099	-0.0731022	0.950592	-0.849875	NMT1	577
26.3185	26.4113	26.6175	26.5232	26.4914	26.5014	26.5382	26.5438	26.4459	26.4407					39	39	39	52.3	52.3	52.3	117.41	0	287.35	9496000000	286	0.0108008	0.975437	0.00177193	1.00123	0.031766	PITRM1	578
28.2721	28.3697	28.2655	28.3285	28.4269	28.3287	28.2495	28.3464	28.3274	28.3089					48	48	48	38.7	38.7	38.7	183.16	0	323.31	12925000000	379	0.365096	0.431424	0.0281647	1.01971	0.828473	DNMT1	579
26.6532	26.8082	26.6535	26.5613	26.5925	26.6213	26.2623	26.5487	26.6905	26.68					10	10	10	32.7	32.7	32.7	46.334	0	23.305	2060600000	66	0.350713	0.445951	0.073531	1.05229	0.801579	MKRN2	580
24.7923	24.652	24.7085	24.6772	24.8335	24.4838	24.6512	24.7396	24.8054	24.8302					6	6	6	10.1	10.1	10.1	85.957	0	29.503	765610000	51	0.594676	0.254287	-0.08162	0.944996	-1.22817	PPIG	581
25.2774	25.2779	25.3401	25.4558	25.3176	25.2648	25.3117	25.3094	25.3787	25.3285					18	18	18	26.2	26.2	26.2	108.46	0	160.83	2174700000	99	0.0198834	0.955249	0.00219612	1.00152	0.0578992	NEK9	582
25.7553	25.7175	25.7273	25.7656	25.8988	25.6526	25.7627	25.625	25.8842	25.8886					14	13	13	16.7	15.7	15.7	109.54	0	138.26	2898900000	113	0.63309	0.232761	-0.0758095	0.94881	-1.29099	GNAS	583
25.3893	25.2874	25.6078	25.1617	25.2899	25.1236	25.3617	25.4472	25.2552	25.2205					8	8	8	33.3	33.3	33.3	41.08	0	73.269	1757900000	62	0.81642	0.152609	-0.132699	0.912123	-1.58067	PTGES2	584
29.706	29.8321	29.8674	29.7865	29.7427	29.8238	29.7179	29.7352	29.7908	29.763					36	34	33	64.3	62.2	62.2	54.826	0	323.31	70091000000	532	0.281847	0.52258	0.0231548	1.01618	0.668585	NONO	586
23.7091	23.7069	23.9651	23.9836	23.7642	23.8191	23.8252	24.0554	23.838	23.8029					6	6	6	23.2	23.2	23.2	48.431	0	33.383	345460000	35	0.294973	0.507022	0.053281	1.03762	0.694517	ADCK4	587
24.7785	24.7087	24.7829	24.8682	24.7629	24.8511	24.4823	24.5857	24.8567	24.7047					5	5	5	40.7	40.7	40.7	19.638	0	38.999	879280000	43	0.0467371	0.897972	0.0110069	1.00766	0.132355	NDUFB9	588
24.5201	24.5145	24.583	24.4472	24.3843	24.5594	24.4995	24.3539	24.5471	24.6182					27	27	27	22.7	22.7	22.7	195.09	0	53.545	1571800000	108	0.0509088	0.889388	-0.00815277	0.994365	-0.143573	DICER1	589
25.8676	25.6558	25.8484	25.7251	25.7355	25.735	25.7686	25.7808	25.7063	25.7136					13	13	13	32.7	32.7	32.7	56.94	0	67.624	2127900000	72	0.890454	0.12869	-0.0632267	0.957121	-1.69413	UGP2	590
26.6126	26.7609	26.895	26.8007	26.757	26.7174	26.9896	26.8544	26.7277	26.8059					17	17	10	55.8	55.8	42.6	53.034	0	323.31	5938700000	156	0.0429003	0.905941	-0.00852432	0.994109	-0.121958	KPNA4	592
32.6506	32.6701	32.596	32.6822	32.6792	32.6575	32.5564	32.6338	32.704	32.635					26	26	26	66.3	66.3	66.3	35.713	0	323.31	418000000000	1224	0.269819	0.537256	0.0184906	1.0129	0.644555	NPM1	593
28.5688	28.6015	28.498	28.5682	28.6154	28.6338	28.7025	28.5763	28.5512	28.5254					20	20	20	80.3	80.3	80.3	36.501	0	323.31	29093000000	336	0.0565904	0.877828	-0.00616264	0.995737	-0.158713	EIF3I	594
29.0194	29.0881	29.1846	29.021	28.9913	29.0993	29.1267	29.2342	29.1383	29.1568					11	11	11	33.2	33.2	33.2	23.134	0	147.14	22757000000	182	0.219671	0.603016	0.027858	1.0195	0.541342	RPL19	595
25.1574	25.1854	25.3915	25.0662	25.1585	25.1826	25.2394	25.2241	25.1997	25.0933					14	14	10	48.1	48.1	39.5	46.744	0	44.079	1977900000	79	0.763831	0.172254	-0.0789742	0.946731	-1.49901	GSK3B	596
25.5812	25.6377	25.5951	25.2838	25.6265	25.5324	25.4857	25.356	25.5495	25.8222					6	6	6	25.6	25.6	25.6	32.303	0	42.413	1243600000	49	0.160659	0.690782	-0.041172	0.971865	-0.412533	GGH	597
23.5938	23.5933	23.9065	23.5606	23.6784	23.5398	23.7501	23.8923	23.5964	23.7308					3	3	3	8.6	8.6	8.6	51.621	0	13.645	327560000	22	0.188001	0.648633	-0.041692	0.971515	-0.473318	WASH6P;WASH3P;WASH2P;WASH1;WASH4P	598
27.3425	27.408	27.4551	27.4245	27.4453	27.4812	27.534	27.4487	27.4414	27.4383					12	12	12	37.9	37.9	37.9	41.209	0	91.962	6196600000	125	0.0372975	0.917704	-0.00350266	0.997575	-0.106635	MRPS22	600
25.2928	25.1214	25.2637	25.1213	25.424	25.3308	25.4543	25.4869	25.2762	25.4054					7	7	7	21.8	21.8	21.8	53.629	0	14.649	858400000	54	0.238339	0.577645	-0.0490417	0.966578	-0.580365	CHEK2	602
26.7058	26.8506	27.1498	26.766	26.9518	26.9041	26.8893	27.0165	26.8731	26.8541					16	16	16	43.7	43.7	43.7	45.476	0	221.83	5757400000	120	0.169508	0.676849	-0.0357075	0.975553	-0.432431	VRK1	603
26.345	26.48	26.824	26.5077	26.3335	26.5695	26.461	26.7338	26.5184	26.3903					10	10	10	31.5	31.5	31.5	56.573	0	48.989	1693900000	62	0.145148	0.715899	0.0398991	1.02804	0.37711	PPIL2	604
24.2273	24.5207	24.5546	24.4336	24.6256	24.5587	24.7813	24.5941	24.1252	24.2887					10	10	10	27	27	27	74.846	0	57.165	958330000	63	0.0425329	0.906707	0.0163498	1.0114	0.120958	AKAP8	606
25.4897	25.3962	25.5425	25.5532	25.4779	25.5616	25.4157	25.6375	25.2986	25.5732					8	8	8	22.7	22.7	22.7	65.471	0	90.845	1191400000	59	0.909057	0.123294	0.0994743	1.07138	1.72241	SNX9	608
26.6108	26.6939	26.8367	26.7235	26.7819	26.6745	26.7325	26.6964	26.7385	26.7414					32	32	32	30.8	30.8	30.8	123.9	0	186.94	10835000000	283	0.388507	0.408783	-0.0341221	0.976626	-0.871674	TCERG1	611
25.0368	25.408	24.9661	25.0903	25.3145	25.1562	25.134	25.0731	25.0552	25.1264					5	5	5	12.7	12.7	12.7	60.087	0	16.049	995140000	35	0.357468	0.439068	0.0694622	1.04933	0.814244	ALG8	612
25.2771	24.9859	25.0578	25.0772	25.0601	24.9774	25.322	25.1443	25.067	25.0751					10	10	10	46.7	46.7	46.7	33.727	0	66.509	1378400000	74	0.81267	0.153932	-0.104807	0.929929	-1.57488	ALG5	614
23.4487	23.5295	23.5399	23.35	23.4329	23.0309	23.3062	23.5266	23.5015	23.2677					6	6	6	14.4	14.4	14.4	46.014	0	5.57	294730000	19	0.483603	0.328395	-0.104917	0.929858	-1.04081	SCARB1	615
23.6482	23.6155	23.8703	23.7737	23.8086	23.5783	23.8633	23.8937	23.5877	23.6356					11	11	11	19.7	19.7	19.7	94.404	0	20.465	784750000	71	0.288563	0.514561	-0.0562996	0.961728	-0.68189	VPS53	618
24.5009	24.493	24.7258	24.66	24.6983	24.5228	24.8348	24.735	24.7028	24.6507					24	24	24	28.6	28.6	28.6	133.73	0	65.853	1848900000	140	0.54123	0.287587	-0.0802494	0.945894	-1.13918	MTR	620
27.5575	27.4869	27.4629	27.5244	27.5568	27.4932	27.2842	27.3267	27.4758	27.5264					25	25	25	65.4	65.4	65.4	55.52	0	323.31	14522000000	259	0.0225499	0.949402	0.00406952	1.00282	0.0654757	NAMPT	621
25.1386	24.9955	25.1905	25.2071	25.2327	25.1096	25.2089	25.2444	25.1104	25.0846					13	13	13	22.9	22.9	22.9	94.923	0	32.826	1737000000	78	0.438448	0.364378	-0.0479836	0.967287	-0.961669	SMPD4	622
23.5855	23.8254	24.2462	24.0352	23.9593	23.9583	24.0851	24.0469	23.6342	23.7567					5	5	5	11.7	11.7	11.7	83.9	0	12.197	294070000	19	0.0570562	0.876887	0.0224339	1.01567	0.159947	DTNA	623
27.3151	27.4713	27.7215	27.4413	27.5192	27.5079	27.5629	27.7012	27.4374	27.3763					17	17	14	31.7	31.7	20.9	80.369	0	289.31	11626000000	215	0.0472991	0.896811	-0.0116322	0.99197	-0.133871	SF1	624
29.7727	29.8891	29.7083	29.8218	29.7464	29.84	29.6696	29.7215	29.8362	29.8106					40	40	40	73.6	73.6	73.6	57.116	0	323.31	62053000000	644	0.945139	0.113465	0.0699627	1.04969	1.77702	P4HB	625
24.7546	24.7678	25.2274	24.9689	24.8931	24.8893	25.1689	25.1317	24.8462	24.8411					11	11	11	32.6	32.6	32.6	49.998	0	74.674	1574400000	72	0.209928	0.616697	-0.0582962	0.960398	-0.520669	AAR2	627
26.2027	26.1796	26.2959	26.2207	26.1617	26.2365	26.0354	26.2873	26.1853	26.2322					27	27	26	49.9	49.9	47.3	79.643	0	223.21	6124000000	194	0.58658	0.259072	0.0550697	1.03891	1.21482	ACSL3	628
24.7282	24.5126	24.6247	24.6083	24.68	24.7036	24.8316	24.8947	24.502	24.7787					19	19	19	9.7	9.7	9.7	318.02	0	34.215	1197700000	100	0.11498	0.767397	0.0262775	1.01838	0.306027	HTT	629
29.3146	29.3313	29.0917	29.3117	29.2434	29.3138	28.9743	28.8524	29.307	29.2517					10	10	5	50.4	50.4	25.2	28.991	0	323.31	22513000000	243	0.0844917	0.823206	0.0259991	1.01818	0.230877	BSG	630
29.5171	29.5009	29.5596	29.5321	29.5356	29.5412	29.53	29.4917	29.5727	29.5179					65	63	63	68.9	67.2	67.2	90.75	0	323.31	119430000000	928	1.03643	0.0919539	-0.0262505	0.981969	-1.91406	HSP90B1	631
25.7995	25.904	25.8647	25.8392	26.0315	25.9582	25.7856	26.0413	25.9279	25.8863					9	9	9	19.8	19.8	19.8	68.193	0	42.273	1593200000	70	0.335106	0.462268	0.0439377	1.03092	0.772071	AKAP8L	632
27.1886	27.3014	27.5183	27.3379	27.2664	27.3102	27.4387	27.5567	27.3584	27.3535					19	19	19	43.7	43.7	43.7	64.785	0	149.46	10908000000	168	0.0867945	0.818852	0.0178425	1.01244	0.236681	DLAT	633
25.8781	25.971	26.0402	25.9729	26.0384	25.9762	25.9243	25.9622	25.8902	26.0336					15	15	15	33.4	33.4	33.4	56.247	0	38.93	4856000000	134	0.332382	0.465177	0.0289749	1.02029	0.766884	EIF2AK2	635
27.9164	28.083	28.1173	28.1892	28.0629	28.0797	28.1081	28.2091	28.0667	28.1562					25	25	25	41	41	41	67.993	0	323.31	21313000000	316	1.08338	0.0825315	0.0891518	1.06374	1.98404	SLC3A2	636
22.9787	23.3821	23.3631	23.5731	23.3581	23.3557	23.4437	23.5186	23.2582	23.3472					8	6	6	15.5	14.2	14.2	92.123	0	10.263	256630000	23	0.869335	0.135103	0.15496	1.11339	1.66192	USP13	637
24.4512	24.4493	24.4498	24.5668	24.3047	24.4486	24.6405	24.5822	24.2669	24.102					12	12	12	21	21	21	87.996	0	62.881	786560000	51	0.0226806	0.949116	0.00717354	1.00498	0.065846	DNAJC10	638
28.6748	28.6921	28.8516	28.6882	28.7568	28.7455	28.7072	28.8146	28.7017	28.6512					56	56	56	68.9	68.9	68.9	89.321	0	323.31	70053000000	732	0.189317	0.64667	-0.0200958	0.986167	-0.476192	VCP	639
29.6032	29.9721	30.0316	29.8925	29.8859	29.8913	30.0549	30.0186	29.8931	29.8384					32	32	32	50.2	50.2	50.2	67.567	0	323.31	65163000000	497	0.126347	0.747572	0.0288616	1.02021	0.333167	CANX	640
24.9178	24.9341	25.1763	24.8693	24.8332	25.027	25.2646	25.365	24.9857	24.8934					8	8	8	18.9	18.9	18.9	58.209	0	16.245	1138900000	53	0.051956	0.887246	-0.0177685	0.987759	-0.146376	DBT	642
29.1122	29.2575	29.1387	29.2804	29.2868	29.2997	29.1686	29.0549	29.1896	29.2427					14	14	14	65.2	65.2	65.2	20.21	0	198.13	39924000000	329	0.403166	0.395216	0.0478947	1.03376	0.898382	PPIB	643
23.8186	24.33	24.4081	24.1801	23.9259	24.2651	24.3782	24.1572	24.1618	24.0924					14	14	14	26.6	26.6	26.6	83.993	0	19.622	921130000	64	0.214774	0.609854	0.066431	1.04712	0.530979	MICALL1	644
26.1552	26.0522	26.2026	26.0408	26.0942	26.0761	26.2819	26.3537	25.9813	26.0577					11	11	11	47.7	47.7	47.7	37.375	0	126.22	4228800000	98	0.130955	0.739682	-0.0269482	0.981494	-0.344044	PPP2R4;DKFZp781M17165	645
26.0264	26.2691	26.1777	26.1957	26.2291	26.1807	26.2021	26.298	26.1956	26.1866					54	54	50	54.9	54.9	50.6	139.09	0	323.31	13346000000	432	0.691341	0.203544	0.0598419	1.04235	1.38467	DCTN1;DKFZp686E0752	646
26.6706	26.8259	26.9369	26.8578	26.8358	26.8442	26.8237	27.0385	26.8182	26.8636					43	43	43	52.6	52.6	52.6	133.68	0	323.31	18800000000	413	0.577316	0.264657	0.0689648	1.04896	1.19948	IRS4	647
24.8929	24.8209	25.124	24.8306	24.8398	24.9019	25.0963	25.0309	24.9903	25.0362					9	9	9	27.4	27.4	27.4	48.076	0	21.338	1239000000	65	0.398772	0.399234	-0.0645409	0.95625	-0.890403	STAMBP	649
24.7132	24.643	24.6265	24.7108	24.6676	24.6275	24.6514	24.8053	24.5732	24.6307					18	18	18	24.7	24.7	24.7	132.6	0	138.73	1764100000	132	0.404953	0.393593	0.0370884	1.02604	0.90162	TBCD	650
26.1985	26.3345	26.2973	26.0822	26.3288	26.0633	26.3976	26.4032	26.255	26.2891					6	6	6	16.3	16.3	16.3	50.611	0	112.11	3373400000	59	0.349315	0.447389	-0.0609848	0.95861	-0.798948	DHCR7	651
28.1697	28.1615	28.3077	28.2735	28.2433	28.201	28.2939	28.3993	28.248	28.2316					89	89	88	69.5	69.5	69	157.9	0	323.31	73703000000	1183	0.00598043	0.986324	0.000839615	1.00058	0.0176841	LRPPRC	653
25.5821	25.5297	25.5618	25.6089	25.5998	25.5593	25.618	25.7328	25.5404	25.5518					29	29	29	47.4	47.4	47.4	97.258	0	169.44	3923700000	203	0.161126	0.69004	0.0161041	1.01123	0.41359	TUBGCP2	657
25.9211	25.9717	26.1008	25.9935	25.9632	25.9956	25.9569	26.0786	26.0189	25.982					22	22	22	51.2	51.2	51.2	61.332	0	139.22	4567100000	165	0.124655	0.75049	0.0120773	1.00841	0.329156	MCCC2	658
26.1932	26.3005	26.2494	26.0787	26.0668	26.2459	26.3319	26.3796	26.0065	26.0665					10	10	10	39.3	39.3	39.3	50.49	0	100.93	2315700000	83	0.210722	0.615571	0.0446899	1.03146	0.522361	UBA5	659
25.8243	25.8343	26.0427	25.8401	25.8857	25.8728	25.9895	26.0598	25.7585	25.8877					62	62	62	46.7	46.7	46.7	203.99	0	323.31	10778000000	480	0.00609428	0.986065	-0.00119972	0.999169	-0.0180185	KIAA0368;ECM29	660
26.8789	26.8818	26.9473	26.943	26.8772	27.0272	27.0557	27.1161	26.9002	26.9902					36	36	32	33.1	33.1	30.6	164.88	0	116	4074700000	146	0.551097	0.281127	0.0598072	1.04233	1.15576	CLASP2	663
23.8192	23.8498	24.025	24.3124	23.9401	23.7824	24.1498	24.0933	24.2208	24.099					12	12	12	25	25	25	75.768	0	25.564	673830000	47	0.0102911	0.976582	-0.003619	0.997495	-0.030284	GLE1	666
23.2718	22.7482	22.3784	22.7805	22.6308	22.7625	22.9977	22.1813	23.0977	23.0789					9	4	4	35.3	17.8	17.8	47.573	0	18.463	155030000	18	0.32651	0.471509	-0.164972	0.891946	-0.755669	TBL1X;TBL1Y	667
25.037	25.1311	25.2972	25.1768	25.1978	25.0328	25.1084	25.1618	24.9627	24.9898					11	11	11	24.3	24.3	24.3	62.953	0	11.693	984180000	50	0.120336	0.757991	-0.0221527	0.984762	-0.31887	ETFDH	669
24.8139	24.7328	24.8803	24.8066	24.92	24.8401	24.6874	24.7702	24.8237	24.7102					12	12	12	25.9	25.9	25.9	82.013	0	26.75	1016700000	73	0.549715	0.282023	-0.0530785	0.963877	-1.15344	ERCC2	670
27.7137	27.6169	27.7356	27.6988	27.657	27.6497	27.6605	27.6979	27.6368	27.7443					37	37	37	57.6	57.6	57.6	79.685	0	323.31	20221000000	362	0.0090081	0.979472	0.000767136	1.00053	0.0265465	HSD17B4	671
24.7212	24.6396	25.0655	24.6932	24.8158	24.7486	24.7122	25.0907	24.929	24.8072					10	10	8	13.5	13.5	11.1	119.44	0	23.304	1028300000	64	0.205832	0.622541	-0.0529099	0.96399	-0.511911	RABGAP1L	673
26.1348	26.2284	26.2203	26.1878	26.2848	26.3097	26.0788	26.3072	26.1884	26.205					14	14	14	63.8	63.8	63.8	35.847	0	171.38	4824500000	145	0.774863	0.167933	0.0661911	1.04695	1.51622	AIP	674
23.017	22.7512	23.1803	22.7574	22.7612	22.9487	23.0992	23.526	22.7926	23.0132					3	3	3	6.6	6.6	6.6	65.505	0	10.182	190550000	36	0.0640233	0.862932	0.029253	1.02048	0.178284	RARS2;RARSL	682
24.0623	24.1878	24.1363	23.7984	24.1784	23.9077	24.2803	24.031	24.0138	24.079					16	16	10	15.1	15.1	10.2	162.17	0	18.938	812540000	58	0.84585	0.14261	-0.133396	0.911683	-1.62597	KDM5C	683
25.7473	26.3347	26.2239	26.4594	26.153	26.0799	25.9803	26.4324	26.1406	26.1432					3	3	3	43.1	43.1	43.1	13.585	0	49.899	1356400000	28	1.16439	0.0684873	0.240936	1.18176	2.10422	NDUFB11	685
24.7443	24.5126	24.5191	24.4983	24.562	24.8063	24.6141	24.9028	24.543	24.8895					12	12	12	11.5	11.5	11.5	167.35	0	34.983	665490000	28	0.62242	0.23855	0.125414	1.09082	1.27363	GOLGA3	686
25.3184	25.2391	25.3233	25.3038	25.3179	25.467	25.6293	25.604	25.5251	25.4516					8	8	8	47.2	47.2	47.2	26.756	0	238.35	1925100000	79	0.0370435	0.918241	-0.00970917	0.993293	-0.105937	EXOSC8	692
25.0774	25.0215	25.2119	25.1352	25.2366	25.0896	25.2106	25.1289	25.1462	25.1597					29	29	29	28	28	28	152.14	0	189.71	3970700000	182	0.990292	0.102261	-0.0695736	0.95292	-1.84498	RAB3GAP2	693
24.1007	24.0929	24.1019	24.1865	24.3592	24.2205	24.0343	24.4715	24.2745	24.2309					12	12	12	24.6	24.6	24.6	84.647	0	39.36	981300000	69	0.327958	0.46994	0.0663506	1.04706	0.758441	HOOK1	694
28.0299	28.379	28.0581	28.2356	28.4034	28.2014	28.3757	27.9714	28.1535	28.2486					4	4	4	64.9	64.9	64.9	12.481	0	103.85	6871900000	90	0.0101521	0.976895	0.00306931	1.00213	0.0298796	CYB5B	699
22.2656	22.9521	22.9039	22.5659	23.1215	23.1171	23.2459	23.495	23.0068	22.8292					8	8	8	7.7	7.7	7.7	178.31	0	12.54	267490000	33	0.138148	0.727532	0.0831009	1.05929	0.360882	KIDINS220	701
23.5378	23.4207	23.8325	23.0749	23.3907	23.3026	23.3124	23.5623	23.7537	23.6967					5	5	5	7	7	7	139.39	0	22.338	258850000	27	0.488059	0.325043	-0.153991	0.898761	-1.04851	SETDB1	702
25.3668	25.3091	25.4144	25.2183	25.2812	25.2685	25.2759	25.4052	25.1451	25.2251					74	74	68	22.6	22.6	20.5	513.72	0	282.98	5903500000	341	0.0723264	0.846591	-0.011459	0.992089	-0.199841	PLEC	706
26.837	26.959	26.8938	26.9176	26.8976	26.8451	26.7562	26.9402	27.0542	26.9099					5	5	5	34	34	34	16.515	0	96.709	3919600000	73	0.203184	0.626348	0.0266018	1.01861	0.506229	FAM162A	707
24.2468	24.2735	24.3233	24.325	24.2204	24.3388	24.1618	24.1069	24.2919	24.3076					17	17	1	26.5	26.5	2.7	140.21	0	120.13	1415000000	101	0.165577	0.683004	0.0215137	1.01502	0.423619	USP19	710
24.1936	23.9052	24.2738	24.1505	23.8987	24.0663	24.3202	24.2356	24.1405	23.9742					10	10	10	9.9	9.9	9.9	184.66	0	16.501	555290000	35	0.487914	0.325152	-0.0990059	0.933676	-1.04826	GCC2	712
25.3201	25.1483	25.4782	25.3316	25.2523	25.085	25.3435	25.3104	25.2665	25.2989					30	30	30	31.1	31.1	31.1	140.97	0	170.86	4524600000	198	0.780275	0.165854	-0.0972736	0.934798	-1.52465	STAG2	713
28.2328	28.199	28.2974	28.3038	28.3384	28.3484	28.426	28.4068	28.3388	28.4008					18	18	18	69.4	69.4	69.4	35.079	0	195.79	18656000000	227	0.0356692	0.921151	0.00505142	1.00351	0.102151	ETFA	714
25.0937	25.3558	25.4399	25.2969	25.3268	25.3592	25.4015	25.4477	25.2563	25.1765					24	24	23	37.3	37.3	36.3	85.77	0	91.779	3528700000	130	0.117166	0.763544	0.0236027	1.01649	0.311282	AFG3L2	716
26.1424	26.3713	26.1705	26.2901	26.2914	26.2789	26.3586	26.3915	26.232	26.1826					26	26	26	45.2	45.2	45.2	77.106	0	261.07	4979700000	229	0.564305	0.272706	0.0638912	1.04528	1.17785	PTPN11	717
25.9669	25.9746	26.08	26.0119	25.8734	25.9443	26.0094	26.1799	25.8908	26.0404					26	26	26	35.9	35.9	35.9	111.56	0	138.92	5528000000	219	0.567773	0.270537	0.0661278	1.0469	1.18362	EMC1	718
24.6273	24.472	24.6673	24.3645	24.4079	24.6948	24.1249	24.2738	24.2632	24.515					6	6	6	26.8	26.8	26.8	35.214	0	31.794	600840000	40	0.139571	0.725152	0.0459118	1.03234	0.364194	HS2ST1	719
28.9743	29.1428	29.1024	29.0735	29.123	29.1503	29.0554	29.1085	29.1393	29.0926					143	143	117	59.7	59.7	52.7	229.18	0	323.31	112770000000	1595	0.487506	0.325457	0.0346603	1.02432	1.04756	MYH9	723
24.0753	23.5773	24.1311	23.8058	23.7709	23.6352	24.1979	24.0445	23.9009	24.0045					12	12	12	11	11	11	188.02	0	17.646	597590000	35	0.858539	0.138504	-0.201748	0.869496	-1.64541	PCF11	724
23.5493	23.5209	23.7945	23.4338	23.2391	23.5776	23.8243	23.7909	23.2905	23.6271					7	7	7	10.2	10.2	10.2	128.45	0	10.781	379600000	30	0.14269	0.719963	0.0504913	1.03562	0.371428	FKBP15	725
25.8012	25.8959	25.767	25.9587	25.9392	25.9002	25.7261	25.7159	25.795	25.8688					29	29	29	43.4	43.4	43.4	88.012	0	234.02	5788200000	216	0.544723	0.285284	0.0621864	1.04405	1.14506	NKRF	726
24.0677	23.8505	23.6553	23.849	23.9807	23.9296	23.6531	23.5814	23.7847	23.9984					6	6	5	13.4	13.4	12.2	63.033	0	10.321	450350000	32	0.0430951	0.905534	0.0135075	1.00941	0.122487	GK;GK3P	728
27.9605	27.957	28.0053	28.0404	28.0813	28.0693	28.271	28.339	27.8846	28.1124					18	18	18	76.4	76.4	76.4	34.234	0	323.31	13968000000	279	0.290935	0.511758	0.0630829	1.0447	0.686572	CYB5R3	731
25.4328	25.4538	25.3088	25.5103	25.4266	25.4325	25.3304	25.3391	25.4835	25.5203					23	23	23	28.6	28.6	28.6	114.96	0	76.331	2523500000	127	0.565956	0.271671	0.0547665	1.03869	1.1806	RAB3GAP1	732
27.3047	27.3475	27.3024	27.3669	27.4325	27.3823	27.1667	27.3137	27.4166	27.4032					45	45	44	21.4	21.4	21.2	376.56	0	242.16	4623300000	199	0.327718	0.470199	0.0381237	1.02678	0.75798	GOLGB1	733
24.567	24.6379	24.5271	24.6533	24.7839	24.7623	24.5616	24.8114	24.861	24.5614					7	7	7	31.5	31.5	31.5	28.703	0	24.674	1056200000	54	0.116299	0.76507	0.0251369	1.01758	0.3092	GEMIN2	734
26.0376	26.1208	26.1933	26.0142	26.1483	26.1137	26.05	26.2743	26.1164	26.1338					40	40	40	50.8	50.8	50.8	117.97	0	227.25	8864900000	295	0.171475	0.673791	0.0222492	1.01554	0.436822	UBA6	736
23.7229	23.4935	23.4952	23.3235	23.2605	23.6214	23.4624	23.3225	23.5418	23.4505					8	8	8	14.6	14.6	14.6	71.639	0	15.237	357630000	27	0.239621	0.575942	-0.0542824	0.963073	-0.583018	KIAA1598	739
25.5861	25.6982	25.9169	25.8196	25.6525	25.8349	25.6882	26.0094	25.7578	25.9103					12	12	12	28.6	28.6	28.6	67.867	0	80.095	2114200000	97	0.930968	0.117228	0.134172	1.09746	1.75561	ILVBL	740
24.4571	24.6797	24.8562	24.6323	24.8431	24.8117	24.893	24.9256	25.1045	24.5493					11	11	10	18.9	18.9	18	101.58	0	36.515	932830000	54	0.400991	0.3972	-0.11107	0.925901	-0.894436	SH3PXD2B	741
25.2978	25.2697	25.3665	25.3341	25.4749	25.3309	25.4264	25.4203	25.5215	25.4186					9	5	3	32.8	19.6	12.1	41.301	0	46.347	1011000000	40	0.628339	0.235321	-0.0626804	0.957484	-1.28327	HLA-C	743
22.589	22.3551	22.3792	22.6502	22.1835	22.5402	23.274	23.044	22.1051	22.4472					5	5	5	3.1	3.1	3.1	268.57	0	9.6142	157820000	25	0.163732	0.685911	0.101184	1.07265	0.419468	NBAS	744
23.1002	23.5502	23.449	23.46	23.3473	23.2898	23.5347	23.2895	22.9029	23.5243					10	10	10	9.2	9.2	9.2	154.31	0	23.294	422090000	45	0.580678	0.262616	0.155957	1.11416	1.20505	SBNO1	747
25.45	25.5627	25.773	25.7068	25.5563	25.4333	25.8368	25.7649	25.4225	25.5093					9	9	9	32.3	32.3	32.3	42.932	0	19.372	1186500000	63	0.0414246	0.909024	-0.0123001	0.99151	-0.117938	GTPBP10	748
26.0902	26.1075	26.1745	26.1422	26.164	26.1823	26.1478	26.225	26.087	26.1273					57	57	57	31.1	31.1	31.1	266.94	0	279.55	7182400000	400	0.384131	0.412923	0.0241642	1.01689	0.86365	CNOT1	752
26.6273	26.6328	26.5406	26.6749	26.8895	26.603	26.6626	26.4492	26.7029	26.6598					3	3	3	37.3	37.3	37.3	9.0115	0	8.1935	1679700000	31	0.542718	0.286604	-0.0806358	0.945641	-1.14168	MAP1LC3B;MAP1LC3B2;MAP1LC3A	754
26.1106	26.282	26.3737	26.2324	26.257	26.2394	26.3138	26.3995	26.1991	26.2768					15	15	15	57	57	57	34.006	0	237.33	3767500000	122	0.270064	0.536953	0.0351818	1.02469	0.645047	PGP	755
25.1733	24.9992	25.1631	24.91	25.2234	25.0421	24.8461	24.9199	24.8171	25.0418					8	8	8	39.8	39.8	39.8	33.62	0	22.886	829230000	33	0.283483	0.520615	-0.0619884	0.957943	-0.671832	C5orf51	756
27.8734	27.943	28.0846	27.8555	27.856	27.8796	27.9006	27.9699	27.8452	27.7872					16	16	16	80.6	80.6	80.6	25.895	0	154.65	13466000000	214	0.179713	0.66113	-0.0249336	0.982866	-0.455106	NUDT5	757
24.9259	24.9585	24.7802	25.0651	25.053	24.8456	24.9736	24.8675	24.7995	24.7307					6	6	6	35.6	35.6	35.6	25.807	0	22.233	1051900000	48	0.0605867	0.869788	-0.0129417	0.99107	-0.169268	WBP2	758
26.7756	26.9622	26.5647	26.9497	26.9933	27.0197	26.7474	26.6887	26.9623	26.8926					10	10	10	66.9	66.9	66.9	18.906	0	198.13	5697300000	128	0.443306	0.360325	0.093932	1.06728	0.970279	HN1L	760
23.393	23.2559	23.3782	23.407	23.4859	23.5578	23.3265	23.769	23.399	23.4211					12	11	11	11.9	11.2	11.2	152.6	0	62.597	526060000	54	0.433247	0.368768	0.0856621	1.06117	0.952424	ZMYM3	763
27.2134	27.19	27.499	27.2619	27.3193	27.1778	27.2744	27.3864	27.2622	27.362					22	22	22	14	14	14	226.37	0	33.218	3181800000	117	0.239083	0.576656	-0.0380386	0.973978	-0.581905	SMCHD1	765
25.3108	24.9494	24.9601	25.0941	25.007	25.1994	25.2183	25.2504	24.9898	24.9955					6	6	5	33.5	33.5	29.9	28.136	0	34.19	1069500000	42	0.00214608	0.995071	0.00057869	1.0004	0.00637368	UNC119B	768
26.2917	26.2851	26.5599	26.425	26.6278	26.3221	26.5899	26.5377	26.3482	26.4315					4	4	4	40.6	40.6	40.6	17.963	0	302.49	2216000000	48	0.472086	0.337221	-0.0832245	0.943946	-1.02081	CD81	774
23.5082	23.5599	23.5043	23.508	23.6299	23.5342	23.1333	23.5264	23.5322	23.6621					8	8	7	9.7	9.7	8.9	137.31	0	36.477	386590000	40	0.505828	0.312013	0.0965061	1.06918	1.07907	PHKA1	775
25.3172	25.2616	25.5136	25.3433	25.4047	25.414	25.4145	25.6063	25.284	25.4793					33	33	33	30	30	30	165.91	0	180.63	2943900000	166	0.190036	0.645601	0.0340931	1.02391	0.477761	POLA1	776
27.0441	27.4924	27.6486	27.3457	27.5153	27.6049	27.529	27.3919	27.3661	27.3122					14	14	13	62.9	62.9	55	15.634	0	134.74	7157500000	107	0.0260433	0.941796	0.00882416	1.00614	0.0753379	ENSA	777
24.4807	24.5839	24.439	24.3987	24.508	24.3909	24.6342	24.3259	24.3621	24.5875					10	10	3	23.1	23.1	8.4	61.257	0	23.293	819480000	54	0.151203	0.705987	-0.0273914	0.981193	-0.391022	PIP5K1A	779
23.2258	23.2453	23.5847	23.3609	23.2839	22.9502	22.9557	23.6184	23.1682	23.5209					3	3	3	16.8	16.8	16.8	13.171	0.0011945	2.9572	218740000	18	0.256267	0.554285	0.0954563	1.0684	0.617159	FAM127A	780
23.8667	23.5596	23.8704	23.8799	23.7174	23.9062	23.8781	24.0468	23.5463	23.7069					11	11	11	14.9	14.9	14.9	125.09	0	43.776	575290000	34	0.161317	0.689736	0.0440876	1.03103	0.414021	POM121C;POM121	781
24.5663	24.7999	24.7665	24.8852	24.783	24.9044	24.8907	24.704	24.9313	24.8074					24	18	1	47.2	39.7	2.2	84.711	0	99.486	1724000000	122	0.176263	0.666403	0.0325985	1.02285	0.447472		784
25.201	25.145	25.2802	25.3189	25.2591	25.3804	25.3769	25.4144	25.2265	25.4006					11	7	5	27.7	20.3	15.1	50.98	0	77.804	1300200000	48	0.511175	0.308195	0.0631107	1.04472	1.08822	GSK3A	786
24.2299	24.2022	24.6039	24.2746	24.2903	24.1996	24.6337	24.2505	24.4046	24.2871					5	5	5	27.9	27.9	27.9	33.01	0	9.7473	387340000	31	1.28309	0.0521087	-0.18969	0.876794	-2.27954	DSCR3	787
28.9986	29.0467	29.3808	28.9738	29.0511	28.9541	29.2789	29.169	29.0164	28.9124					3	3	3	31.2	31.2	31.2	7.1013	0	14.564	11618000000	61	0.760347	0.173641	-0.133953	0.911331	-1.49357	SNRPG;SNRPGP15	791
29.7079	29.8428	29.7252	29.7943	29.6955	29.7563	29.6672	29.6694	29.8127	29.7445					49	49	49	60.3	60.3	60.3	99.966	0	323.31	82005000000	700	0.489522	0.32395	0.0397636	1.02795	1.05104	MATR3	792
24.9577	24.9505	25.0214	24.9255	24.8282	24.8354	24.8554	24.9376	24.8488	24.9853					11	11	11	40.5	40.5	40.5	42.233	0	24.145	1149800000	51	0.222494	0.599109	0.0245529	1.01716	0.547292	NUDT19	794
27.5906	27.8789	27.9838	27.8823	27.81	27.9246	27.9067	27.9495	27.8059	27.863					7	7	7	12	12	12	103.39	0	78.808	5391200000	81	0.56559	0.2719	0.0802387	1.05719	1.17999	SRRM1	797
27.5707	27.6744	27.5342	27.7167	27.6883	27.6667	27.6484	27.5335	27.6134	27.7191					30	30	30	51.7	51.7	51.7	70.901	0	323.31	26380000000	389	0.561698	0.274348	0.0510433	1.03601	1.1735	EIF3L	799
27.944	27.8744	27.5101	27.7421	27.7954	27.8264	27.6622	27.5109	27.7718	27.8252					7	7	2	17	17	7	64.929	0	323.31	10415000000	103	0.0711556	0.848876	0.0191124	1.01334	0.19682	EWSR1	801
28.0416	28.0081	28.2948	28.0341	28.0679	28.1182	27.9294	28.0199	28.1579	27.9556					8	8	8	74.3	74.3	74.3	8.3486	0	156.06	8616900000	109	0.499798	0.316375	-0.0711708	0.951865	-1.06873	UBE2I	802
24.4984	24.3775	24.8521	24.5374	24.7394	24.405	24.8758	24.9019	24.4411	24.6981					6	6	6	31.1	31.1	31.1	25.721	0	19.379	875460000	53	0.315096	0.484065	-0.0974064	0.934712	-0.733719	SLC25A17	803
26.213	26.2604	26.4579	26.3422	26.4013	26.396	26.4838	26.5296	26.181	26.3572					12	12	12	30	30	30	59.058	0	238.94	4302700000	101	0.149003	0.709573	0.029686	1.02079	0.38598	CPNE1	804
27.9852	27.9936	27.765	27.9004	28.004	27.9432	27.6575	27.6938	27.9106	27.8778					22	22	22	65.4	65.4	65.4	33.781	0	216.73	16868000000	253	0.0746141	0.842143	0.0172668	1.01204	0.205727	CAPZB	810
27.0461	27.1646	27.2882	27.2136	26.9621	27.0425	27.3398	27.3999	27.0289	27.1589					3	3	3	33.1	33.1	33.1	16.253	0	44.06	3044300000	35	0.277059	0.528373	0.0629082	1.04457	0.659051	DYNLRB1	812
25.354	25.2601	24.9675	25.3147	24.8931	25.2002	24.8498	25.1021	25.2933	25.3807					3	3	3	20.1	20.1	20.1	18.657	0	8.115	774390000	28	0.803002	0.157398	0.180069	1.13294	1.55993	MRPL43	813
29.0184	29.0187	29.1253	29.0526	29.0597	29.0582	29.0549	29.1234	28.9482	29.0215					18	18	7	68.4	68.4	23.9	31.392	0	323.31	33921000000	268	0.151878	0.704891	0.0135761	1.00945	0.392568	PRPS1	814
25.5034	25.6324	25.8572	25.8046	25.7512	25.6915	25.5531	25.5448	25.5991	25.6241					12	5	5	39	24.8	24.8	49.303	0	143.11	1054700000	45	0.0295873	0.934142	0.00671043	1.00466	0.0852708	2006-09-01	816
25.3714	25.1062	24.9344	25.2537	25.1574	25.1406	25.1723	25.18	25.1267	25.2166					7	7	7	49.8	49.8	49.8	23.711	0	13.896	759770000	23	0.139099	0.72594	0.026968	1.01887	0.363095	GUK1	818
25.5692	25.8416	25.9126	25.8166	25.8104	25.8133	25.9301	25.9649	25.815	25.8833					10	10	10	43.9	43.9	43.9	39.241	0	54.973	2363900000	73	0.351766	0.444871	0.0564751	1.03992	0.803557	JMJD6	821
27.0759	27.1298	26.9502	27.1396	27.1655	27.1136	27.0588	27.1107	27.092	27.0536					20	20	20	58.7	58.7	58.7	41.581	0	181.4	9085800000	204	0.508593	0.310032	0.0409611	1.0288	1.0838	EIF3H	824
25.67	25.8186	25.6866	25.5586	25.619	25.5601	25.8121	25.6142	25.7665	25.5559					11	11	11	31.5	31.5	31.5	55.065	0	55.867	1640600000	60	0.738393	0.182645	-0.0893551	0.939943	-1.45914	PTGES3L-AARSD1;AARSD1	825
26.0305	26.0313	26.5073	26.2546	26.2659	26.3831	26.7608	26.5263	26.3156	26.2132					8	8	6	31.9	31.9	24.7	40.028	0	99.406	2490900000	57	0.265941	0.542075	-0.0942947	0.93673	-0.636751	MORF4L1	827
23.7528	23.4151	23.5956	23.4442	23.6909	23.2822	23.8533	23.5981	23.8009	23.8548					8	8	8	41.2	41.2	41.2	26.239	0	20.953	462870000	42	1.12342	0.0752627	-0.219837	0.858662	-2.0435	CENPH	829
25.0721	25.0916	25.2413	25.1136	25.0391	25.141	25.5411	25.5446	25.0555	25.3755					4	4	4	22.5	22.5	22.5	23.539	0	13.965	1014600000	40	0.194411	0.63913	0.0634136	1.04494	0.487282	CDIPT	830
26.2286	26.3362	26.1624	26.2461	26.0903	26.0823	26.2691	26.2052	26.305	26.2783					10	10	10	39.1	39.1	39.1	39.871	0	32.931	2692700000	86	0.122174	0.75479	0.0185318	1.01293	0.323255	POLDIP2	832
24.5337	24.8935	25.097	24.8538	24.7795	25.1102	25.1949	25.1767	24.9706	24.9473					10	10	10	30	30	30	61.345	0	77.51	877250000	44	0.251387	0.560548	0.0811436	1.05786	0.607208	VWA9	836
28.9946	29.085	28.952	29.1022	29.0077	29.0428	28.9265	28.9415	28.9869	29.0608					18	18	17	47.6	47.6	45.7	51.712	0	323.31	35941000000	279	1.28955	0.0513393	0.0729126	1.05184	2.28907	CS	837
27.902	27.8427	27.572	27.8628	27.9107	27.8528	27.7198	27.5993	27.7505	27.721					14	14	0	42.8	42.8	0	48.099	0	154.33	8255100000	151	0.0200567	0.954868	0.00473328	1.00329	0.0583928		842
24.3827	24.7158	24.5717	24.8301	24.6576	24.3453	24.9777	24.1889	24.7426	24.2526					4	4	4	31.6	31.6	31.6	20.045	0	6.3202	506790000	18	0.598907	0.251822	-0.199941	0.870586	-1.23514	GOSR1	843
26.6907	26.7519	26.4855	26.8395	26.6726	26.7867	26.5678	26.5286	26.7064	26.623					10	10	6	27.6	27.6	17.4	52.949	0	94.831	5155800000	102	0.545248	0.284939	0.0813416	1.058	1.14594	SEC61A1;SEC61A2	844
24.4004	24.3676	24.3413	24.1671	24.3137	24.545	24.4817	24.1401	24.3418	24.5154					13	6	5	36.7	24	20.1	45.835	0	22.834	602260000	26	0.120881	0.75704	-0.0287445	0.980273	-0.320173	STK24	845
27.0357	27.168	27.121	27.2194	27.1742	27.1635	27.1878	27.1082	27.1135	27.1484					19	19	19	73.7	73.7	73.7	33.186	0	185.97	9382600000	203	0.509037	0.309716	0.0350491	1.02459	1.08456	MTAP	847
26.6223	26.8176	26.7992	26.6717	26.9196	26.7953	26.8946	26.8597	26.7347	26.5948					23	23	22	48.2	48.2	46.9	68.326	0	292.65	6203300000	170	0.262604	0.546256	-0.0462505	0.96845	-0.630011	FXR1	848
23.525	23.8787	23.8489	24.2899	23.9247	24.1157	24.0742	24.1143	23.9049	23.9151					13	13	13	33.6	33.6	33.6	73.182	0	66.117	687670000	55	0.933931	0.116431	0.207161	1.15441	1.76009	PEX5	852
26.1491	26.1688	26.1748	26.2032	26.2342	26.0971	26.0689	26.0468	26.1129	26.1897					17	17	8	47.7	47.7	27.3	43.867	0	64.199	5714700000	130	0.0600763	0.870811	-0.0068676	0.995251	-0.167924	STK26	853
23.2057	23.5032	23.5706	23.391	23.2092	23.2966	23.6417	23.7813	23.4546	23.2166					8	8	8	18.8	18.8	18.8	66.463	0	26.688	299160000	37	0.0571012	0.876796	0.0213745	1.01493	0.160066	GCLC	856
25.6163	25.6179	25.5337	25.4821	25.8297	25.1365	25.6503	25.6499	25.6871	25.4335					2	2	2	21.5	21.5	21.5	14.932	0	150.02	644410000	35	1.04517	0.0901218	-0.199415	0.870904	-1.92711	CHCHD10	858
23.463	23.5013	23.7242	23.7437	23.8482	23.7153	23.5414	23.7583	23.5479	23.5058					6	6	6	37.7	37.7	37.7	27.6	0	15.376	487180000	45	0.0795088	0.832705	0.0199055	1.01389	0.218242	CDCA5	859
25.4323	25.5779	25.514	25.6944	25.4948	25.5566	25.4572	25.3559	25.5748	25.5531					18	18	18	23.7	23.7	23.7	110.18	0	63.416	3342200000	139	0.396407	0.401414	0.0529526	1.03739	0.886099	EML4	860
24.9431	24.9271	25.3125	25.0613	24.8986	24.758	25.059	25.0981	24.9285	25.0627					3	3	3	26.6	26.6	26.6	15.556	0	9.4719	635650000	25	0.188778	0.647474	-0.0469299	0.967994	-0.475015	MTFP1	861
26.7339	26.7844	26.7464	26.7615	26.7929	26.8386	26.4246	26.8087	26.7432	26.7462					23	23	23	45.5	45.5	45.5	66.077	0	169.94	8854200000	170	0.73352	0.184706	0.0997227	1.07157	1.45148	PES1	864
24.189	24.3906	24.4124	24.555	24.3628	24.3511	25.0782	25.1592	24.3248	24.6048					5	5	5	9.2	9.2	9.2	60.335	0	5.3813	595370000	24	0.273668	0.532515	0.138712	1.10092	0.652272	RFT1	865
25.5745	25.587	25.6428	25.4973	25.5653	25.6016	25.6023	25.3756	25.5641	25.373					16	15	15	53	51.6	51.6	56.45	0	73.053	2656800000	102	1.09238	0.0808388	-0.102917	0.931148	-1.99741	HNRNPLL	867
28.1051	28.1447	28.3135	28.2084	28.2166	28.0824	28.35	28.3341	28.0732	28.101					25	25	25	34.8	34.8	34.8	86.604	0	80.647	7038400000	174	0.213084	0.612232	-0.0375629	0.974299	-0.527389	DDX27	872
24.5077	24.8779	24.633	24.6773	24.5922	24.7855	24.5195	24.655	24.9932	24.5417					7	7	7	49.2	49.2	49.2	21.957	0	34.278	679240000	43	0.224018	0.597011	0.0583889	1.0413	0.550498	CPSF4	873
24.2666	24.1627	24.0205	24.4652	24.352	24.3025	24.6729	24.4031	24.4884	24.3324					5	5	5	19.9	19.9	19.9	43.933	0	13.368	500190000	33	0.0813545	0.829174	-0.0268814	0.98154	-0.222934	PRCP	874
24.9104	24.8856	25.0215	24.7314	24.617	24.9108	24.5909	24.9419	24.7617	24.8647					11	11	10	30	30	28	44.361	0	29.823	1263500000	71	0.434974	0.367304	0.086581	1.06185	0.955497	SH3GLB2	877
24.1139	24.2344	24.12	24.328	24.2468	24.1651	23.911	24.2241	24.3673	24.3067					32	15	15	27.9	15.4	15.4	124.33	0	57.415	1272800000	71	0.591303	0.25627	0.0998337	1.07165	1.22261	SMARCA1	878
23.9168	23.7804	23.9583	23.7468	23.8601	23.4553	23.4782	23.6248	23.9517	23.6511					5	5	5	8.6	8.6	8.6	120.74	0	9.9946	347830000	20	0.892398	0.128116	-0.181352	0.881876	-1.69709	SRGAP2	879
27.9892	28.8893	28.0453	28.4709	28.053	28.0154	28.3012	28.5513	28.1613	28.1707					4	4	4	55.7	55.7	55.7	11.15	0	78.921	7339400000	69	1.03144	0.0930165	0.309541	1.23931	1.9066	DBI	880
29.0153	29.5589	30.0519	29.1985	29.114	29.6596	29.689	29.3586	29.3366	28.947					3	3	3	12.1	12.1	12.1	11.758	0	113.55	8565200000	49	0.164416	0.684832	-0.0968567	0.935068	-0.421009	PTMA	881
27.1445	27.331	27.2331	27.3551	27.3602	27.3322	27.1639	27.0957	27.2612	27.3006					9	9	9	81.4	81.4	81.4	12.527	0	65.435	8074800000	107	0.361762	0.434748	0.0503147	1.03549	0.822264	TCEB2	886
25.1198	25.1013	25.3553	25.366	25.3905	25.3636	25.4723	25.2371	25.3407	25.1936					12	12	12	35.1	35.1	35.1	55.261	0	30.859	1351300000	72	0.503287	0.313843	-0.0834118	0.943823	-1.07472	ZC3HC1	890
27.3899	27.2636	27.2027	27.3073	27.3528	27.3826	27.2889	27.3979	27.3129	27.3524					6	6	2	65.9	65.9	18.7	9.8402	0	119.9	5550400000	76	0.338518	0.458651	0.0313412	1.02196	0.778551	PFN2	891
27.1161	27.1917	27.2518	27.2002	27.2924	27.2306	27.1298	27.2698	27.2583	27.2917					11	11	11	84.5	84.5	84.5	17.605	0	87.354	8180600000	130	0.278418	0.526723	0.0271313	1.01898	0.661761	SRI	892
26.3851	26.3215	26.4862	26.4354	26.5507	26.3458	26.5099	26.4991	26.4885	26.3578					16	16	16	34.1	34.1	34.1	90.672	0	284.22	4057800000	111	1.19918	0.063215	-0.0921776	0.938106	-2.15566	CDH2	894
24.2986	24.5728	24.9719	24.9568	24.2682	24.5515	24.7505	24.3231	24.6617	24.4245					7	7	7	34.4	34.4	34.4	46.67	0	36.411	892600000	34	0.0500827	0.891081	-0.0244263	0.983212	-0.141359	IKBKG	898
25.9612	25.9491	26.0394	26.0095	25.9797	25.8667	25.9448	26.0288	25.9737	25.9283					45	45	45	46.1	46.1	46.1	133.06	0	285.17	8719000000	361	0.297788	0.503746	-0.0232735	0.983997	-0.700042	POLR2B	899
28.8343	28.9786	28.6813	28.6668	28.6166	28.6539	28.6453	28.4725	28.8159	28.7935					6	6	6	70.6	70.6	70.6	7.624	0	101.35	17185000000	155	0.0203498	0.954224	-0.00562668	0.996107	-0.0592274	RPL37A	901
25.5555	25.2182	25.1645	25.4549	25.2297	24.9104	25.824	25.5682	25.4627	25.5807					2	2	2	37.3	37.3	37.3	8.8131	0.00020825	3.8842	529120000	19	0.238258	0.577753	-0.100791	0.932522	-0.580198	HIGD1A;HIGD1C	911
26.1685	26.0373	26.2157	25.9191	25.9743	25.9452	25.9378	26.1611	25.9696	25.9568					8	8	8	52.9	52.9	52.9	20.745	0	35.217	2304000000	66	0.288036	0.515186	-0.0493153	0.966395	-0.68085	PSPH	914
25.0407	24.8771	24.6676	24.5862	24.725	24.5584	24.9842	25.1858	25.0348	24.4289					4	4	4	34.4	34.4	34.4	11.456	0	14.555	506750000	17	0.478906	0.331966	-0.163179	0.893055	-1.03266	MRPS33	915
25.5422	25.7473	25.6576	25.4686	25.8797	25.6748	25.996	25.7932	25.5456	25.8074					5	5	5	31.6	31.6	31.6	23.205	0	70.689	1640200000	51	0.08609	0.820182	-0.0259548	0.98217	-0.234907	DRAP1	916
26.5485	26.6588	26.6802	26.582	26.5343	26.5645	26.6606	26.5972	26.6016	26.6768					14	14	14	43.6	43.6	43.6	44.693	0	217.25	6223800000	143	0.111126	0.774237	0.0108269	1.00753	0.296721	AAMP	917
24.8444	24.736	25.095	24.8104	24.7844	24.7434	25.0666	25.0524	24.5957	24.7756					5	5	5	23.2	23.2	23.2	43.263	0	12.666	812990000	33	0.194994	0.638272	-0.0536469	0.963498	-0.488548	PCYT1A	918
26.8617	26.9598	27.085	26.9516	26.9001	27.0416	26.9392	26.9605	26.9375	26.9658					17	17	17	44.6	44.6	44.6	53.371	0	323.31	7330400000	187	0.325411	0.472704	0.0311302	1.02181	0.753564	GPS1	919
30.2391	30.1016	30.0855	30.0177	29.9475	29.9045	30.2425	30.2539	29.9886	29.9724					8	8	8	64.4	64.4	64.4	11.333	0	121.24	32079000000	194	0.242203	0.572528	-0.0506123	0.965526	-0.588351	CYCS	920
27.8915	27.8348	28.1995	27.9723	27.9605	27.9316	28.1613	28.2054	27.934	27.9623					24	24	24	35.7	35.7	35.7	124.94	0	211.86	9107900000	231	0.223004	0.598406	-0.0480881	0.967217	-0.548365	PELP1	921
26.7788	26.7812	26.8859	26.7287	26.7757	26.7651	26.8917	26.862	26.7279	26.7191					16	16	16	29.4	29.4	29.4	81.673	0	223.24	5480700000	145	0.452555	0.352732	-0.0407928	0.972121	-0.986605	APEH	923
26.4563	26.6538	26.7001	26.4394	26.484	26.5797	26.4328	26.7281	26.5171	26.6077					11	11	11	53.8	53.8	53.8	26.332	0	106.86	4283200000	108	0.601946	0.250066	0.083622	1.05968	1.24013	MRPS34	924
26.7829	26.8894	26.7996	26.897	26.8627	26.8641	26.6638	26.5945	26.8895	26.6634					5	5	5	51.4	51.4	51.4	16.925	0	122.92	3096100000	63	0.0887069	0.815254	-0.0180286	0.987581	-0.241484	POLR2H	927
24.8084	25.0732	24.8986	25.0113	24.9234	25.333	24.651	24.8154	24.7886	24.8673					6	6	6	60.9	60.9	60.9	10.463	0	17.421	959320000	47	1.09374	0.0805861	0.206064	1.15354	1.99944	FAM195B	929
23.0528	23.2825	23.1048	23.0618	22.877	24.888	22.7593	23.2628	23.3707	23.6307					4	4	4	26	26	26	20.281	0	31.846	298570000	16	0.905472	0.124316	0.592239	1.50758	1.71697	IGFBP2	931
30.3445	30.3269	30.0411	30.2048	30.1954	30.12	30.1002	30.0741	30.1771	30.171					7	7	7	44.6	44.6	44.6	14.369	0	57.86	33027000000	180	0.0402658	0.911453	0.00768547	1.00534	0.114774	RPL24	933
24.9229	24.9141	24.9387	24.914	24.8326	24.6905	25.0026	25.0798	24.9748	24.9228					12	12	12	31.8	31.8	31.8	41.432	0	26.314	2322200000	99	0.172648	0.671973	-0.0301041	0.97935	-0.439436	CRTAP	934
26.3086	26.3109	26.3954	26.1945	26.1859	26.3052	26.0124	26.2626	26.2558	26.2017					5	5	5	50	50	50	15.296	0	48.299	2349300000	53	0.128265	0.744278	0.0233589	1.01632	0.337703	CCDC58	936
26.6636	26.6362	26.8086	26.5674	26.6808	26.6917	26.7817	26.8459	26.7526	26.6387					11	11	11	74.2	74.2	74.2	16.549	0	150.12	5329900000	107	0.532766	0.293247	-0.0615074	0.958262	-1.1249	PPIH	937
23.3663	23.2601	23.6153	23.6816	23.3655	23.5664	23.4507	23.6687	23.5932	23.7564					6	6	6	19.4	19.4	19.4	45.421	0	14.412	393900000	49	0.49446	0.320288	0.108475	1.07809	1.05955	PCCB	938
26.1452	26.1651	26.4025	26.2544	26.3343	26.4344	26.1202	26.0745	26.2617	26.165					7	7	7	46.4	46.4	46.4	21.883	0	155.98	1974400000	63	0.163425	0.686396	-0.0341057	0.976637	-0.418776	C7orf50	939
23.8697	24.0329	23.914	23.9849	23.9619	23.8366	24.0347	23.9197	23.8452	23.895					4	4	4	7.9	7.9	7.9	76.034	0	15.346	350330000	25	0.0650942	0.860807	0.00873375	1.00607	0.181082	SATB2;SATB1	940
27.0398	26.9232	26.8168	26.8816	26.9903	27.0417	26.6935	26.7478	26.975	26.837					11	11	11	40.5	40.5	40.5	26.753	0	118.9	4308200000	80	0.0757924	0.839861	-0.0168278	0.988404	-0.208749	CHCHD3	941
25.1322	24.955	25.2107	25.1765	25.0224	25.0511	25.2556	25.4473	25.1144	25.2094					7	4	0	38.9	23.2	0	31.624	0	135.32	968910000	36	0.0819329	0.82807	0.0207806	1.01451	0.224402	TIA1	943
27.2355	27.3022	27.4263	27.2553	27.3395	27.3712	27.2562	27.3282	27.3105	27.2212					33	33	33	69.7	69.7	69.7	48.633	0	323.31	18587000000	389	0.163971	0.685534	-0.0180035	0.987598	-0.420007	PSMC2	944
28.2457	28.2472	28.2955	28.3364	28.2562	28.507	28.1505	28.1742	28.3304	28.4076					6	4	4	52.9	45.5	45.5	14.478	0	155.65	10358000000	80	0.575475	0.265782	0.0788044	1.05614	1.19643	RPL22L1	947
23.1108	23.4139	23.3471	22.7598	23.3864	25.6703	22.6972	23.3952	24.9772	24.4112					6	2	2	14.1	4.6	4.6	46.941	0	5.1686	401460000	17	0.280552	0.524141	0.426363	1.34384	0.66601		953
26.304	26.5879	26.5802	26.6055	26.6168	28.0257	26.2984	26.8677	26.8709	26.6736					33	33	32	26.2	26.2	25.8	192.99	0	115.42	3038800000	69	0.716809	0.191951	0.418037	1.33611	1.4251		954
26.0584	26.8778	26.8563	25.9402	26.5572	28.1235	25.9795	26.6433	27.308	26.8563					12	12	2	37.3	37.3	4.4	53.661	0	125.07	3165300000	78	0.339179	0.457953	0.336366	1.26257	0.779804		956
22.4595	23.1231	23.0437	22.6261	22.1098	25.0356	22.0168	23.498	22.6269	23.1672					9	9	9	20.6	20.6	20.6	55.207	0	10.975	323680000	24	1.30031	0.050083	1.03866	2.05432	2.30494		957
25.1483	25.564	25.6095	24.9057	25.6076	27.211	24.7296	25.6132	26.2547	25.7384					46	46	46	44.6	44.6	44.6	164.34	0	323.31	7382200000	238	0.315856	0.483219	0.336535	1.26272	0.735187		958
36.157	35.9402	35.8579	35.8447	35.6884	35.9465	35.8758	35.7701	35.9165	35.6038					7	7	7	26.8	26.8	26.8	24.409	0	323.31	1347600000000	979	0.346346	0.450458	-0.0780846	0.947315	-0.793357		965
23.9324	24.1969	24.1923	23.4029	23.737	25.6546	23.7272	23.6258	24.7143	23.9977					5	5	5	17.3	17.3	17.3	39.234	0	121.75	535630000	35	0.0976986	0.798549	0.114956	1.08294	0.263872		966
23.4967	24.5002	23.8723	23.8314	24.0162	25.5997	23.4661	23.7984	24.3487	24.3361					10	10	1	18.4	18.4	2.7	68.889	0	35.07	809990000	26	0.805597	0.15646	0.573163	1.48778	1.56394		967
27.7985	28.0983	27.8601	27.6838	28.099	28.9825	27.8971	28.2362	28.2208	28.1407					9	9	5	85.9	85.9	62	15.184	0	57.379	10876000000	180	0.531776	0.293917	0.25318	1.19183	1.12323		968
26.1856	28.8316	26.4052	25.9664	26.9598	26.8523	26.6998	26.5525	27.0212	26.238					36	18	7	65.7	42.2	21.4	51.621	0	323.31	7941000000	136	0.172457	0.672269	0.233852	1.17597	0.439012	KRT14	969
26.1145	29.839	26.8497	26.5661	26.7975	26.8017	26.6678	26.8272	26.9833	25.9195					38	29	2	57.3	46.6	3.5	60.044	0	323.31	12812000000	191	0.311899	0.487642	0.508175	1.42225	0.727534	KRT6A	970
23.1803	23.7154	23.2571	23.3189	23.5565	26.3656	23.3431	24.1688	23.9289	23.7989					8	8	8	17.1	17.1	17.1	67.011	0	22.844	810660000	22	0.747629	0.178801	0.82033	1.76581	1.47365		973
30.6699	31.5502	31.2395	30.7515	31.1393	32.443	30.7351	30.9222	31.8112	31.4029					61	61	56	74.1	74.1	67.9	69.293	0	323.31	427600000000	1737	0.359441	0.437078	0.294981	1.22687	0.817932		974
25.7378	25.3964	25.6044	25.4499	25.7365	25.5162	25.2478	25.6263	25.5728	25.6208					20	12	10	35.8	26.7	23.4	53.704	0	94.172	1652300000	85	0.23646	0.58015	-0.0579407	0.960634	-0.576471	KRT8	978
24.9286	25.3912	25.1865	24.739	25.147	25.9068	24.753	25.6265	25.5875	25.3498					22	22	22	40	40	40	91.215	0	97.265	2170600000	106	0.565792	0.271774	0.282123	1.21598	1.18032		979
23.1544	28.2111	24.7533	24.8891	24.7298	25.184	24.3764	24.9767	25.1464	23.0109					34	20	14	60.3	39.7	31.1	51.267	0	323.31	4249700000	93	0.409605	0.389399	0.822274	1.76819	0.910035	KRT16	981
30.5279	31.3119	30.9083	30.6341	31.0069	32.4534	30.7404	31.0277	31.4392	31.2035					14	14	14	49.3	49.3	49.3	38.418	0	323.31	122080000000	804	0.565481	0.271969	0.401587	1.32096	1.17981		982
25.853	27.5828	25.8458	25.6029	26.1256	26.3983	26.4301	25.9052	26.5686	25.8773					34	19	5	50.2	32.7	9.3	62.378	0	159.55	5581500000	137	0.106365	0.782771	0.108694	1.07825	0.285151	KRT5	983
25.1912	26.4352	26.2668	25.6294	26.0425	27.5715	25.9978	26.3918	26.5264	26.3372					14	14	14	52.8	52.8	52.8	30.276	0	149.1	5543900000	103	0.589134	0.257553	0.468092	1.38328	1.21904		984
24.8598	25.3684	25.2474	24.8116	25.3164	26.9173	24.9289	25.7439	25.6651	25.4287					8	8	8	35.4	35.4	35.4	38.252	0	207.11	1597900000	53	0.571425	0.268272	0.450459	1.36647	1.1897		985
28.5397	29.2384	28.8256	28.4883	28.9527	30.5549	28.3631	28.854	29.6531	29.1098					21	21	21	41.6	41.6	41.6	46.103	0	203.08	55288000000	341	0.415508	0.384142	0.38225	1.30337	0.920675		988
29.4152	30.5986	29.3919	29.4241	29.7807	29.7488	30.1397	29.5031	30.0255	29.5764					39	38	38	67.3	67.3	67.3	62.064	0	323.31	69983000000	598	0.0257307	0.942474	0.01959	1.01367	0.0744583	KRT9	989
29.3221	29.3467	29.0687	28.6316	28.9659	29.4166	29.8791	28.9669	29.8937	29.4892					46	43	1	79.4	76.9	5.6	65.865	0	323.31	54959000000	604	0.462036	0.345115	-0.255698	0.837582	-1.00325		990
23.4247	23.9398	23.4777	23.236	23.73	25.645	22.754	23.4443	24.7611	23.7534					6	6	6	18.7	18.7	18.7	52.347	0	11.431	384630000	18	0.295621	0.506266	0.374207	1.29613	0.695791		992
25.9077	30.0054	26.2627	25.9397	26.8888	26.598	26.5715	26.3102	26.8375	26.0733					36	33	8	70.6	66.9	19.4	48.105	0	323.31	9470700000	130	0.260735	0.548612	0.491684	1.40609	0.626229	KRT17	998
26.0109	26.6352	26.4497	25.7692	26.7183	28.1419	25.6198	26.1713	27.4162	26.6295					42	42	40	69.5	69.5	68.3	77.738	0	323.31	20123000000	401	0.176346	0.666276	0.226431	1.16994	0.447656		999
23.3449	23.4077	23.6652	23.3592	23.3996	24.6114	23.4454	23.8261	24.0653	23.7787					9	9	9	10.9	10.9	10.9	99.536	0	8.8512	583110000	30	0.35842	0.438107	0.212501	1.1587	0.816024		1000
23.4707	23.8806	24.3345	23.2171	24.2363	25.7447	23.5831	24.2104	24.8247	24.0934					9	9	9	36	36	36	53.553	0	86.635	812700000	43	0.107046	0.781545	0.13937	1.10142	0.28681		1005
23.5707	24.0293	24.2921	23.4085	23.9428	25.7674	23.8196	24.3843	24.6908	24.4607					31	31	26	24.5	24.5	21.8	187.37	0	167.98	1799600000	105	0.350002	0.446682	0.346812	1.27175	0.800241		1006
26.0156	26.5452	26.1462	25.9539	26.28	27.417	25.8372	26.4939	26.5941	26.4472					12	12	10	61.2	61.2	51.7	22.06	0	102.99	4906200000	118	0.749226	0.178145	0.396843	1.31662	1.47615		1010
24.8478	25.5607	25.3531	24.7303	25.4455	27.0744	24.5082	25.1284	26.244	25.52					25	25	25	56.9	56.9	56.9	68.587	0	208.33	4421800000	144	0.273722	0.532449	0.323078	1.251	0.65238		1012
24.2959	24.9095	24.841	23.4117	24.923	26.6543	23.5962	24.6064	25.7728	25.06					7	7	7	30.7	30.7	30.7	23.182	0	21.809	1071800000	32	0.147953	0.71129	0.242617	1.18314	0.383569		1014
23.338	23.4113	23.6683	22.8879	23.651	25.0068	22.8305	23.7838	24.0577	23.6874					5	5	5	18.3	18.3	18.3	52.295	0	21.632	374590000	20	0.252011	0.559743	0.246368	1.18622	0.608483		1015
24.4028	24.5622	24.3917	24.2726	24.5051	26.0851	24.4355	24.6848	24.7957	24.5922					15	15	15	21.1	21.1	21.1	101.51	0	56.959	1339100000	72	0.46984	0.338969	0.333211	1.25981	1.01689		1016
27.0234	27.4577	27.2892	27.0541	27.3975	26.963	27.4737	27.475	26.9916	26.9526					9	2	2	20.5	4.8	4.8	62.87	0	23.658	3367100000	65	0.136245	0.730727	-0.0545914	0.962867	-0.356444		1018
24.6676	25.2626	25.2708	24.7249	24.9659	25.8321	25.2208	25.6882	25.4036	25.2718					8	8	8	18.8	18.8	18.8	54.099	0	17.526	1067700000	47	0.500906	0.315569	0.250164	1.18934	1.07063		1019
25.446	26.2779	26.0074	25.6056	26.2067	27.8351	25.1864	26.1938	26.8269	26.3362					8	8	8	27.6	27.6	27.6	42.663	0	118.53	3118800000	63	0.515942	0.30483	0.515043	1.42904	1.09635		1020
23.8456	23.9723	23.3647	23.3312	23.4044	23.7205	24.5503	23.3556	24.3927	23.9158					4	4	4	3.8	3.8	3.8	248.07	0	4.4258	307920000	16	0.405084	0.393474	-0.252481	0.839452	-0.901858	FLG2	1021
25.0548	25.743	25.2548	24.9739	25.5085	27.0769	24.6033	25.3259	25.994	25.6112					17	17	17	25.4	25.4	25.4	106.19	0	75.875	2239200000	75	0.510164	0.308913	0.463103	1.3785	1.08649		1027
24.3017	24.7447	25.013	24.0408	24.9548	26.6245	24.1638	24.7536	25.8385	25.0052					9	9	2	24.8	24.8	7.5	46.203	0	72.113	1321800000	46	0.130586	0.740311	0.179395	1.13241	0.343175		1029
24.4662	24.4741	24.2605	24.5443	24.6391	24.363	24.0585	24.8941	24.3512	24.8648					7	7	7	9	9	9	92.691	0	18.032	622420000	35	1.01943	0.0956247	0.27296	1.20828	1.88865	RPRC1;MAP7D1	1031
27.2299	27.1965	27.3109	27.2548	27.2874	27.2739	27.2918	27.3597	27.2663	27.2343					42	42	42	48.8	48.8	48.8	102.33	0	323.31	17059000000	403	0.173184	0.671144	-0.0134346	0.990731	-0.440631	EIF4G2	1032
25.6966	25.4514	25.6504	25.4947	25.5095	25.4742	25.9978	25.7742	25.6984	25.7764					5	5	5	48.1	48.1	48.1	18.208	0	17.948	1073700000	25	0.499769	0.316396	-0.116382	0.922498	-1.06868	PPP3R1	1033
28.8854	29.0695	28.8307	28.844	28.8637	28.8338	28.8313	28.744	28.8867	28.9387					13	13	13	54.9	54.9	54.9	15.616	0	121.33	30125000000	194	0.18509	0.652995	0.0264481	1.0185	0.466941	RPL32	1034
29.739	29.7418	29.6913	29.6153	29.4943	29.634	29.747	29.608	29.732	29.6073					14	14	14	36.8	36.8	36.8	30.302	0	125.38	34296000000	244	0.313115	0.486278	-0.0394314	0.973038	-0.729888	HNRNPAB	1040
23.0723	23.4269	23.3133	23.0655	23.2945	23.3041	23.1975	23.2135	23.0465	23.0709					6	6	6	13.3	13.3	13.3	74.954	0	13.909	229680000	17	0.135366	0.732207	0.0313412	1.02196	0.354388	FAM169A	1046
27.3748	27.283	26.9937	27.4459	27.3869	27.4623	27.2047	27.2247	27.3235	27.4651					8	8	8	32.7	32.7	32.7	28.512	0	67.274	6444100000	112	0.663417	0.217062	0.119497	1.08636	1.33998	EIF4E	1050
24.1036	24.0005	24.2564	24.0206	24.2516	24.0903	24.4396	24.3508	24.3115	24.1681					6	6	6	29.3	29.3	29.3	28.102	0	96.148	815040000	52	0.931652	0.117044	-0.146507	0.903435	-1.75664	HSD17B11	1052
29.9836	30.1368	30.1051	29.9902	30.031	30.0156	30.0422	30.0491	30.0394	29.9975					43	43	43	64.4	64.4	64.4	72.25	0	323.31	109730000000	827	0.0255632	0.942837	-0.00244293	0.998308	-0.0739869	HSPA9	1053
24.7792	24.9798	25.5322	25.1471	25.3049	25.328	25.3065	25.2747	25.0523	25.0152					6	6	6	28.9	28.9	28.9	25.308	0	9.218	995490000	31	0.11907	0.760204	-0.0460896	0.968558	-0.315844	RNASET2	1057
26.4444	26.549	26.5542	26.5353	26.6536	26.5955	26.5916	26.498	26.5985	26.5133					16	16	8	42.4	42.4	23.5	49.005	0	219.49	7100700000	156	0.339972	0.457118	-0.0302261	0.979267	-0.781307	2011-09-01	1058
26.8618	26.891	26.8092	26.8634	26.7609	26.7975	26.8318	26.7384	26.8491	26.8345					35	35	35	40.3	40.3	40.3	136.22	0	271.59	8903400000	261	0.0256045	0.942748	0.0023716	1.00165	0.0741031	SEC31A	1059
24.4987	24.2923	24.1672	24.1095	24.4504	24.2784	24.6481	24.0194	24.3725	24.3998					6	6	6	31.2	31.2	31.2	30.518	0	40.091	531840000	20	1.08462	0.0822962	-0.207537	0.866014	-1.98588	DCK	1062
24.4847	24.6305	24.9339	24.8253	24.7307	24.8757	24.716	24.7118	24.609	24.6259					5	5	5	36.9	36.9	36.9	21.83	0	32.048	694720000	33	0.169901	0.676237	0.0389626	1.02737	0.433308	SGTB	1064
24.738	24.7411	24.6717	24.6201	24.604	24.7641	24.7216	24.7628	24.3174	24.6818					10	10	10	49	49	49	34.645	0	44.35	1152500000	80	0.616907	0.241598	0.103422	1.07432	1.26464	ZNF346	1067
24.6031	24.6569	24.9902	24.6797	24.8949	24.909	24.8744	24.5819	24.8097	24.6413					4	4	4	57.8	57.8	57.8	11.37	0	36.532	645350000	32	0.856616	0.139118	-0.140701	0.907078	-1.64247	GMNN	1071
24.7437	24.82	24.8649	24.0841	24.6251	24.7199	24.6077	24.805	24.4107	24.6391					3	3	3	48.6	48.6	48.6	8.5618	0	10.934	552430000	27	0.0865291	0.819353	-0.0367989	0.974816	-0.236013	RWDD1	1079
26.5863	26.6501	25.7066	26.4721	26.45	26.4296	26.1343	26.3299	26.4502	26.1766					5	5	5	51.3	51.3	51.3	13.466	0	28.793	2116700000	37	0.364807	0.431711	0.146182	1.10664	0.827935	PFDN1	1081
27.9464	28.1947	27.9198	28.0036	28.0759	28.0805	27.874	27.8324	28.1084	28.1061					7	7	7	83.1	83.1	83.1	9.9601	0	323.31	8401200000	96	0.333611	0.463862	0.0585487	1.04142	0.769227	TCEB1	1084
30.2892	30.2321	30.2071	30.1487	30.1806	30.2135	30.1619	30.2256	30.2143	30.1787					9	9	9	67.5	67.5	67.5	12.656	0	264.71	38048000000	203	0.157822	0.695309	-0.0109116	0.992465	-0.406108	RPL30	1086
24.8251	24.8282	24.6339	24.8348	24.9172	24.9218	24.7392	24.8908	24.7766	25.0269					10	10	10	35.9	35.9	35.9	51.998	0	30.422	1511700000	77	1.13743	0.0728736	0.12208	1.0883	2.06429	DNPEP	1087
23.0953	22.9444	23.5354	23.3134	23.1145	23.0289	23.3844	23.5477	23.0008	23.056					3	3	3	7.3	7.3	7.3	56.914	0.0002096	4.0225	214360000	20	0.121156	0.756561	-0.0480034	0.967274	-0.320829	TTI2	1089
24.7755	24.9128	24.8418	24.8356	24.9668	25.1523	24.4003	24.7058	24.9739	24.9009					3	3	3	29	29	29	17	0	87.651	736840000	25	0.382497	0.414479	0.109789	1.07907	0.860649	SLC39A14	1092
29.0908	29.1191	28.8509	28.9088	29.065	29.0349	28.8365	28.8168	29.0409	28.9377					15	15	15	82.1	82.1	82.1	10.08	0	184.54	30088000000	227	0.0632307	0.864509	-0.0133575	0.990784	-0.176209	TBCA	1093
26.908	26.9111	26.8622	26.8466	26.7788	26.8374	26.9107	26.8968	26.8173	26.8629					13	13	13	55.7	55.7	55.7	36.163	0	93.653	6242100000	140	0.214181	0.610687	0.0155613	1.01084	0.529721	COPS6	1097
30.2775	30.5513	29.9319	30.6894	30.7182	30.5742	30.6576	30.6146	30.5326	30.2412					10	10	10	76.5	76.5	76.5	16.837	0	323.31	33225000000	154	0.285574	0.518115	0.11055	1.07964	0.675978	CALM2;CALM1	1098
26.5267	26.5333	26.9786	26.7098	26.7821	26.6863	26.7856	26.5923	26.6679	26.6179					4	4	4	37.2	37.2	37.2	16.23	0	25.301	1831200000	38	0.753324	0.176472	-0.120241	0.920034	-1.48258	NPC2	1099
23.8983	24.2273	24.4696	24.2538	23.9438	24.0989	24.3633	24.2869	24.2246	24.1644					10	8	8	19.5	17.8	17.8	78.881	0	14.606	508990000	20	0.0816796	0.828553	0.0263386	1.01842	0.223759	NEFM	1100
25.1783	25.2774	25.264	25.2058	25.2627	25.2908	25.0347	25.236	25.4631	25.2951					15	15	14	36.1	36.1	34.8	70.055	0	60.763	2660700000	101	0.106275	0.782934	0.0204273	1.01426	0.284932	ADD1	1101
29.9173	29.9126	29.745	29.849	29.8389	29.8165	29.7412	29.813	29.7616	29.8488					6	6	6	48.4	48.4	48.4	14.558	0	39.528	31122000000	138	0.593771	0.254817	0.0471992	1.03326	1.22668	RPL14	1102
23.9261	23.5859	23.9511	23.7585	23.7344	23.8366	24.1204	24.0266	23.9335	23.8143					7	7	7	22.5	22.5	22.5	64.827	0	10.872	421200000	35	0.68494	0.206567	-0.128697	0.914657	-1.37446	TDP1	1103
27.1727	27.0985	27.1954	27.1524	27.1502	27.1986	27.2381	27.3215	27.1695	27.096					21	21	21	50.8	50.8	50.8	48.715	0	254.63	10273000000	214	0.0986307	0.796837	-0.0117756	0.991871	-0.266174	2007-09-01	1104
23.6849	23.234	23.7592	23.8538	23.5761	23.6765	23.5181	23.9487	23.4429	23.7343					6	6	6	10.4	10.4	10.4	74.281	0	9.9328	501020000	40	0.291164	0.511489	0.093219	1.06675	0.687022	ACSL1	1105
25.9536	26.196	26.2572	26.0999	26.1401	26.1326	26.1969	26.0451	26.1709	26.0872					50	50	48	25	25	24.4	308.77	0	323.31	7919700000	333	0.224856	0.59586	-0.0315613	0.978361	-0.552258	PRRC2C	1107
26.4698	26.4421	26.7367	26.3032	26.4185	26.3589	26.4364	26.5769	26.5374	26.4067					10	10	10	47.2	47.2	47.2	27.907	0	123.85	3261300000	100	0.688561	0.204851	-0.102229	0.931593	-1.38024	NDUFV2	1109
24.6484	24.4606	24.4799	24.7692	24.5791	24.5746	24.2093	24.2856	24.4458	24.5642					10	9	9	24	22.6	22.6	53.928	0	22.481	778370000	52	0.217132	0.606552	0.0583824	1.0413	0.535975	STAU2	1110
27.2267	27.203	27.4179	27.2377	27.3116	27.2098	27.275	27.2059	27.1531	27.1724					11	11	11	57.7	57.7	57.7	19.311	0	138.37	8652500000	144	0.808126	0.155551	-0.071069	0.951932	-1.56785	NAA50	1111
27.4618	27.5825	27.5879	27.4176	27.4914	27.4567	27.4494	27.4738	27.5419	27.3839					43	43	43	44.1	44.1	44.1	145.44	0	323.31	15321000000	374	0.474766	0.335146	-0.0435978	0.970232	-1.02547	ACIN1	1112
23.9083	23.6523	24.1707	23.9911	24.0039	23.7804	24.1076	24.0798	23.9476	23.902					10	7	7	22.6	17.3	17.3	58.726	0	20.481	592470000	42	0.845347	0.142775	-0.14652	0.903427	-1.62519	MTA3	1113
25.8355	25.6994	25.6589	25.934	25.8063	25.8551	25.7901	25.6776	25.8457	25.826					17	17	17	45.2	45.2	45.2	59.714	0	146.29	2475900000	124	0.0681893	0.854694	0.0111362	1.00775	0.189139	EIF2B4	1114
24.9802	25.2069	25.4055	24.9896	25.298	25.2577	25.4657	25.398	25.2857	25.0456					13	13	13	17.8	17.8	17.8	108.94	0	81.924	1709100000	85	0.439425	0.363559	-0.107449	0.928228	-0.963401	ZC3H18	1115
23.9571	23.8419	24.0245	23.7952	24.091	23.96	24.1701	24.0599	23.947	24.0986					8	8	8	10.8	10.8	10.8	115.45	0	15.397	679130000	57	0.576279	0.26529	-0.086853	0.941574	-1.19776	PTK2	1117
25.5311	25.4404	25.4897	25.551	25.5721	25.4845	25.6628	25.5606	25.5122	25.5768					33	33	33	40.1	40.1	40.1	124.07	0	323.31	5178600000	241	0.335595	0.461748	-0.0308983	0.978811	-0.773	XPO7	1118
24.7487	25.5085	24.7776	25.0587	25.0975	24.5884	25.2894	25.0474	25.0113	24.7851					8	8	8	33.6	33.6	33.6	26.475	0	33.949	1360800000	64	0.0236672	0.946963	0.0126995	1.00884	0.0686378	MRPL22	1119
25.9782	26.1208	26.1378	26.1269	26.1634	26.0931	26.0985	26.2846	26.0688	25.9843					21	20	20	39.1	37.3	37.3	79.372	0	91.287	4566700000	142	0.230016	0.588822	0.0325802	1.02284	0.563061	MTA1	1121
25.4212	26.0793	26.0652	25.8598	25.7638	25.9946	26.0296	26.2167	25.7642	25.8649					4	4	4	7	7	7	68.951	0	6.732	807920000	30	0.731557	0.185542	0.194295	1.14416	1.44838	DAGLB	1122
28.3519	28.4072	28.4299	28.3882	28.4319	28.4563	28.3386	28.3319	28.4043	28.3684					25	25	18	50	50	38.7	57.794	0	226.93	13287000000	213	0.0107707	0.975505	-0.00090065	0.999376	-0.0316784	HARS	1123
25.5666	25.4776	25.887	25.7693	25.6562	25.6543	25.9565	25.7899	25.6898	25.7782					11	11	11	37.5	37.5	37.5	40.47	0	37.117	2193000000	79	0.252073	0.559664	-0.0573864	0.961004	-0.608609	MRPL3	1125
25.0001	25.0326	24.9154	24.9309	25.1447	25.0648	24.8904	24.9109	25.0233	25.1394					16	16	16	26.3	26.3	26.3	84.685	0	92.82	1993400000	97	0.128506	0.743865	0.0209454	1.01462	0.338271	PLOD2	1126
26.3137	26.4439	26.3795	26.319	26.4211	26.4076	26.5254	26.3636	26.5069	26.3928					21	21	20	47.3	47.3	45.6	46.913	0	190.21	7716900000	209	0.450089	0.354741	-0.0439404	0.970002	-0.98226	BZW2	1129
27.8548	27.8517	28.0154	27.8769	27.9235	27.9142	27.9539	27.9181	27.9367	27.824					58	58	1	47.3	47.3	0.6	171.64	0	323.31	49041000000	735	1.02629	0.0941261	-0.0598919	0.959336	-1.89891	EIF4G1	1131
27.3163	27.4902	27.6122	27.4142	27.4715	27.5343	27.5068	27.5842	27.4605	27.3815					59	59	59	31.6	31.6	31.6	245.44	0	323.31	22253000000	507	0.0429928	0.905748	0.00739288	1.00514	0.122209	MAP4	1133
25.9592	26.0164	26.1271	26.082	26.0812	26.1658	25.9802	25.9199	25.9576	25.9955					23	23	14	44.6	44.6	28.4	62.506	0	115.33	3559300000	148	0.10172	0.791189	0.0148506	1.01035	0.27378	KLC1	1135
25.0288	25.0988	25.0514	25.1285	25.0153	24.7897	25.0846	25.3236	25.0326	24.9562					19	7	7	17.8	6.8	6.8	142.58	0	10.172	717890000	35	0.067224	0.856596	0.0168148	1.01172	0.186631	CYFIP2	1136
24.1577	24.3164	24.5182	24.6682	24.3551	24.4319	24.5634	24.8132	24.2518	24.6405					9	9	9	34.9	34.9	34.9	53.067	0	21.919	895220000	56	0.92344	0.119278	0.20479	1.15252	1.74421	SQLE	1137
28.9408	28.4121	28.139	28.7375	28.2126	28.257	28.4833	28.8206	28.3669	28.8468					5	5	5	10.8	10.8	10.8	95.411	0	22.011	4357300000	31	0.46595	0.342019	0.186261	1.13781	1.0101	SALL2	1138
24.173	23.892	24.7831	24.3306	24.6087	24.3838	24.5704	24.3648	24.3855	24.394					5	5	5	24.9	24.9	24.9	20.038	0	9.4266	666380000	38	0.850398	0.141124	-0.231131	0.851967	-1.63294	NDUFB5	1139
23.4487	23.6331	23.8942	23.8	23.936	23.6174	24.1424	24.0645	23.8426	23.6794					15	15	15	23.6	23.6	23.6	107.94	0	40.508	705200000	61	0.282497	0.521799	-0.0939178	0.936975	-0.669877	C16orf62	1141
27.1402	27.1321	27.1519	27.1568	27.062	27.1392	27.2861	27.2578	26.9395	26.9591					21	21	21	38.8	38.8	38.8	69.697	0	323.31	7595000000	167	0.0627988	0.865369	0.013055	1.00909	0.175077	EIF4B	1142
23.4381	23.5023	23.6529	23.5028	23.6461	23.6244	23.3489	23.8939	23.6514	23.6261					12	12	12	22.5	22.5	22.5	107.43	0	49.32	483590000	46	0.38005	0.416821	0.0823967	1.05878	0.856148	CHTF18	1143
29.0475	29.0848	29.1384	28.8822	29.0944	29.002	28.9494	29.0727	28.9429	28.8376					9	9	9	37.9	37.9	37.9	27.557	0	323.31	22587000000	180	0.419348	0.380761	-0.0586666	0.960151	-0.927578	ALYREF	1144
23.7714	23.7871	23.7614	23.7909	24.0158	23.5186	23.6484	23.8822	23.7138	23.8722					10	10	10	13.6	13.6	13.6	107.16	0	11.597	375770000	31	0.0465828	0.898291	-0.011972	0.991736	-0.131938	COG1	1146
24.4077	24.6135	24.7551	24.7324	24.527	24.6394	24.8486	24.7316	24.5256	24.3915					7	7	7	15.8	15.8	15.8	81.68	0	29.762	745780000	46	0.0300863	0.933069	0.00889282	1.00618	0.0866634	SIRT1	1147
25.7122	25.7771	25.9079	25.7666	25.7267	25.7239	25.7756	25.8422	25.7898	25.7443					29	29	29	38.6	38.6	38.6	117.66	0	125.1	4882700000	161	0.108865	0.778278	-0.0116383	0.991965	-0.291236	OGDH	1148
24.9085	24.8128	24.9862	24.7528	24.8366	24.7692	24.8609	24.8986	24.8169	24.8861					25	25	25	28.4	28.4	28.4	128.48	0	57.777	2477000000	167	0.680067	0.208897	-0.0579182	0.960649	-1.36668	MYO1B	1151
26.4686	26.5391	26.4965	26.4259	26.4916	26.4873	26.5782	26.6803	26.4883	26.491					4	4	4	51.9	51.9	51.9	14.374	0	57.32	2268900000	42	0.167926	0.679319	0.0200977	1.01403	0.42889	MRPS17;hCG_1984214	1152
23.9402	23.6665	23.5147	23.7643	23.6056	23.905	23.1856	23.4804	23.6171	24.1261					6	6	6	15.2	15.2	15.2	44.012	0	7.8433	493720000	37	0.655182	0.221217	0.215828	1.16137	1.32673	ACADS	1153
27.7028	27.6662	27.903	27.8758	27.5712	27.6906	27.8628	27.9757	27.7958	27.8258					14	14	14	56.2	56.2	56.2	42.123	0	189.92	9624800000	184	0.190314	0.645188	0.039724	1.02792	0.478368	HADH	1157
25.0628	25.1737	24.9567	25.2826	25.0503	25.086	24.8195	25.085	25.1328	25.1284					17	17	17	50.4	50.4	50.4	45.935	0	114.67	2446600000	113	1.26025	0.0549225	0.146742	1.10707	2.24585	TBL2	1158
24.25	24.2876	24.3379	24.1181	24.2241	24.2875	24.5755	24.2884	24.0042	24.3664					7	7	7	16.1	16.1	16.1	58.394	0	24.569	422400000	27	0.0300409	0.933166	-0.00874138	0.993959	-0.0865368	RABGEF1	1159
25.0161	25.1	24.7894	25.0184	25.0163	25.048	25.141	25.008	24.8465	25.0107					17	17	12	35.7	35.7	24.4	69.116	0	53.237	1702200000	97	0.541372	0.287493	0.075161	1.05348	1.13942	PPP2R5D	1161
23.8741	23.865	24.3508	23.8761	23.8109	23.9412	24.2517	24.1478	23.8402	23.9622					8	8	8	18.7	18.7	18.7	90.309	0	21.762	529570000	40	0.217609	0.605886	-0.0670689	0.954575	-0.536985	CEP97	1162
23.3818	23.2761	23.6533	23.0915	23.3798	23.3962	23.5109	23.4427	23.3072	23.4371					9	9	8	16.2	16.2	15.1	80.832	0	17.408	391550000	33	0.641406	0.228346	-0.117855	0.921557	-1.30448	APP	1163
27.521	27.6031	27.696	27.4934	27.4824	27.597	27.6365	27.7106	27.4947	27.5772					13	13	13	46.6	46.6	46.6	25.572	0	166.6	8532600000	160	0.223945	0.597111	0.0301533	1.02112	0.550345	TSN	1166
24.652	24.7311	24.517	24.7128	24.6697	24.6488	24.6643	24.8696	24.6589	24.6523					17	8	7	33.7	18.5	17	81.471	0	33.347	952180000	57	0.97975	0.104773	0.0905094	1.06475	1.82915	RPS6KA1	1167
26.3892	26.4483	26.5186	26.4569	26.4837	26.443	26.6479	26.542	26.5011	26.5636					7	7	7	81.5	81.5	81.5	19.344	0	161.26	4004400000	74	0.135816	0.731449	-0.0173378	0.988054	-0.355442	COPS8	1168
25.0408	25.0108	24.8371	24.9417	25.0107	24.9524	24.9642	24.8702	24.968	24.8779					17	17	17	39.2	39.2	39.2	61.705	0	238.13	2102300000	90	0.335983	0.461336	-0.0335678	0.977001	-0.773738	CALD1	1169
23.7004	23.6575	23.9303	23.8096	23.8411	23.536	23.8547	23.9443	23.5851	23.6414					5	5	5	8.4	8.4	8.4	91.112	0	21.462	423910000	37	0.289235	0.513766	-0.0645386	0.956251	-0.683218	SUN1	1171
24.4873	24.3227	24.5634	24.4204	24.632	24.3907	24.5336	24.6924	24.3691	24.4705					18	18	18	32	32	32	81.385	0	87.092	1312400000	102	0.324713	0.473464	-0.0577137	0.960786	-0.752227	PANK4	1172
26.4577	26.5892	26.6559	26.6747	26.5511	26.5184	26.7748	26.6316	26.5505	26.532					8	8	8	30	30	30	28.503	0	96.616	4522200000	89	0.0507078	0.8898	-0.00882454	0.993902	-0.143035	SPCS2	1175
26.5637	26.4855	26.6551	26.5515	26.642	26.6508	26.4229	26.6395	26.6255	26.4693					10	10	10	39.3	39.3	39.3	32.611	0	225.68	3152800000	73	0.153354	0.702499	-0.0225487	0.984492	-0.395939	UBXN1	1179
30.7726	30.9028	30.7019	30.7611	30.6951	30.7641	30.6686	30.5663	30.7941	30.6862					19	19	14	79.9	79.9	54.4	16.811	0	323.31	93068000000	449	0.0574877	0.876017	0.00967674	1.00673	0.16109	CFL1	1182
25.4355	25.5453	25.425	25.3881	25.4973	25.5074	25.4806	25.4292	25.3318	25.2388					26	26	26	37.7	37.7	37.7	92.407	0	149.07	4209500000	199	0.0730027	0.845274	-0.0122578	0.99154	-0.201584	PPP6R3	1185
28.4453	28.6133	28.2355	28.4915	28.3522	28.5104	28.3482	28.3533	28.4721	28.3826					20	20	20	61.5	61.5	61.5	37.709	0	255.56	29764000000	298	0.819204	0.151634	0.0995327	1.07143	1.58497	PRMT1	1186
23.26	23.5469	23.5873	23.7926	23.6957	23.4679	23.3519	23.5298	23.3853	23.7773					6	6	6	22	22	22	48.939	0	9.0907	363140000	32	0.822827	0.150374	0.166843	1.1226	1.59055	CLP1	1189
27.7707	27.9813	27.6579	27.8585	28.0518	27.9774	27.6546	27.5339	27.7885	27.8434					6	6	0	35.3	35.3	0	19.536	0	63.246	4499800000	67	0.199263	0.632029	0.054237	1.03831	0.497785	NEDD8-MDP1;NEDD8	1190
28.7578	28.7832	28.8091	28.7931	28.7888	28.8463	28.7301	28.8142	28.7814	28.7489					47	47	47	57.5	57.5	57.5	103.28	0	323.31	34209000000	532	0.530849	0.294545	0.0237175	1.01658	1.12166	NPEPPS	1193
29.8816	30.0308	29.7666	29.9362	30.0423	29.958	29.7542	29.5919	30.0173	29.9492					9	9	9	45.4	45.4	45.4	12.201	0	89.908	34021000000	154	0.00272476	0.993746	0.000792313	1.00055	0.00808693	RPL27A	1194
25.2087	25.1155	25.1986	25.2873	25.1901	25.2905	25.2857	25.2266	25.2915	25.1733					20	20	20	35.1	35.1	35.1	86.272	0	93.719	3356600000	147	0.157088	0.696485	-0.016291	0.988771	-0.404442	CSTF3	1197
27.5257	27.6634	27.7334	27.7125	27.7778	27.7128	27.8403	27.7761	27.7503	27.4721					6	6	6	34.4	34.4	34.4	17.634	0	323.31	4916500000	68	0.340279	0.456795	-0.0581429	0.9605	-0.781889	C11orf58;SMAP	1202
25.4073	24.8324	24.9189	25.2015	24.9867	25.3611	24.8297	24.9419	25.3289	25.0222					5	5	5	22.6	22.6	22.6	28.818	0	11.314	679770000	36	0.0537369	0.883615	-0.0224789	0.98454	-0.151129	TRAPPC4	1205
25.9201	26.0272	26.0222	26.2964	26.2034	26.1051	25.8921	26.2366	26.0334	26.1328					5	5	5	32.6	32.6	32.6	20.656	0	40.113	1882600000	56	1.09278	0.0807644	0.145358	1.10601	1.99801	NDUFS8	1209
25.7914	25.626	25.5822	25.6735	25.7214	25.7181	25.9742	25.9378	25.7476	25.7681					12	12	12	62.2	62.2	62.2	30.079	0	311.41	1831300000	84	0.0821749	0.827609	-0.0186756	0.987138	-0.225015	FNTA	1211
26.6608	26.5079	26.1538	26.4569	26.6512	26.5725	26.4214	26.2493	26.3934	26.4398					4	4	4	28.7	28.7	28.7	15.598	0	153.3	2249400000	48	0.034988	0.922597	-0.010873	0.992492	-0.10027	PFDN4	1212
30.4639	30.1037	29.0665	30.1178	29.59	29.2294	29.3239	29.2726	30.0756	30.2242					3	3	3	12.2	12.2	12.2	10.905	0	8.3421	10690000000	68	0.09403	0.805323	0.0855667	1.0611	0.254777	FAU	1213
28.872	28.9709	28.97	29.0368	28.959	29.1234	29.0006	28.996	28.9681	28.9768					18	18	10	28	28	19.5	76.569	0	323.31	31869000000	285	1.01529	0.0965406	0.0668186	1.0474	1.88246	EEF1D	1215
24.9367	24.9771	24.9973	24.8941	24.9547	25.0919	24.9085	25.1471	24.857	24.9807					17	17	17	35.9	35.9	35.9	85.718	0	120	2479300000	132	0.908087	0.12357	0.087352	1.06242	1.72094	SCYL1	1216
25.3266	25.1704	25.1436	25.2562	25.0769	25.0543	25.1526	25.1494	25.2225	25.1791					11	11	5	20.4	20.4	8.7	92.386	0	166.28	1453900000	78	0.165198	0.6836	-0.0225517	0.98449	-0.422767	CHMP4A	1217
26.7537	26.9067	27.5055	26.4244	27.2357	27.1554	26.9257	27.2038	27.3484	27.1044					12	10	10	10.1	9	9	179.48	0	10.222	2532500000	23	0.449601	0.35514	-0.194875	0.873649	-0.9814	IQGAP3	1219
25.2364	25.2314	25.1009	25.192	25.1107	25.0723	25.5045	25.5451	25.2233	25.2945					41	41	41	15.9	15.9	15.9	436.13	0	68.299	1982200000	168	0.111665	0.773277	0.0318943	1.02235	0.298026	TRRAP	1221
24.3222	24.4373	24.2366	24.4475	24.4136	24.4509	24.1353	24.0823	24.3283	24.257					13	13	13	25.7	25.7	25.7	70.834	0	20.919	1008900000	63	0.22385	0.597242	0.0478065	1.03369	0.550143	TRMT2A	1222
25.0215	24.9266	25.1387	24.9843	24.801	25.0737	25.294	25.306	24.7831	24.822					4	4	4	23	23	23	23.28	0	16.818	741970000	26	0.0409098	0.910102	0.0148857	1.01037	0.116533	TOLLIP	1223
23.2217	23.2714	22.9222	23.1074	22.987	23.2291	23.1191	23.1105	23.203	23.0974					4	4	4	20.9	20.9	20.9	28.91	0.0012148	3.2721	191410000	13	0.487253	0.325647	0.0725525	1.05158	1.04712	GTF2H3	1225
25.4964	25.7261	25.7548	25.8406	25.7273	25.7677	25.9891	26.0608	25.6384	25.7457					9	9	6	5.5	5.5	4	225.5	0	23.254	1227300000	44	0.492064	0.322059	0.106982	1.07697	1.05542	WNK1	1226
26.218	26.3347	26.3471	26.2607	26.378	26.0979	26.2819	26.4579	26.0754	26.226					3	3	3	18.1	18.1	18.1	19.77	0	84.199	1339100000	29	0.0689684	0.853162	0.0153416	1.01069	0.191161	NDUFS7	1228
26.1851	26.4674	26.4028	26.5735	26.345	26.2955	26.2823	26.4651	26.5757	26.4369					3	3	3	35.3	35.3	35.3	9.5541	0	9.2567	1842500000	31	0.537115	0.290325	0.0895142	1.06401	1.13224	DAD1	1231
25.1672	25.3127	25.4682	25.3597	25.5097	25.2761	25.7302	25.6419	25.3633	25.4032					9	9	9	34.2	34.2	34.2	44.659	0	148.59	1849400000	68	0.171031	0.67448	-0.0490154	0.966596	-0.435833	ATP6V0D1	1232
24.6248	24.9415	25.1149	24.7888	24.8762	24.9569	24.9723	24.9829	24.9088	24.8447					17	17	17	32.6	32.6	32.6	84.733	0	70	1612600000	99	0.0136586	0.969039	0.00352554	1.00245	0.0400441	GPHN	1237
24.607	24.4994	24.816	24.4482	24.5965	24.5739	24.6277	24.96	24.5755	24.6105					13	13	13	24.8	24.8	24.8	83.674	0	31.147	1111800000	55	0.0967229	0.800345	-0.0261486	0.982038	-0.261458	ANAPC5	1238
25.4213	25.2673	25.1689	24.9563	25.0569	24.8615	25.107	25.2556	25.0676	25.1897					4	4	4	32.3	32.3	32.3	10.767	0	104.58	810870000	32	0.221648	0.600277	-0.058226	0.960444	-0.545511	HMGA2	1243
29.0212	29.099	29.0948	29.0165	29.0675	29.0774	29.1215	29.1521	29.0521	29.0795					58	58	58	71.4	71.4	71.4	99.719	0	323.31	73581000000	801	0.193269	0.640813	0.0134712	1.00938	0.484801	MTHFD1	1244
23.2112	23.269	23.25	23.3026	23.1562	23.5231	23.4664	23.5159	23.2784	23.3625					3	3	3	21.6	21.6	21.6	21.539	0	6.9284	221400000	27	0.850821	0.140987	0.122208	1.0884	1.63359	ACSF3	1245
26.4389	26.4233	26.5303	26.5637	26.4985	26.5325	26.5184	26.5144	26.6826	26.6057					22	22	19	41	41	36.1	82.968	0	323.31	6936100000	220	0.0403084	0.911363	-0.00580902	0.995982	-0.11489	SEC23A	1246
25.3538	25.1408	25.354	25.2117	25.3936	25.318	25.6034	25.5332	25.2087	25.4494					12	12	12	36.2	36.2	36.2	40.917	0	45.387	1324700000	58	0.218915	0.604067	-0.052084	0.964542	-0.539747	TSG101	1247
30.3131	30.3074	30.4373	30.2639	30.2486	30.3409	30.4024	30.3813	30.2582	30.1801					17	17	2	66.3	66.3	16.7	31.02	0	323.31	49431000000	389	0.310736	0.488949	-0.03722	0.974531	-0.72528	NAP1L1	1249
29.421	29.3484	29.428	29.3689	29.3201	29.2672	29.6407	29.6551	29.2843	29.2616					29	4	4	69.9	13.1	13.1	57.73	0	323.31	12907000000	119	0.157866	0.695239	-0.0386101	0.973592	-0.406209	TUBA1C	1250
24.2577	24.1739	24.0765	24.1246	24.0794	24.2398	23.9719	23.836	24.1322	24.3147					9	9	9	25.9	25.9	25.9	54.202	0	31.45	601440000	51	0.139268	0.725658	0.0342461	1.02402	0.363488	BCKDHA	1251
23.3962	23.1719	23.4105	23.7117	23.4357	23.5605	23.8035	23.7436	23.5472	23.477					6	6	6	15.5	15.5	15.5	68.546	0	14.604	407310000	30	0.0392134	0.913664	0.0142868	1.00995	0.111894	DDX55	1252
24.3426	23.9675	24.1255	24.3036	23.7358	24.0123	23.8132	23.9219	23.9004	24.091					13	12	12	15.1	14.3	14.3	134	0	14.205	546100000	38	0.240016	0.575419	0.075737	1.0539	0.583834	DHX8	1254
24.6188	24.6389	24.853	24.6149	24.6409	24.627	24.7737	24.7838	24.583	24.655					25	25	25	30.4	30.4	30.4	118.99	0	146.51	2741100000	167	0.201184	0.62924	-0.0299587	0.979448	-0.501927	MYO1C	1255
25.3556	25.3619	25.1757	25.3529	25.2439	25.1889	24.8605	24.8707	25.1526	25.221					4	4	4	40.7	40.7	40.7	12.77	0	17.881	1096000000	46	0.130057	0.741213	0.0414444	1.02914	0.341929	MRPL48	1257
24.5321	24.5089	24.7695	24.5556	24.6314	24.5613	24.724	24.8423	24.6419	24.621					28	26	26	27	25.9	25.9	174.45	0	105.07	2376000000	185	0.240507	0.574769	-0.0419514	0.97134	-0.58485	IQGAP2	1259
24.4238	24.7807	24.5587	24.5616	24.7263	24.9332	24.4876	24.6227	24.5404	24.6206					7	7	7	37.9	37.9	37.9	31.693	0	118.26	810780000	41	0.991964	0.101868	0.156381	1.11449	1.84749	C12orf43	1260
24.4093	24.339	24.3615	24.3609	24.5608	24.6405	24.6724	24.5175	24.2951	24.4668					8	8	8	40.1	40.1	40.1	37.171	0	50.525	595480000	25	0.0199931	0.955008	0.00512505	1.00356	0.0582117	MVK	1261
24.064	24.3289	24.3529	24.4196	24.4063	24.2285	23.7893	24.3671	24.2452	24.3881					4	4	4	14	14	14	44.082	0	5.8099	390870000	27	0.762898	0.172624	0.174928	1.12891	1.49755	ASB6	1263
27.6225	27.7053	27.6436	28.0051	27.7831	27.6042	27.7437	27.7593	27.6651	27.8122					9	3	2	44.5	13.9	10	32.035	0	45.17	2450600000	35	0.558397	0.276441	0.0855988	1.06113	1.16798	PCBP2	1267
24.0319	24.0926	23.8293	24.3274	24.428	23.8397	24.0497	24.1504	24.3386	24.2674					9	9	9	8.4	8.4	8.4	208.07	0	32.123	696420000	48	6.02332e-05	0.999861	2.47955e-05	1.00002	0.000179316	BAZ2A	1269
24.6926	24.7244	25.3202	24.8978	24.7601	24.8692	24.9554	24.6869	24.9557	24.6219					7	7	7	26.2	26.2	26.2	57.419	0	26.596	817230000	32	0.735852	0.183716	-0.176774	0.884679	-1.45515	CNOT2	1270
24.1347	24.566	24.2353	24.5636	24.4083	24.3017	24.4746	24.285	24.4205	24.6361					9	9	9	10.8	10.8	10.8	164.65	0	25.48	701840000	38	0.695896	0.201421	0.135797	1.0987	1.39193	SCAF11	1277
26.6251	26.5502	26.4524	26.5433	26.5463	26.5406	26.5367	26.4077	26.5031	26.5032					8	8	8	52.7	52.7	52.7	20.505	0	109.75	4222500000	94	0.25272	0.55883	-0.0237068	0.983702	-0.60993	VPS29	1279
28.4788	28.5617	28.8704	28.3738	28.6243	28.194	28.5975	27.8856	28.38	28.6326					18	2	0	76.6	14	0	33.8	0	129.91	4073900000	21	0.861102	0.137689	-0.260637	0.834719	-1.64934	PCBP2	1282
24.3498	24.2513	24.4227	24.3051	24.525	24.2046	24.1628	24.3316	24.3024	24.0112					9	9	9	25.7	25.7	25.7	44.682	0	22.97	711620000	41	0.821291	0.150907	-0.131772	0.91271	-1.58819	PPHLN1	1283
29.1208	29.0674	28.972	29.1166	29.1921	29.1263	28.8854	29.0067	29.076	29.0947					16	16	16	76.7	76.7	76.7	25.63	0	281.13	32366000000	296	0.231393	0.586958	0.0330566	1.02318	0.565934	AK2	1285
24.9843	25.0274	25.6336	25.2388	25.371	25.0866	25.5228	25.2769	25.1774	25.3706					7	7	7	19.1	19.1	19.1	59.844	0	54.327	774860000	45	0.481631	0.32989	-0.137761	0.908929	-1.03739	NRBP1	1286
25.0506	25.0697	25.1528	25.0844	25.1112	25.0745	25.0871	25.1662	25.1882	25.0646					18	18	18	35.2	35.2	35.2	80.521	0	110.38	2314800000	126	0.37716	0.419604	-0.0261017	0.98207	-0.850821	MRE11A	1288
24.8098	24.9045	24.9354	24.8432	24.9386	24.9904	24.8521	24.8949	24.9382	24.8936					16	15	15	34.9	32.7	32.7	66.785	0	79.5	1780500000	101	0.109054	0.77794	0.0104836	1.00729	0.291695	IGF2BP2	1291
24.706	24.7085	24.6893	24.6762	24.8163	24.811	24.8927	25.0004	24.7798	24.7856					29	25	25	26.4	23.8	23.8	162.76	0	60.954	2092500000	131	0.10753	0.780675	0.0195107	1.01362	0.28799	CLASP1	1296
24.4043	24.3949	24.6997	24.4723	24.6455	24.5634	24.363	24.3668	24.4391	24.3415					12	12	11	24.5	24.5	22.6	75.717	0	23.15	1351900000	80	0.485876	0.326681	-0.0825191	0.944407	-1.04474	MTMR1	1297
24.3329	24.1399	24.5596	24.3962	24.3421	24.2262	24.4422	24.4438	24.2684	24.2966					6	6	6	10.9	10.9	10.9	81.037	0	9.3841	547320000	23	0.564667	0.272479	-0.088509	0.940494	-1.17845	AASS	1298
27.2827	27.2067	27.4863	27.334	27.3028	27.2997	27.4755	27.4456	27.3129	27.3163					7	7	7	38.1	38.1	38.1	21.058	0	57.355	5601600000	71	0.390858	0.406576	-0.0515553	0.964896	-0.875973	ARPC4-TTLL3;ARPC4	1301
25.0165	25.1158	25.0756	24.9615	24.976	25.2322	24.9827	24.9681	25.0676	24.9874					3	3	3	34.1	34.1	34.1	9.8703	0	9.4368	731960000	24	0.207481	0.620182	0.0292923	1.02051	0.515442	SEC62	1302
27.9021	27.9389	28.0483	27.9291	27.9467	27.8991	28.0229	28.0191	27.9475	27.9066					12	12	12	32.8	32.8	32.8	52.269	0	323.31	8116200000	175	0.468549	0.339978	-0.0349152	0.976089	-1.01464	CPSF6	1306
23.735	23.7557	23.648	24.0402	23.9849	23.5736	23.7656	24.1066	23.7596	23.527					7	7	7	16.5	16.5	16.5	80.944	0	13.188	448820000	24	0.0602512	0.87046	0.0220032	1.01537	0.168385	STIM1	1307
26.8935	26.731	26.9798	26.9166	26.9616	26.9527	26.9702	26.9847	27.0914	26.9796					18	18	18	52.3	52.3	52.3	50.054	0	125.42	6115200000	154	0.558369	0.276459	-0.066375	0.955035	-1.16794	NDUFV1	1309
23.7554	23.4972	24.0099	23.7431	23.517	24.0622	24.0406	23.7568	23.9401	23.8374					5	5	5	22.4	22.4	22.4	37.121	0	9.5036	395820000	31	0.22389	0.597187	-0.0732666	0.950483	-0.550227	B3GAT3	1310
25.3721	25.2715	25.5011	25.2935	25.3845	25.2907	25.525	25.5407	25.3672	25.3412					17	17	17	38.1	38.1	38.1	84.304	0	323.31	2886400000	126	0.680271	0.208799	-0.0824432	0.944457	-1.367	DPP3	1312
23.6876	23.7872	23.7437	23.5328	23.8786	23.7513	23.9716	23.7732	24.0288	23.842					7	7	7	10.4	10.4	10.4	86.753	0	15.388	528390000	48	0.75437	0.176048	-0.124751	0.917162	-1.48421	MED15	1315
25.1833	24.8188	25.0357	25.5295	25.3674	25.2733	24.9408	25.204	25.117	25.3762					4	4	4	21.9	21.9	21.9	21.491	0	5.4436	558810000	20	0.351362	0.445285	0.111556	1.08039	0.802798	FCF1	1316
25.4621	25.6439	25.7473	25.6477	25.7941	25.5779	25.6406	25.8385	25.8002	25.5904					5	5	5	39.5	39.5	39.5	14.125	0	23.92	1405600000	45	0.142041	0.721039	-0.0291855	0.979973	-0.369926	ACYP1	1318
27.3643	27.4266	27.6131	27.5001	27.4079	27.484	27.9512	27.7481	27.3248	27.5265					6	6	6	9.5	9.5	9.5	84.109	0	22.064	4467200000	83	0.0127377	0.971096	0.00480042	1.00333	0.0373821	ATP5J2-PTCD1;PTCD1	1319
30.9043	30.9216	30.9192	30.8725	30.8913	30.8924	30.9114	31.026	30.9262	30.9076					24	24	0	56.5	56.5	0	32.238	0	323.31	140470000000	637	0.196956	0.635395	0.0135235	1.00942	0.492798	HNRNPC	1322
26.0669	26.0771	26.3869	26.2555	26.3101	26.3612	26.4099	26.4071	26.3185	26.3076					6	6	4	55.3	55.3	31.3	17.512	0	53.844	1916000000	30	0.0726284	0.846002	-0.0167633	0.988448	-0.20062	GMFB	1324
23.8867	24.1548	23.5328	23.5799	23.903	23.8351	23.5059	23.5837	24.0384	24.033					4	4	4	42.7	42.7	42.7	14.057	0	129.56	430100000	33	0.157266	0.6962	0.0639462	1.04532	0.404846	MAX	1328
26.7439	26.7112	26.7272	26.7217	26.8412	26.7574	26.6823	26.7001	26.7618	26.6895					16	14	14	48.3	42.8	42.8	39.178	0	81.271	6110100000	158	0.599406	0.251532	-0.0352959	0.975832	-1.23596	CDK2	1329
26.613	26.6232	26.8383	26.4326	26.3732	26.2825	27.1274	26.41	26.7475	26.6363					5	5	5	0.9	0.9	0.9	787.71	0	4.9589	1056200000	23	0.997499	0.100578	-0.262962	0.833375	-1.8558	SYNE2	1330
25.3004	25.4617	25.339	25.4368	25.4255	25.327	25.5078	25.2566	25.2403	25.4373					18	18	18	45.9	45.9	45.9	64.594	0	84.995	2028300000	106	0.131735	0.738355	0.0212612	1.01485	0.345877	ZNF512	1332
23.863	25.0599	24.6735	25.0138	24.4633	24.0756	24.3842	25.2394	24.5355	24.8039					3	3	3	29.6	29.6	29.6	11.155	0	6.7767	642080000	24	0.993389	0.101534	0.454619	1.37042	1.84963	TIMM8B	1334
24.0889	24.1763	24.4039	24.1148	24.3496	24.2836	24.295	24.2061	24.3253	24.3193					12	11	10	17.2	16.2	14.7	105.03	0	22.581	1024100000	59	0.52413	0.299137	-0.0725082	0.950983	-1.11027	USP11	1337
25.7741	25.8741	25.9287	25.9088	25.9297	25.8501	25.6979	25.8094	25.8712	25.8008					14	14	13	28.2	28.2	26.3	55.142	0	163.98	4192500000	109	0.0598042	0.871356	0.00832024	1.00578	0.167207	CELF1	1342
25.0248	25.1187	25.2162	25.1068	25.0755	25.0988	25.0046	25.3716	25.0631	25.0807					24	24	23	33.2	33.2	31.9	111.98	0	114.15	3225400000	169	0.572441	0.267645	0.0784668	1.0559	1.19139	SEC24C	1343
25.0471	25.1006	25.1781	25.1632	25.1543	25.0453	24.9843	25.374	25.1153	25.0937					15	15	15	28.9	28.9	28.9	91.737	0	65.556	1753100000	84	0.391297	0.406165	0.0595192	1.04212	0.876777	CDC27	1344
29.8494	30.0752	30.1216	30.1	30.0376	30.1274	29.7799	29.91	29.856	30.0903					8	8	6	65.1	65.1	49.3	17.089	0	323.31	28714000000	164	0.930588	0.117331	0.13169	1.09558	1.75503	MYL6	1345
25.2658	25.3799	25.5416	25.3386	25.3229	25.3456	25.6196	25.5489	25.3402	25.4434					12	12	12	41.7	41.7	41.7	42.92	0	108.76	2481700000	97	0.0295998	0.934115	-0.00673676	0.995341	-0.0853055	PUS1	1346
31.1984	31.2873	31.1075	31.1903	31.1296	31.1225	31.0251	31.0572	31.2	31.2162					18	18	4	58.4	58.4	20.7	49.229	0	323.31	119250000000	787	0.367695	0.42885	0.0425858	1.02996	0.833302	HNRNPH1	1347
23.6247	23.394	23.7929	23.3389	23.4753	23.575	23.9803	23.9497	23.586	23.5367					9	9	9	10.7	10.7	10.7	111.97	0	12.754	483270000	37	0.436638	0.3659	-0.132993	0.911938	-0.958455	ERC1	1348
24.3822	24.5071	24.5848	24.5825	24.5579	24.601	24.6343	24.7699	24.4853	24.5315					11	11	11	25.7	25.7	25.7	67.346	0	40.673	1416100000	75	0.513425	0.306602	0.0695004	1.04935	1.09206	TH1L;NELFCD	1349
26.0211	26.1088	26.0987	26.185	25.9736	25.9849	26.197	26.2806	26.1069	26.1646					11	11	11	38.3	38.3	38.3	32.426	0	67.105	3299600000	94	0.491003	0.322847	0.0653042	1.04631	1.0536	DPM1	1350
24.956	25.0361	25.3418	25.1442	25.1307	25.2553	25.4145	25.3943	25.1429	25.0826					7	7	7	38.1	38.1	38.1	22.649	0	13.273	1168200000	35	0.0499004	0.891455	-0.0146645	0.989887	-0.14087	ERI3	1352
23.8606	23.9275	23.8703	24.0367	24.1397	23.9517	24.1758	23.7328	23.927	23.9931					5	5	5	8.3	8.3	8.3	72.235	0	18.844	434580000	28	0.336474	0.460814	-0.0663116	0.955077	-0.774671	TMEM201	1353
22.9739	22.8121	23.3221	23.2085	23.071	23.2058	22.9825	23.1239	23.0579	22.8577					7	7	7	14.7	14.7	14.7	74.789	0	10.131	234910000	24	0.143631	0.718404	-0.0398899	0.972729	-0.373607	FBXL18	1358
24.2116	24.3429	24.4331	24.3047	24.449	24.4496	24.6936	24.6187	24.591	24.4014					7	7	7	35.7	35.7	35.7	31.835	0	53.512	714680000	46	0.215044	0.609475	-0.0522083	0.964459	-0.531552	IMP4	1359
26.5304	26.5769	26.4643	26.6388	26.6606	26.3682	26.2821	26.5095	26.3833	26.4033					7	7	7	21.8	21.8	21.8	41.268	0	9.1471	1242600000	30	0.167998	0.679207	0.0352005	1.0247	0.429049	PISD	1362
28.2411	27.8667	27.8094	27.816	27.9505	27.9753	27.5896	27.8019	27.9787	27.9113					8	8	8	49	49	49	25.868	0	141.69	5523700000	98	0.135792	0.731489	-0.0396492	0.972891	-0.355384	DNPH1	1366
27.4606	27.5513	27.4315	27.479	27.501	27.5147	27.4994	27.5975	27.4729	27.4311					44	44	44	68.6	68.6	68.6	101.53	0	323.31	22059000000	502	0.652976	0.222343	0.0416458	1.02929	1.32317	COPB2	1367
26.6224	26.6143	26.5752	26.6337	26.734	26.6698	26.3204	26.3651	26.6449	26.7384					10	10	10	34.7	34.7	34.7	27.571	0	79.645	4327200000	85	0.0978308	0.798306	0.024897	1.01741	0.264198	TMA16	1371
27.4242	27.5042	27.6519	27.543	27.5121	27.5732	27.5263	27.6886	27.3834	27.5478					13	13	13	46.5	46.5	46.5	37.749	0	139.66	12255000000	181	0.626312	0.236422	0.0717575	1.051	1.27997	EIF3F	1380
27.0026	27.1126	27.0256	27.1363	26.9596	27.0558	27.0129	26.989	27.0618	27.0145					23	23	23	52.5	52.5	52.5	56.878	0	323.31	9350900000	225	0.77056	0.169606	0.049152	1.03466	1.50952	PPP5C	1381
25.9893	26.693	26.6587	26.7446	26.5145	26.7152	26.5416	26.6531	26.4286	26.6313					10	10	10	65.3	65.3	65.3	20.916	0	231.59	4185300000	105	1.24753	0.0565549	0.26087	1.1982	2.22707	SSSCA1	1382
28.3803	28.3749	28.258	28.4356	28.4399	28.3429	28.1801	28.2272	28.3709	28.4533					38	38	38	58.1	58.1	58.1	86.371	0	323.31	26328000000	389	0.279494	0.525419	0.0409782	1.02881	0.663903	HADHA	1386
26.3791	25.5083	25.5804	25.74	25.5302	25.7666	25.5379	25.4297	25.4118	25.491					7	7	7	46.3	46.3	46.3	21.848	0	16.565	1554300000	45	0.216814	0.606996	-0.100764	0.932539	-0.535301	REXO2	1389
26.0321	26.1768	26.0477	26.1449	26.217	26.2546	25.9256	25.97	26.0752	26.1064					18	18	7	32.6	32.6	11	80.124	0	203.54	5130300000	159	0.500927	0.315553	0.0710186	1.05046	1.07067	CLPB	1390
27.3354	27.3407	27.1408	27.3307	27.393	27.3809	26.9923	26.9708	27.3962	27.3619					9	9	9	17.8	17.8	17.8	59.075	0	178.32	8170400000	79	0.0838678	0.824389	0.0254375	1.01779	0.2293	SARNP	1391
24.4934	24.4941	24.654	24.3982	24.4566	24.2519	24.4348	24.7126	24.5944	24.5116					4	4	4	23	23	23	28.319	0	11.961	590390000	28	0.254507	0.556536	-0.0529751	0.963946	-0.613576	METTL7A	1392
25.3366	25.4684	25.4157	25.4205	25.3087	25.5982	25.3739	24.9221	25.7016	25.2798					14	10	6	24.5	19.8	12.4	83.507	0	22.203	1551900000	46	0.277195	0.528208	-0.0894844	0.939859	-0.65932	TLE3	1402
25.8897	26.1172	25.9039	26.0289	26.0065	25.8841	25.8232	25.4541	25.8164	26.0486					10	10	10	44.3	44.3	44.3	37.874	0	28.42	1662200000	58	0.0532951	0.884514	0.0186199	1.01299	0.149952	GMPR2	1405
25.9748	25.8884	26.1073	25.9489	26.0346	26.0801	25.9744	26.0947	26.008	26.0397					34	34	21	20.1	20.1	14.3	274.25	0	248.36	2978700000	178	0.0734613	0.844381	-0.00946503	0.993461	-0.202764	ANKRD17	1406
27.8047	27.7284	27.6972	27.6426	27.7774	27.7339	27.7189	27.7082	27.7956	27.6976					32	32	32	74.9	74.9	74.9	38.604	0	323.31	26237000000	320	1.16344	0.0686373	-0.0566147	0.961518	-2.1028	ANXA2;ANXA2P2	1410
29.7681	29.8833	29.9436	29.8837	29.9557	29.9617	29.7591	29.849	29.8915	29.8799					15	15	12	74	74	70.1	19.997	0	323.31	47755000000	292	0.249558	0.562914	0.0278839	1.01952	0.603466	ANP32A	1411
26.1216	26.3822	26.2723	26.3113	26.4066	26.2847	26.123	26.3584	26.349	26.3842					6	6	6	27	27	27	18.651	0	38.477	2190200000	74	0.740086	0.181934	0.0896343	1.0641	1.4618	SEC11A	1413
24.3622	24.2497	24.473	23.9951	24.5327	24.2574	24.4741	24.4636	24.3376	24.4199					10	10	10	20.3	20.3	20.3	71.921	0	50.718	1167700000	68	0.932471	0.116823	-0.158771	0.895788	-1.75788	NUB1	1419
27.6498	27.6562	27.852	27.7227	27.7427	27.7967	27.4278	27.8313	27.6493	27.7443					6	6	6	35.5	35.5	35.5	24.561	0	117.27	7020900000	124	0.534226	0.292263	0.0859089	1.06136	1.12737	RNPS1	1424
25.7018	25.4799	25.212	25.1702	25.5039	25.59	25.5959	25.4411	25.6859	25.6628					7	2	2	35.9	16	16	27.168	0	47.435	779940000	22	0.237578	0.578658	-0.0711056	0.951908	-0.578791		1426
29.9699	29.895	29.6138	29.7258	29.6767	29.5553	29.5281	29.3301	29.7354	29.6387					10	10	10	13.9	13.9	13.9	64.532	0	323.31	50763000000	262	0.26426	0.544177	-0.0758087	0.94881	-0.633359	RPS17	1428
25.2239	25.382	25.6061	25.3376	25.6727	25.7633	25.4923	25.2986	25.5108	25.3263					5	5	5	35.9	35.9	35.9	16.848	0	14.321	1012600000	46	0.292118	0.510366	-0.0796146	0.94631	-0.688902	MPHOSPH6	1431
24.7172	24.8518	24.9705	24.7763	24.7237	24.7018	25.0279	24.9664	24.8099	24.8716					44	44	34	8.4	8.4	6.6	861.07	0	76.499	2156600000	147	0.0759177	0.839619	-0.0162903	0.988772	-0.20907	MACF1	1434
24.843	25.1827	24.9167	25.0611	25.1356	25.0186	25.2992	24.969	25.0992	25.0611					7	7	7	39.7	39.7	39.7	26.305	0	32.275	961860000	36	0.00096376	0.997783	-0.000254059	0.999824	-0.00286616	HAGH	1435
23.3861	23.4089	23.955	23.5348	23.8287	23.5641	23.631	23.767	23.3932	23.3456					8	8	8	14.2	14.2	14.2	123.07	0	12.181	486230000	39	0.375738	0.420981	-0.11476	0.923536	-0.848197	RPAP1	1439
25.0725	25.2186	25.4883	25.3519	25.3414	25.4514	25.4232	25.5003	25.2724	25.562					4	4	4	16.8	16.8	16.8	33.382	0	29.878	823520000	29	0.481985	0.329621	0.0972965	1.06977	1.038	UBFD1	1441
23.6234	24.1334	24.3695	24.0228	23.803	24.1467	24.1116	23.9838	23.9952	23.8236					5	5	5	41.3	41.3	41.3	18.703	0	9.8549	410240000	23	0.110298	0.775715	0.0414963	1.02918	0.294714	PPCDC	1442
24.5082	24.4502	24.5667	24.597	24.5929	24.5845	24.5347	24.7195	24.5537	24.4656					7	7	7	51.4	51.4	51.4	16.712	0	20.693	1160700000	62	0.0867757	0.818888	0.0121128	1.00843	0.236634	GCA	1449
26.4457	26.5081	26.4248	26.4496	26.4766	26.4594	26.3602	26.4337	26.4081	26.4459					56	56	56	58.1	58.1	58.1	130.55	0	323.31	15298000000	455	0.800244	0.1584	0.0362808	1.02547	1.55566	DHX30	1450
25.4858	25.6015	25.6357	25.5066	25.6123	25.4161	25.7859	25.8029	25.351	25.5333					7	7	7	27.2	27.2	27.2	49.095	0	47.665	1548500000	75	0.00721299	0.983529	-0.00208664	0.998555	-0.0212992	NUPL1	1454
24.7812	24.865	24.6504	24.8468	24.5912	24.7662	24.4854	24.9093	24.879	24.7428					13	6	0	42.3	28.2	0	28.747	0	14.364	655910000	30	1.06249	0.0865984	0.148601	1.10849	1.95294	TPM1	1456
25.2782	25.4722	25.45	25.4607	25.357	25.5657	25.5966	25.5533	25.4788	25.3394					8	8	8	52.2	52.2	52.2	20.272	0	91.559	1639800000	52	0.287998	0.515231	0.0461155	1.03248	0.680774	PPIL3	1457
24.0916	23.7896	24.5173	24.1713	24.3983	24.2457	24.0402	24.1972	24.1764	24.0741					5	5	5	19.4	19.4	19.4	48.893	0	48.552	479930000	35	0.587832	0.258326	-0.149162	0.901774	-1.21689	OTUD5	1458
24.2889	24.4145	23.9287	24.5393	24.4923	24.3107	23.7539	24.0248	24.335	24.2705					2	2	2	21.8	21.8	21.8	14.872	0	40.865	444860000	25	0.427101	0.374024	0.152171	1.11124	0.941463	BET1;DKFZp781C0425	1462
25.4024	25.3848	25.3219	25.5452	25.4234	25.4773	25.4921	25.4095	25.4464	25.4295					6	6	6	32	32	32	20.08	0	25.886	1066700000	30	0.350933	0.445725	0.0320473	1.02246	0.801992	APOO	1463
23.775	23.8541	24.0947	23.7117	24.1503	24.0028	23.9595	24.0201	23.9503	24.0511					12	12	12	11.2	11.2	11.2	190.22	0	23.741	453020000	44	0.265041	0.543199	-0.0579876	0.960603	-0.634935	BCOR	1465
26.9174	27.0937	27.1003	27.1229	27.0526	27.1401	26.9216	26.9244	27.0618	26.9781					15	15	15	39.6	39.6	39.6	40.684	0	139.09	6929400000	119	0.307878	0.492178	0.0411194	1.02891	0.719733	EBNA1BP2	1466
28.006	28.1678	27.8959	28.0702	28.0283	28.1055	28.039	27.9952	28.1728	28.0348					12	12	5	28.9	28.9	13.5	42.208	0	241.95	12431000000	146	0.387604	0.409634	0.046278	1.0326	0.870019	TMEM189-UBE2V1;UBE2V1	1473
26.2931	26.4458	26.2538	26.3808	26.4685	26.4187	26.2668	26.3381	26.4063	26.3172					35	35	34	51	51	50.1	82.091	0	271.22	9988100000	268	0.388439	0.408847	0.0424313	1.02985	0.871549	NSF	1474
23.599	23.6031	23.7964	23.6089	23.7675	23.8461	23.9292	23.8812	23.4908	23.5355					4	4	4	15.4	15.4	15.4	33.524	0	8.0858	280780000	28	0.0752168	0.840975	-0.0216293	0.98512	-0.207273	CCDC137	1475
24.5578	24.737	24.5648	24.4306	24.6175	24.6113	24.3711	24.4171	24.5171	24.5298					8	8	8	51.7	51.7	51.7	20.083	0	39.783	867380000	39	0.0993157	0.795581	0.0194889	1.0136	0.267864	SPAG7	1477
23.5842	23.9138	24.141	24.066	24.1552	23.7465	23.8045	23.5381	23.5775	23.6936					5	5	5	32.1	32.1	32.1	28.697	0	6.0126	375760000	20	0.150095	0.707791	-0.0608662	0.958688	-0.388486	ELP5	1480
26.628	26.2396	26.4647	26.4606	26.2244	26.4038	26.757	26.7939	26.3575	26.5916					3	3	3	32.7	32.7	32.7	10.978	0	5.076	1497500000	24	0.0302632	0.932689	0.0115685	1.00805	0.0871569	MPDU1	1481
25.6974	25.6557	25.7934	25.7984	25.6587	25.7026	25.8511	25.9146	25.6337	25.7962					29	29	29	35.6	35.6	35.6	118.82	0	245.35	5082300000	211	0.332212	0.465359	0.0466351	1.03285	0.766561	GEMIN4	1482
24.7181	24.8547	24.6268	24.7874	24.6461	24.5261	24.7127	24.3159	24.5907	24.8483					4	4	4	35.4	35.4	35.4	14.064	0	12.505	679150000	27	0.0240479	0.946133	0.00760422	1.00528	0.0697134	FN3KRP	1483
24.4145	24.5276	24.6135	24.5384	24.3953	24.4498	24.4097	24.5892	24.3303	24.3791					6	6	6	29.8	29.8	29.8	39.917	0	9.3283	719810000	25	0.497248	0.318238	0.0641659	1.04548	1.06435	DVL2	1485
26.2743	26.3075	26.1982	26.3605	26.0162	26.4942	26.6288	26.2272	26.2005	26.1188					6	6	3	40.1	40.1	23.3	22.187	0	97.268	3243000000	103	0.120871	0.757058	0.0380516	1.02673	0.320148	MAZ	1486
25.3023	25.2866	25.2753	25.5543	25.4429	25.3448	25.3275	25.6026	25.3755	25.4038					7	7	7	27.1	27.1	27.1	38.861	0	37.573	1334600000	45	0.694709	0.201972	0.0937038	1.06711	1.39004	ATPAF1	1487
26.5166	26.7539	26.6402	26.6963	26.632	26.8502	26.8305	27.0793	26.5806	26.7197					12	12	12	26.8	26.8	26.8	61.381	0	40.96	1915700000	69	1.13263	0.0736835	0.179914	1.13282	2.05717	BAIAP2	1489
24.5978	24.5359	24.3378	24.3043	24.3376	24.3814	24.49	24.4347	24.4389	24.4829					12	12	12	14.8	14.8	14.8	130.66	0	28.364	866910000	37	0.0716898	0.847833	-0.0125759	0.991321	-0.1982	KDM2A	1492
27.5991	27.3449	27.5439	27.7756	27.4358	27.4877	26.7549	27.5581	27.5746	27.5483					11	10	9	35.3	31.6	28.9	52.238	0	19.297	2695600000	47	0.419833	0.380336	0.161242	1.11825	0.928448	SMARCD2	1493
24.9462	25.0841	25.4913	25.096	25.1179	24.9919	25.2385	25.2868	25.2953	24.8835					10	10	9	37.3	37.3	35.5	44.155	0	82.54	1166600000	42	0.654738	0.221443	-0.149362	0.901649	-1.32601	DPF2	1496
25.6467	25.688	25.8111	25.6514	25.6685	25.6446	25.7433	25.8272	25.5851	25.5625					14	14	1	32.7	32.7	2.5	67.821	0	159.2	3435400000	110	0.103164	0.788562	-0.0162102	0.988827	-0.277324	TOR1AIP1	1498
27.3925	27.8597	27.6908	27.2548	27.1879	27.5834	27.4497	27.5523	27.4679	27.5475					23	5	3	60	21.4	13.3	33.222	0	68.322	2629300000	29	0.444888	0.359015	0.12179	1.08808	0.973077	TPM3	1499
29.7756	30.348	30.1597	30.2351	30.2989	29.9766	30.3796	30.4566	30.3277	30.3129					6	6	6	23.1	23.1	23.1	27.086	0	7.7972	13051000000	37	0.233746	0.583786	0.0775753	1.05524	0.570834	CCS	1501
24.9681	25.1043	25.2051	24.7849	25.1597	24.8426	24.9898	25.1183	25.1425	25.1483					5	5	5	17.8	17.8	17.8	46.886	0	11.075	772180000	33	0.478601	0.3322	-0.0933548	0.937341	-1.03214	PHKG2	1502
24.5484	24.3968	24.8826	24.3621	24.4306	24.42	24.9458	24.5705	24.8114	24.6053					11	11	11	26	26	26	64.279	0	17.896	825260000	44	1.28053	0.0524167	-0.252826	0.839251	-2.27577	BRAP	1503
29.0159	29.245	29.4632	29.2636	29.181	29.2225	29.2214	29.1744	29.179	29.068					4	4	2	33.1	33.1	21.5	15.156	0	185.1	15393000000	95	0.0790433	0.833598	-0.017379	0.988026	-0.217056	SRSF2	1506
26.5932	26.7305	26.9617	26.7161	26.7976	26.818	26.983	26.9246	26.7887	26.6588					16	16	16	30.3	30.3	30.3	58.22	0	292.42	6254800000	165	0.274835	0.531086	-0.0552521	0.962426	-0.654608	LUC7L3	1509
28.3282	28.4821	28.6112	28.4977	28.4554	28.4526	28.4241	28.4633	28.4104	28.4417					24	24	24	63.5	63.5	63.5	46.937	0	201.26	23167000000	242	0.180281	0.660266	0.0216534	1.01512	0.456359	OLA1	1512
25.8972	26.0616	26.1614	25.9363	25.8624	25.998	25.9016	25.982	26.055	26.0363					8	8	8	60	60	60	19.325	0	64.057	2196300000	74	0.176097	0.666658	0.0273293	1.01912	0.447103	PTRH2	1513
31.2622	31.1659	31.0696	31.1487	31.1264	31.0408	31.1719	31.1119	31.0361	31.1465					17	17	17	53.4	53.4	53.4	26.816	0	323.31	118910000000	621	0.0843333	0.823506	-0.0105091	0.992742	-0.230477	RAN	1514
24.8678	24.9678	25.1236	25.0459	25.1147	25.1406	24.9371	25.1654	25.076	25.1242					8	8	8	32.5	32.5	32.5	35.922	0	31.21	1633800000	63	0.478715	0.332112	0.064925	1.04603	1.03233	SUMF2	1515
28.8902	29.1548	29.1459	28.7878	28.8924	29.0014	29.0909	29.0304	28.9877	28.897					8	8	8	28.9	28.9	28.9	16.378	0	29.395	14493000000	75	0.12747	0.745641	-0.027132	0.981369	-0.335824	RPL36A;RPL36AL;RPL36A-HNRNPH2	1516
25.7644	25.7535	25.7	25.8408	25.8398	25.8981	25.555	25.7588	25.6664	25.781					5	5	5	28.5	28.5	28.5	20.501	0	101.6	1592600000	52	0.983548	0.103861	0.10134	1.07277	1.83486	CCDC12	1517
25.5919	26.0705	26.1407	25.772	25.9307	26.1522	26.1288	26.2968	26.2579	25.8326					7	6	6	53.8	44.5	44.5	20.03	0	70.047	1850700000	48	0.033848	0.925022	0.0148388	1.01034	0.0971178	CBX1	1520
24.8342	25.0036	24.8988	24.9248	24.8594	24.9784	24.7417	24.8288	25.1031	25.0276					5	5	5	26.2	26.2	26.2	23.63	0	13.435	907040000	35	0.425557	0.375356	0.0651974	1.04623	0.938702	ICT1	1521
29.9913	30.1536	30.2134	30.071	30.0846	30.0518	30.0056	30.0758	30.0892	30.0182					42	42	32	52.9	52.9	41.9	69.086	0	323.31	101700000000	797	0.0205082	0.953876	-0.00270882	0.998124	-0.0596782	DDX5	1527
29.1481	29.0792	28.7013	29.1384	29.0707	29.0943	28.886	28.7921	29.0685	29.1253					9	9	9	52.3	52.3	52.3	21.517	0	230.24	13929000000	151	0.291016	0.511663	0.0709415	1.0504	0.686732	ARHGDIA	1528
29.1514	29.2247	29.3532	29.2393	29.2363	29.2288	29.1849	29.1637	29.2902	29.1762					18	18	17	52.2	52.2	49.4	28.329	0	214.67	37983000000	417	0.422971	0.377597	-0.0366737	0.9749	-0.934073	SRSF1	1529
26.2222	26.2167	26.1735	26.2171	26.2489	26.1912	26.139	26.2351	26.2409	26.2734					24	24	24	32.9	32.9	32.9	104.93	0	177.42	7002100000	206	0.387738	0.409508	0.0218079	1.01523	0.870265	CHERP	1530
24.9812	25.2259	25.1653	25.0997	24.9882	25.2318	25.081	25.022	25.0768	24.9054					6	6	6	23.3	23.3	23.3	30.178	0	11.93	1363300000	39	0.220481	0.601893	0.0384529	1.02701	0.543052	SCO1	1532
25.9495	26.1448	25.9244	26.194	26.178	26.1578	25.7609	26.0374	26.1415	26.0719					13	13	13	48.3	48.3	48.3	31.704	0	54.639	2873000000	96	0.82603	0.149269	0.13029	1.09451	1.59549	MRPS7	1535
30.2384	30.1403	30.0234	29.9505	30.3281	30.1813	29.9268	30.0018	30.0784	30.2157					11	11	11	50.5	50.5	50.5	21.728	0	124.04	44910000000	170	0.0866968	0.819036	-0.0211014	0.98548	-0.236435	RPL18	1536
24.6958	24.9453	25.2089	24.9453	25.0163	24.9683	25.3026	24.964	25.0246	24.9132					5	5	5	21.2	21.2	21.2	35.772	0	9.8023	760830000	28	0.449117	0.355536	-0.102425	0.931466	-0.980546	SAP30BP	1537
23.8872	23.8106	24.0725	24.1652	24.2991	24.0561	23.8984	23.8947	23.9098	23.9264					6	6	6	12.8	12.8	12.8	80.321	0	14.945	562400000	36	0.165761	0.682714	-0.0427803	0.970782	-0.424032	SUZ12	1538
26.4899	26.541	26.32	26.6417	26.5037	26.5262	26.3788	26.3463	26.4752	26.5188					3	3	3	35.6	35.6	35.6	11.372	0	23.289	1435900000	34	0.67821	0.209793	0.0812817	1.05796	1.36371	TMCO1	1539
25.3097	25.8097	25.7272	25.7624	26.0013	26.1003	25.6234	25.4952	25.7541	25.7526					8	8	8	38.7	38.7	38.7	27.312	0	77.107	2312400000	89	0.288946	0.514108	0.10089	1.07243	0.682646	PNPO	1540
25.2752	24.8338	25.0094	24.9772	24.9475	24.8819	24.8866	24.8606	24.9407	24.919					12	12	12	18.5	18.5	18.5	85.586	0	32.009	1792900000	65	0.833532	0.146713	-0.117377	0.921862	-1.60704	YTHDC1	1541
27.5958	28.4391	28.4698	28.468	28.2316	28.2632	28.5872	28.6143	28.039	28.401					5	5	5	50.7	50.7	50.7	14.968	0	187.26	9295000000	101	0.683097	0.207445	0.252423	1.19121	1.37152	CDKN2A;CDKN2B	1542
29.2308	29.2173	29.2144	29.248	29.3204	29.2154	29.3222	29.2867	29.2121	29.1848					10	10	10	60.5	60.5	60.5	20.457	0	323.31	17545000000	198	0.441082	0.362175	-0.0295486	0.979727	-0.96634	MYL12A;MYL12B;MYL9	1544
26.711	26.9606	26.9641	26.9246	27.0132	26.9345	26.6898	26.9802	27.1271	26.8424					8	8	8	18.3	18.3	18.3	52.541	0	56.424	3985300000	80	0.115386	0.76668	0.0274235	1.01919	0.307003	ZNF207	1545
26.0328	25.9448	26.0476	25.8638	25.9891	25.7107	25.7708	26.2167	26.0915	26.1216					9	9	4	24.5	24.5	16.4	61.386	0	19.165	1297400000	49	0.0494531	0.892374	-0.0148598	0.989753	-0.139669	YES1	1546
23.2345	22.8878	23.0508	22.9727	22.9542	22.7963	22.9858	22.8918	22.8259	23.0685					5	5	5	4.6	4.6	4.6	218.97	0	6.2097	162860000	16	0.500662	0.315746	-0.086808	0.941604	-1.07021	HELZ	1547
27.431	27.4344	27.2686	27.3862	27.5109	27.4374	27.3043	27.1357	27.4054	27.4062					13	13	13	49.4	49.4	49.4	37.154	0	265.99	11449000000	170	0.127237	0.746042	-0.0240749	0.983451	-0.335274	BUB3	1549
24.2004	23.8371	23.7424	23.9034	23.9354	23.9663	23.8323	23.6083	24.2931	23.7575					5	5	5	32.4	32.4	32.4	28.817	0	10.418	375010000	17	0.774377	0.168121	-0.186211	0.878911	-1.51547	CHCHD6	1551
25.1155	24.9897	24.9077	25.1872	25.0891	24.9883	25.0499	25.212	24.9983	25.2344					8	8	7	49.5	49.5	43.9	21.809	0	22.152	1217900000	79	0.678188	0.209803	0.0901974	1.06452	1.36367	NUDT16L1	1555
26.0971	26.0686	25.8414	25.6483	25.8219	25.9188	25.7338	25.8799	25.8314	25.8425					6	6	6	21.5	21.5	21.5	33.861	0	35.369	1460900000	50	0.0246162	0.944896	0.00650635	1.00452	0.0713178	RNF126	1558
26.7004	26.6096	26.7777	26.683	26.7927	26.676	26.8328	26.8998	26.6966	26.7326					36	36	36	57.9	57.9	57.9	93.296	0	323.31	11652000000	319	0.304973	0.495481	-0.0398273	0.972771	-0.714081	LONP1	1562
34.193	34.1146	34.1096	34.1692	34.1962	34.2238	34.2621	34.1581	34.1957	34.1498					13	13	1	62.1	62.1	24.2	14.914	0	235.02	581980000000	332	0.426474	0.374564	-0.0282219	0.980628	-0.940342	H3F3B;H3F3A;HIST3H3;H3F3C	1564
27.3084	27.5381	27.5452	27.4732	27.3954	27.3649	27.4802	27.3552	27.3743	27.5127					11	11	11	33.5	33.5	33.5	43.312	0	192.54	8101400000	140	0.200915	0.629629	0.0281094	1.01968	0.501347	DAZAP1	1566
25.432	26.1792	25.9161	25.9676	26.2279	25.9148	25.6714	25.497	25.9502	26.0119					3	3	3	59.1	59.1	59.1	10.245	0	104.7	922980000	23	0.16561	0.682952	0.0745979	1.05307	0.423693	POLR2I	1568
30.048	30.1542	30.13	30.1015	30.0935	30.1245	30.1771	30.1919	30.079	30.1046					20	20	6	62.4	62.4	21.1	48.141	0	323.31	61778000000	519	0.498283	0.31748	0.0298149	1.02088	1.06613	CALR	1569
28.9394	28.6319	28.9027	28.8168	28.796	28.8334	28.7493	28.8156	28.7153	28.9597					6	6	6	61.8	61.8	61.8	17.723	0	71.703	15196000000	163	0.047102	0.897218	-0.00906219	0.993738	-0.133339	RPS15	1570
26.4997	26.5115	26.6804	26.6144	26.5569	26.5396	26.6845	26.8514	26.6357	26.6436					5	5	5	34.8	34.8	34.8	24.955	0	55.203	2369800000	61	0.110561	0.775245	0.0206505	1.01442	0.295354	LSM12	1572
28.556	28.687	28.7128	28.727	28.7396	28.8681	28.5326	28.6617	28.7283	28.6701					28	28	28	57.9	57.9	57.9	60.192	0	323.31	30759000000	387	0.558711	0.276242	0.0689182	1.04893	1.16851	PRKCSH	1574
25.8611	25.854	25.7367	25.7032	25.7006	25.7175	25.714	25.7258	25.6971	25.8274					4	4	4	30	30	30	19.27	0	23.357	1360500000	51	0.220379	0.602034	0.0237072	1.01657	0.542837	TMEM205	1576
28.5068	28.5898	28.7874	28.4808	28.5804	28.6153	28.7405	28.7759	28.5712	28.3641					10	10	3	67.3	67.3	16.8	12.732	0	156.78	9096700000	129	0.363069	0.433442	-0.0721073	0.951248	-0.8247	EIF1	1577
26.7498	26.8957	27.2034	26.792	27.0365	27.0555	27.1072	27.1514	27.0415	26.9814					9	9	9	19.9	19.9	19.9	69.389	0	17.309	2491600000	56	0.216849	0.606947	-0.0524654	0.964287	-0.535376	C18orf8	1580
26.4512	26.3918	26.5176	26.3858	26.4828	26.4823	26.5122	26.6632	26.3268	26.3854					10	10	10	29.3	29.3	29.3	48.024	0	204.37	3173300000	77	0.0190048	0.957183	0.00354347	1.00246	0.0553935	RBM42	1581
26.5142	26.632	26.5045	26.7397	26.6983	26.6464	26.4839	26.5741	26.6308	26.6701					19	19	19	40.9	40.9	40.9	62.395	0	323.31	8662500000	201	0.915794	0.121396	0.0861267	1.06152	1.73263	FARSA	1583
23.0203	23.0907	22.9838	23.0106	23.2522	23.1736	23.1486	23.1476	23.1768	23.2456					2	2	2	15.7	15.7	15.7	16.301	0.0078812	1.7633	159350000	11	0.100686	0.793075	0.0172844	1.01205	0.27124	NKIRAS2	1586
26.5787	26.5322	26.6767	26.5795	26.5132	26.5873	26.614	26.8266	26.5167	26.5734					10	10	10	55.7	55.7	55.7	33.792	0	115.3	3761400000	102	0.275181	0.530663	0.0399319	1.02807	0.6553	MRPL4	1588
24.6558	24.9091	24.6436	24.7355	24.5719	24.4168	24.9002	25.1171	24.9221	24.8982					4	4	4	38.8	38.8	38.8	11.133	0	19.069	501040000	25	0.228249	0.591223	0.0766331	1.05455	0.559367	SLC35A4	1591
22.8524	23.4268	24.1275	23.3758	23.4086	23.6478	23.8314	23.6544	23.4666	23.1234					3	3	1	34.4	34.4	10.4	11.25	0	7.3905	244860000	23	0.14972	0.708402	-0.0916866	0.938425	-0.387627	ASNSD1	1592
24.2987	24.3955	23.8858	24.1667	24.1096	24.0632	23.9519	23.8607	24.5612	23.9597					4	4	4	40	40	40	8.4447	0	5.5438	445460000	37	0.186995	0.650137	-0.0722713	0.951139	-0.471116	SMCR7L	1593
25.1128	25.187	25.0112	25.2073	25.1857	25.2893	25.2005	24.8812	24.9038	25.0821					18	18	4	44.2	44.2	9.8	58.182	0	71.08	1980800000	107	0.209022	0.617985	0.0465813	1.03281	0.518735	SARS2	1594
24.9959	25.0557	24.8658	24.9808	25.0399	25.0487	24.8271	24.8885	24.9939	24.8851					3	3	3	20.6	20.6	20.6	23.568	0	30.25	793590000	23	0.196073	0.636688	0.0272594	1.01907	0.490885	ZNF428	1596
24.4981	24.7899	24.7469	24.4675	24.7138	24.6298	24.7803	24.8878	24.6347	24.6199					9	9	9	23	23	23	95.425	0	65.684	1050100000	50	0.0163145	0.963131	0.00422821	1.00294	0.0476915	ZC3H4	1597
25.3523	25.4684	25.3392	25.313	25.47	25.4699	25.4894	25.5693	25.4003	25.2905					9	9	9	49.5	49.5	49.5	30.672	0	105.69	2107200000	73	0.0714815	0.84824	0.0119957	1.00835	0.197662	PIH1D1	1598
26.4121	26.2699	26.5875	26.5205	26.4122	26.5358	26.3884	26.3122	26.3315	26.5564					16	5	0	58.9	23.4	0	35.904	0	74.595	1825700000	52	0.0606478	0.869665	0.0126389	1.0088	0.169428		1600
25.7469	25.8092	25.5169	25.853	25.8301	25.9465	25.843	25.7529	25.7802	25.9837					6	6	6	37.5	37.5	37.5	17.303	0	20.515	1429300000	64	0.907931	0.123614	0.125634	1.09099	1.7207	AP2S1	1601
24.1982	24.1258	24.4303	24.2827	24.2768	24.2018	24.5714	24.3652	24.5026	24.525					10	10	10	27.9	27.9	27.9	75.292	0	31.665	670440000	43	0.447536	0.356832	-0.095752	0.935784	-0.977756	SAMD4B	1602
23.7149	23.8732	24.1578	23.9384	24.0884	24.1929	24.0283	24.0641	23.9268	24.1816					15	15	15	21.5	21.5	21.5	108.32	0	60.333	915700000	74	0.281173	0.523392	0.0667892	1.04738	0.667245	ARHGEF1	1606
28.6004	28.6879	28.5775	28.6809	28.659	28.6802	28.5116	28.5561	28.6667	28.6715					38	38	35	53.3	53.3	50.5	76.65	0	323.31	51773000000	585	0.689485	0.204416	0.0522839	1.03691	1.38172	KHSRP	1607
30.7182	30.7313	30.6792	30.7171	30.5141	30.5387	30.7404	30.5921	30.6194	30.5274					12	12	12	43	43	43	22.391	0	287.49	43535000000	206	0.225437	0.595063	-0.0329247	0.977437	-0.553476	RPS5	1608
26.3792	26.0794	26.085	26.3465	26.2198	26.2272	26.2975	26.4814	26.2234	26.2485					8	8	8	47.5	47.5	47.5	27.465	0	192.51	2364400000	61	0.169218	0.677301	0.0356506	1.02502	0.431782	EXOSC5	1610
24.7412	24.7302	25.0295	24.8638	24.9328	24.9498	25.0361	25.1691	24.899	24.8501					25	25	25	45.9	45.9	45.9	83.474	0	218.84	2759700000	143	0.0595321	0.871902	-0.0150993	0.989589	-0.16649	EPS15L1	1611
24.5842	24.6868	24.7825	24.7705	24.768	24.5959	24.6083	24.5294	24.8023	24.4857					3	3	3	12.6	12.6	12.6	25.104	0	27.96	594740000	26	0.681874	0.20803	-0.0954121	0.936005	-1.36957	CHMP2A	1612
24.8768	24.481	25.1783	24.7842	24.8959	25.0776	25.4197	25.0451	25.0336	24.9708					3	3	3	14	14	14	38.975	0	86.542	521830000	26	0.702329	0.198459	-0.209142	0.865052	-1.40215	EMC10	1614
25.4961	25.4153	25.7119	25.4598	25.5941	25.5348	25.6585	25.7294	25.476	25.5936					41	41	41	52.7	52.7	52.7	126.39	0	251.82	7632300000	306	0.233715	0.583828	-0.0407364	0.972159	-0.57077	POLD1	1615
24.3886	24.5366	24.7071	24.5326	24.6968	24.4313	24.6497	24.7144	24.585	24.571					22	22	22	29.7	29.7	29.7	121.54	0	64.326	1985800000	114	0.273075	0.533243	-0.0482559	0.967105	-0.651085	SUGP2	1616
26.2665	26.3082	26.5675	26.3542	26.3522	26.3781	26.4921	26.6132	26.389	26.308					25	25	25	49.5	49.5	49.5	72.911	0	315.69	6928500000	170	0.101106	0.792308	-0.0211349	0.985457	-0.272272	AGPS	1619
27.6582	27.763	27.8176	27.7427	27.6591	27.6934	27.6368	27.7747	27.6824	27.7081					21	8	8	52.7	23	23	49.129	0	86.157	6339100000	118	0.616759	0.24168	0.0455799	1.0321	1.26439	DDX39A	1620
27.4447	27.4792	27.4009	27.4255	27.5538	27.5683	27.3117	27.3957	27.4988	27.5139					18	18	18	71.1	71.1	71.1	36.071	0	323.31	10810000000	197	0.281493	0.523006	0.0345055	1.02421	0.667881	PDLIM1	1621
27.7042	27.6115	27.8962	27.6857	27.7023	27.7201	27.838	27.9027	27.6484	27.7609					15	15	15	37.4	37.4	37.4	41.796	0	147.11	9168700000	175	0.12188	0.755301	-0.0216595	0.985099	-0.322555	ACOT7	1622
24.9955	25.3121	25.299	25.1067	25.3624	25.2256	25.3932	25.4387	25.3707	25.3226					6	6	6	41.7	41.7	41.7	23.354	0	63.789	1247700000	53	0.0110882	0.974792	-0.00300636	0.997918	-0.0326007	SNAP23	1623
25.5902	25.4258	25.73	25.5897	25.6263	25.523	25.6704	25.8511	25.5937	25.5936					9	9	9	52.7	52.7	52.7	31.62	0	179.12	2382600000	70	0.250198	0.562085	-0.045512	0.968946	-0.604776	HAX1	1624
26.4539	26.4325	26.5466	26.5211	26.5119	26.4577	26.6244	26.6596	26.4374	26.4992					16	16	16	40.7	40.7	40.7	72.453	0	183.25	4279800000	128	0.00522803	0.988034	-0.000804138	0.999443	-0.0154724	GTPBP1	1625
24.7955	25.0021	24.9692	24.8479	24.672	24.8816	24.552	24.6826	24.7799	24.7742					13	13	13	25.7	25.7	25.7	67.764	0	65.389	1877500000	89	0.437013	0.365584	0.0839832	1.05994	0.959121	STXBP3	1626
28.1202	28.2667	28.2317	28.2556	28.2089	28.2102	28.2846	28.2178	28.2049	28.229					26	26	26	63	63	63	47.463	0	176.77	19739000000	287	0.402805	0.395544	0.0257858	1.01803	0.897728	PSMD11	1629
27.3101	27.2548	27.3662	27.3834	27.337	27.3654	27.4898	27.3626	27.3223	27.3549					23	23	23	51.8	51.8	51.8	52.904	0	323.31	16644000000	228	0.211672	0.614226	-0.0208534	0.985649	-0.524385	PSMD12	1630
25.6209	25.6925	25.9787	25.8402	25.9158	25.7038	25.9815	25.8105	25.6755	25.8284					7	7	7	34.1	34.1	34.1	24.682	0	49.142	2040800000	62	0.302523	0.498284	-0.0593861	0.959672	-0.709303	PSMD9	1631
28.8113	28.8908	28.7978	28.9082	28.9258	28.8897	28.8712	28.8658	28.9084	28.9					13	13	12	63.6	63.6	59	21.671	0	323.31	20762000000	175	0.493626	0.320903	0.0279953	1.01959	1.05812	PGRMC1	1633
26.1006	26.1984	26.3432	26.2218	26.251	26.3284	26.2634	26.3382	26.2226	26.2623					38	38	38	47	47	47	121	0	323.31	7913900000	295	0.29636	0.505406	0.0336388	1.02359	0.697242	SUPT5H	1634
27.4544	27.529	27.6603	27.3991	27.5118	27.4835	27.672	27.6488	27.5589	27.543					11	11	11	39.6	39.6	39.6	36.521	0	216.69	8619300000	147	0.386157	0.411001	-0.050779	0.965415	-0.867368	DFFA	1635
24.2004	24.1519	23.8778	24.3033	24.203	24.0725	23.8561	24.1013	24.0162	24.1298					11	11	10	13.2	13.2	11.9	116.22	0	37.907	712570000	51	0.715189	0.192669	0.121037	1.08752	1.42254	HIP1	1636
28.4212	28.3635	28.3952	28.3346	28.3183	28.3876	28.5061	28.5416	28.3675	28.4409					15	15	15	74.7	74.7	74.7	26.922	0	323.31	18500000000	214	0.0921244	0.808864	0.0119911	1.00835	0.250031	CLIC1	1637
24.5908	24.3516	24.3923	24.5502	24.3678	24.3659	24.6183	24.7317	24.219	24.2714					4	4	4	26.8	26.8	26.8	20.747	0	8.2077	617120000	27	0.0526421	0.885845	0.0165302	1.01152	0.148209	DCTN6	1639
29.7762	29.8287	29.8466	29.8139	29.7706	29.8029	29.8765	29.9096	29.6947	29.7956					53	53	50	65.4	65.4	63	123.63	0	323.31	62339000000	726	0.448937	0.355683	0.0371956	1.02612	0.980229	IPO5	1641
24.705	24.7119	24.6103	24.8161	24.4558	24.9582	24.5766	24.6704	24.8713	24.727					15	15	15	20.1	20.1	20.1	138.62	0	79.126	955790000	59	0.790478	0.162003	0.132936	1.09652	1.54051	POLRMT	1642
26.521	26.5759	26.5294	26.6893	26.5871	26.6847	26.6931	26.6359	26.7511	26.6207					9	9	9	61.4	61.4	61.4	17.561	0	228.3	4454500000	81	0.19865	0.632922	0.0249401	1.01744	0.49646	SAP18	1644
27.88	27.9357	27.7802	27.7982	27.7789	27.8083	27.855	27.7978	27.8763	27.7824					24	22	22	47.3	43.4	43.4	63.704	0	166.02	9212400000	155	0.0981664	0.797689	-0.00957146	0.993388	-0.265028	IGF2BP3	1645
25.9721	25.9195	25.9348	25.964	25.9168	25.9283	26.1495	26.0685	25.9221	26.0308					31	31	23	54.2	54.2	41.8	81.876	0	323.31	7081000000	257	0.0207532	0.953338	0.00317039	1.0022	0.0603754	DNM1L	1646
25.3955	25.4958	25.6526	25.4977	25.6102	25.517	25.2933	25.5716	25.52	25.6403					14	14	14	55.2	55.2	55.2	39.336	0	203.19	2942800000	114	0.294595	0.507464	0.0501579	1.03538	0.693774	RTCA	1647
23.2151	23.1476	23.4382	23.3894	23.4448	23.4507	23.7274	23.7253	23.2866	23.547					7	7	7	5.5	5.5	5.5	190.68	0	9.7879	372950000	40	0.0835046	0.825079	0.0295784	1.02071	0.228382	PIK3C2A	1648
23.4947	24.2479	24.0934	23.8074	24.1676	24.0646	23.7016	23.8819	23.9013	24.0547					8	8	8	22.4	22.4	22.4	81.879	0	47.802	385750000	32	0.434489	0.367715	0.139592	1.10159	0.954634	GOLIM4	1649
28.8957	28.7743	28.9466	28.7116	28.6712	28.8683	29.2341	29.0773	28.8083	28.99					17	17	17	30.8	30.8	30.8	81.852	0	36.715	6509700000	98	0.085536	0.821228	-0.0268566	0.981557	-0.233512	EXOC5	1650
27.1973	27.1899	27.2025	27.1776	27.2238	27.2859	27.0823	27.3024	27.2529	27.3301					14	14	14	62.9	62.9	62.9	34.577	0	83.411	7039000000	117	0.792553	0.16123	0.0654285	1.0464	1.54373	PSMD14	1653
26.5702	26.6099	26.6592	26.508	26.4943	26.6155	26.7407	26.7503	26.5841	26.6603					17	10	10	42	29.9	29.9	57.81	0	135.8	4427600000	84	0.126298	0.747656	0.0191372	1.01335	0.333051	KPNA3	1656
25.5887	25.4963	25.6165	25.3297	25.4795	25.3395	25.5647	25.7915	25.5255	25.5464					10	10	1	61.1	61.1	6	32.444	0	296.01	2631400000	87	0.257649	0.552524	-0.0543041	0.963059	-0.619968	SDCBP	1657
26.2882	26.3337	26.5812	26.4131	26.3654	26.4243	26.6874	26.5487	26.4707	26.2514					17	17	17	35.4	35.4	35.4	78.863	0	81.186	3831600000	104	0.440774	0.362432	-0.0843204	0.943229	-0.965794	MPHOSPH10	1658
27.7806	27.9256	27.8844	27.9146	27.8508	27.8494	27.8431	27.894	27.8969	27.8448					38	38	38	72.9	72.9	72.9	66.049	0	323.31	27538000000	412	0.648952	0.224413	0.034499	1.0242	1.31668	NOP56	1659
25.4613	25.2673	25.6523	25.5243	25.3837	25.3463	25.6298	25.7217	25.3121	25.139					9	9	9	40.3	40.3	40.3	32.113	0	28.654	1571900000	54	0.309408	0.490447	-0.0880951	0.940764	-0.722704	PIR	1661
26.4845	26.6031	26.7849	26.4775	26.3356	26.4933	26.5018	26.5899	26.6161	26.5435					12	12	12	55.1	55.1	55.1	35.144	0	66.658	3603400000	103	0.0133796	0.969662	-0.00309677	0.997856	-0.0392381	PPP6C	1663
23.3953	23.0389	23.3699	23.0823	23.5828	23.3598	22.7354	23.3944	22.9266	23.1305					7	7	7	8.6	8.6	8.6	113.74	0	6.0869	333740000	26	0.00157898	0.996371	-0.000820923	0.999431	-0.00469247	MAN2B1	1664
25.9615	26.2427	26.6486	26.3423	26.3331	26.2414	26.4445	26.5562	26.2391	26.3386					8	8	8	61.5	61.5	61.5	19.652	0	38.101	3070700000	83	0.0526542	0.885821	0.0188801	1.01317	0.148241	UBE2C	1665
25.8561	25.83	25.8238	25.8552	25.9804	25.9486	25.8169	25.8577	25.6738	25.8663					10	10	10	44.6	44.6	44.6	35.102	0	209.07	3142600000	86	0.339943	0.457148	0.0413555	1.02908	0.781253	PDXK	1667
27.0832	26.8667	27.2914	27.2023	27.0786	26.953	27.3521	27.2114	27.0869	27.0865					6	6	6	22.8	22.8	22.8	41.522	0	51.722	3194400000	35	0.619046	0.240411	-0.114465	0.923725	-1.26813	SCD	1668
24.7373	24.9965	24.842	24.7459	24.93	24.824	24.7331	24.8015	24.7897	24.9732					18	18	16	12	12	10.4	242.04	0	39.334	1554600000	83	0.461913	0.345213	0.0617683	1.04374	1.00304	ARID1A	1669
25.0134	25.308	24.9326	25.1358	24.9776	25.1789	25.2251	25.2003	25.1828	25.6721					2	2	2	10.7	10.7	10.7	17.043	0.00041169	3.6493	932590000	26	1.12871	0.0743515	0.232736	1.17506	2.05136	SDHD	1670
24.1914	24.1918	24.2909	24.1288	24.3258	24.1864	24.2514	24.2927	24.2516	24.2777					8	8	8	30.1	30.1	30.1	26.534	0	12.637	796710000	33	0.595756	0.253655	-0.0467361	0.968124	-1.22995	TXNDC9	1671
24.7145	24.6781	25.0323	24.8806	24.8286	24.8773	24.6665	24.7897	24.7762	24.8215					12	12	12	40.6	40.6	40.6	61.877	0	29.618	1186600000	57	0.0275464	0.938542	0.00584259	1.00406	0.0795595	DPYSL4	1672
24.0921	24.0497	23.9724	24.1344	23.9163	23.9103	23.7136	23.8314	23.8456	23.9289					6	6	6	16.3	16.3	16.3	64.84	0	7.3167	499120000	18	0.328153	0.469729	0.0629475	1.0446	0.758813	TRAFD1	1673
27.0386	27.1779	27.2467	27.1437	27.1669	27.1628	27.2444	27.3058	27.1661	27.0653					12	12	12	64.9	64.9	64.9	34.482	0	323.31	6511800000	132	0.00906161	0.979351	-0.00144882	0.998996	-0.0267026	COPE	1675
26.2871	26.2498	26.447	26.3457	26.2717	26.2234	26.3364	26.5242	26.2644	26.3742					38	38	38	42.8	42.8	42.8	130.16	0	323.31	9091100000	320	0.133801	0.734851	0.0221344	1.01546	0.350727	AP3D1	1676
25.042	25.1668	25.2176	25.0836	25.1519	25.1281	25.1615	25.3236	25.0344	25.0771					28	28	25	22.2	22.2	19.4	196.69	0	159.61	2627800000	148	0.24681	0.566487	0.0343781	1.02412	0.597832	CHD1	1677
24.299	24.3534	24.3814	24.2931	24.0566	24.3598	24.0637	24.0748	23.9817	24.2924					7	7	7	19.3	19.3	19.3	47.484	0	7.8936	561070000	29	0.618306	0.240821	0.118193	1.08537	1.26692	MAP2K7	1682
28.6365	28.6095	28.5891	28.5547	28.6889	28.7091	28.6403	28.7309	28.6677	28.6444					6	6	6	43.2	43.2	43.2	14.285	0	120.8	17190000000	119	0.0506959	0.889824	0.00520058	1.00361	0.143003	PDCD5	1683
27.5662	27.6195	27.7438	27.676	27.6156	27.7142	27.6055	27.6328	27.6564	27.6445					27	27	27	48.8	48.8	48.8	72.683	0	323.31	22193000000	282	0.235295	0.581708	0.019899	1.01389	0.574054	PRMT5	1684
25.7159	25.7741	25.7579	25.6828	25.6982	25.7801	25.4365	25.5794	25.68	25.7615					16	16	16	49.4	49.4	49.4	38.868	0	140.19	2968700000	95	0.374337	0.422341	0.0579041	1.04095	0.845608	SLC9A3R1	1685
24.2944	24.2114	24.2516	24.4193	24.5188	24.1457	24.2213	24.2469	24.3718	24.3022					14	14	14	40.8	40.8	40.8	54.433	0	39.053	1018600000	76	0.428186	0.37309	-0.0664509	0.954984	-0.943401	CHEK1	1686
23.3391	23.1174	23.9594	23.7898	23.5197	23.528	24.0426	23.6798	23.5882	23.4831					11	11	11	22.6	22.6	22.6	73.912	0	14.716	553460000	42	0.440523	0.362641	-0.170152	0.888749	-0.965349	NDC80	1687
25.0929	25.0367	25.03	25.1045	25.1058	25.0444	25.4356	25.3752	24.9989	25.2101					17	11	11	24.3	17.4	17.4	101.39	0	45.924	1399000000	70	0.0779174	0.835762	0.0215672	1.01506	0.214184	TNPO2	1688
24.944	24.9773	25.3186	25.066	25.0781	25.1664	25.3189	25.2207	25.086	25.1516					30	29	29	28.8	28.2	28.2	155.64	0	78.861	3011900000	159	0.148314	0.710699	-0.0327496	0.977555	-0.384399	POLR3A	1689
28.5637	28.7171	28.5728	28.6777	28.6635	28.6892	28.535	28.5393	28.698	28.6605					15	15	10	56.9	56.9	31.9	27.887	0	323.31	26154000000	250	0.541914	0.287135	0.0501366	1.03536	1.14033	PSMA7	1690
26.3103	26.4061	26.7235	26.488	26.5014	26.4994	26.6425	26.7322	26.4177	26.4124					9	9	9	38.9	38.9	38.9	38.287	0	323.31	4073600000	86	0.0423115	0.90717	-0.0114655	0.992084	-0.120355	SCAMP3	1691
24.6254	24.656	24.5364	24.8248	25.0121	24.7155	24.8118	24.7931	24.8612	24.6957					7	7	6	23.5	23.5	19.4	46.36	0	34.482	825010000	52	0.136772	0.729841	-0.0323612	0.977819	-0.357673	BCKDK	1692
26.4646	26.201	26.5491	26.4496	26.3151	26.1976	26.3394	26.8131	26.3548	26.6942					4	4	4	33.6	33.6	33.6	16.516	0	53.225	2586600000	59	0.200191	0.63068	0.0665051	1.04718	0.499787	MGST3	1693
25.225	25.4964	25.7494	25.4766	25.5452	25.6308	25.6652	25.715	25.5774	25.4748					11	11	10	49.2	49.2	49.2	36.049	0	135.51	2789400000	85	0.0212266	0.952299	0.0062748	1.00436	0.0617211	GIPC1	1695
25.9916	25.9648	26.423	26.1601	26.1528	25.9845	26.3922	26.3172	26.074	26.1986					5	5	5	46.4	46.4	46.4	21.943	0	70.422	1775700000	37	0.32364	0.474635	-0.0816566	0.944972	-0.750168	TIMM23;TIMM23B	1696
27.2977	27.1754	26.9108	27.1525	27.2315	27.1651	27.0241	27.1805	27.2938	27.1957					11	11	11	37.7	37.7	37.7	49.54	0	222.16	7692700000	178	0.105759	0.783865	0.0222687	1.01556	0.283673	HAT1	1697
26.1416	26.1992	25.826	26.2402	26.0791	26.1313	25.8119	25.7509	26.1891	26.1895					3	3	3	34.1	34.1	34.1	9.9062	0	18.474	1740300000	49	0.33563	0.461711	0.092696	1.06636	0.773067	UQCRQ	1698
24.3053	24.2602	24.3289	24.1352	24.2961	24.101	24.0568	24.1314	24.3924	24.1027					6	6	5	21.8	21.8	19.9	45.823	0	9.3799	598090000	43	1.10476	0.078567	-0.129807	0.913954	-2.01581	AURKA	1700
24.5458	24.644	24.6816	24.5303	24.5955	24.6875	24.5372	24.5194	24.555	24.6682					15	15	15	22.7	22.7	22.7	115.28	0	97.302	1242900000	71	0.250713	0.561419	0.0268421	1.01878	0.605829	PPP1R12A	1703
23.7392	23.8577	23.9556	23.6605	23.7564	23.3832	23.9648	23.9833	23.8702	23.8461					10	10	10	10.5	10.5	10.5	143.19	0	22.002	584880000	54	0.442312	0.36115	-0.111109	0.925876	-0.968519	GAK	1705
29.1244	29.1575	29.1091	29.2447	29.1347	29.1756	29.2775	29.3428	29.0909	29.2389					45	45	45	55.3	55.3	55.3	123.38	0	323.31	50838000000	791	0.969982	0.107156	0.0846085	1.0604	1.81446	XPO1	1706
23.9102	23.9019	24.1108	23.9044	23.7794	23.5571	24.2386	24.1261	23.7369	23.9414					12	12	12	9.6	9.6	9.6	206.89	0	42.028	738830000	52	0.208797	0.618305	-0.0690113	0.953291	-0.518254	BTAF1	1707
24.4367	24.6787	24.554	24.5843	24.5529	24.428	24.3124	24.4606	24.5761	24.4347					40	30	30	22.2	18	18	271.32	0	67.945	1587500000	129	0.172982	0.671457	0.0308693	1.02163	0.440181	SPTBN2	1708
24.4527	24.5456	24.4914	24.5198	24.5341	24.4277	24.451	24.6447	24.4735	24.5414					20	20	20	17.3	17.3	17.3	251.89	0	66.652	2008900000	120	0.740096	0.18193	0.0552765	1.03906	1.46182	SEC16A	1709
26.6414	26.6861	26.7089	26.623	26.7445	26.6979	26.7038	26.7166	26.7296	26.676					32	32	32	36	36	36	118.29	0	269.93	10522000000	286	0.511163	0.308203	-0.0257351	0.98232	-1.08819	U2SURP	1712
23.5787	23.5359	23.9646	23.5777	23.3464	23.5603	23.6715	23.926	23.4871	23.6337					7	7	7	5.8	5.8	5.8	186.03	0	12.307	467780000	35	0.110046	0.776165	0.0370689	1.02603	0.294105	SETD1A	1713
27.3313	27.3772	27.2978	27.4173	27.3238	27.4066	27.3836	27.4059	27.2903	27.3102					51	51	51	56	56	56	144.73	0	323.31	26742000000	539	1.28067	0.0523998	0.0580669	1.04107	2.27598	PFAS	1714
24.675	24.8763	25.047	24.8076	24.9532	24.864	25.0005	25.172	24.9852	24.9481					12	12	12	19.9	19.9	19.9	112.96	0	30.207	1027000000	62	0.0052025	0.988092	0.00141258	1.00098	0.0153973	ANKRD28	1716
24.0654	24.1706	24.3169	24.1858	24.3331	24.1531	24.2701	24.4774	24.2324	24.0517					12	12	12	29.8	29.8	29.8	67.315	0	30.674	1002600000	59	0.162754	0.687458	-0.0358803	0.975436	-0.417264	KIAA0391	1717
25.8226	25.8963	26.1762	25.9079	25.9152	25.8805	26.0811	26.1	25.7475	25.9233					11	11	10	19.1	19.1	18	84.639	0	35.887	1341400000	55	0.0268158	0.940122	-0.00691376	0.995219	-0.0775093	CHUK	1718
25.6717	25.8624	26.1701	26.0463	25.851	25.7316	26.2397	26.2955	25.6172	25.9384					4	4	4	42.1	42.1	42.1	15.179	0	65.336	1043800000	37	0.15915	0.693186	0.0649071	1.04602	0.409118	LSM1	1719
24.713	24.7658	24.704	24.8171	24.568	24.8378	24.8596	24.7696	24.8747	24.8644					5	5	5	4.9	4.9	4.9	142.17	0	28.144	544660000	35	0.531756	0.29393	0.0670933	1.0476	1.12319	NPC1	1720
24.5605	24.6564	24.4005	24.6811	24.6822	24.582	24.4394	24.2127	24.3933	24.4955					5	5	5	26.3	26.3	26.3	37.92	0	140.64	591840000	34	0.112537	0.771726	0.0303822	1.02128	0.300135	SCAMP1	1722
25.7203	25.95	26.0108	25.8099	25.8642	25.8746	25.8186	25.7631	25.8212	25.7414					2	2	2	9.7	9.7	9.7	36.648	0	155.73	1011000000	26	0.119549	0.759366	-0.0192486	0.986746	-0.316989	SCAMP2	1723
26.8896	27.0256	26.9195	26.9727	26.9721	27.0068	26.7714	26.7229	26.9324	26.9487					15	15	15	57	57	57	34.333	0	140.02	8761300000	158	0.24513	0.568683	0.0383358	1.02693	0.594378	ARPC2	1726
27.1125	27.0717	27.2069	27.118	26.9526	26.9633	27.2526	27.2315	26.9759	27.0632					8	8	8	55.6	55.6	55.6	20.546	0	56.143	5674900000	94	0.0502415	0.890755	-0.0105103	0.992741	-0.141785	ARPC3	1727
26.4981	26.5376	26.4545	26.5752	26.5966	26.7141	26.6686	26.6978	26.5057	26.602					13	13	6	54.9	54.9	25.1	39.249	0	213.76	4481700000	109	0.800279	0.158388	0.0806473	1.05749	1.55571	POLR1C	1728
24.3305	24.3473	24.3671	24.3532	24.3514	24.2222	24.2594	24.4255	24.473	24.3758					11	10	10	14.5	13.7	13.7	116.83	0	29.969	994450000	54	0.0871449	0.818192	-0.0114433	0.992099	-0.237562	TRIM24	1729
26.599	26.7131	26.773	26.768	26.7457	26.7609	26.7065	26.613	26.7798	26.7617					10	9	9	39.5	39.5	39.5	23.818	0	157.45	3910600000	76	0.0194991	0.956095	0.00250893	1.00174	0.0568038	PGRMC2	1730
26.8246	27.1424	26.5232	26.9596	27.208	27.0648	27.1227	27.258	27.1969	26.937					11	11	11	55.8	55.8	55.8	14.582	0	144.71	4259900000	83	0.282126	0.522245	0.0972603	1.06974	0.669139	PFDN6	1731
25.1983	25.2194	25.7605	25.5414	25.488	25.5061	25.5356	25.8345	25.4943	25.5088					17	17	17	32.2	32.2	32.2	77.187	0	61.016	1975100000	86	0.0731578	0.844972	0.0267273	1.0187	0.201983	GNPAT	1734
28.3561	28.2458	28.4339	28.4965	28.2289	28.2676	28.5594	28.2461	28.1368	28.2566					4	4	4	22.4	22.4	22.4	22.958	0	35.959	4397100000	30	0.179907	0.660835	-0.0405083	0.972312	-0.455534	RER1	1738
27.2667	27.4314	27.4492	27.1306	27.345	27.1795	27.6461	27.6521	27.6087	27.5137					5	5	5	34.4	34.4	34.4	21.127	0	195.12	4229400000	68	0.278634	0.526461	-0.0816883	0.944951	-0.662191	SURF4	1739
24.0612	24.0754	24.1632	24.2526	24.3002	24.3825	24.4066	24.3601	24.2588	24.3795					9	9	9	25.3	25.3	25.3	62.924	0	31.864	864720000	68	0.260124	0.549384	0.0520172	1.03671	0.624992	SPTLC2	1740
26.0178	25.8762	26.0205	25.919	25.9043	25.9193	25.8469	25.9228	25.9045	25.9529					29	29	29	35.8	35.8	35.8	116.92	0	161.76	4983000000	215	0.232591	0.585341	-0.0207722	0.985705	-0.56843	OGT	1741
24.5017	24.6489	24.6392	24.8495	24.6591	24.6399	24.2523	24.3883	24.8479	24.6012					9	9	9	39.4	39.4	39.4	28.082	0	27.009	1207200000	57	0.142031	0.721056	0.0455212	1.03206	0.369903	PMM2	1742
25.5242	25.4453	25.5188	25.4881	25.5086	25.4374	25.1571	25.4507	25.4696	25.4895					18	18	18	34.2	34.2	34.2	75.25	0	170.2	2419500000	113	0.143376	0.718826	0.0265427	1.01857	0.373016	MID1	1743
28.4877	28.5558	28.475	28.5417	28.5684	28.4663	28.2501	28.2741	28.6312	28.4736					14	14	14	54	54	54	22.98	0	214.35	13752000000	133	0.0905858	0.811735	-0.0201649	0.98612	-0.246189	HMGB3	1744
27.2531	27.4794	27.3709	27.3256	27.2891	27.411	27.3179	27.3315	27.3239	27.2752					21	21	21	55.9	55.9	55.9	59.271	0	323.31	12508000000	232	0.643373	0.227314	0.0535637	1.03783	1.30766	PPM1G	1745
28.1363	28.0797	28.181	28.0751	28.0969	28.1015	28.0957	28.1243	28.0508	28.0697					28	28	28	63.7	63.7	63.7	63.972	0	323.31	22047000000	368	0.41235	0.386946	-0.0220776	0.984813	-0.914989	EIF3D	1747
25.3904	25.4682	25.6679	25.3973	25.4575	25.4631	25.5468	25.6437	25.4198	25.3444					25	25	25	39	39	39	95.05	0	112.84	3994400000	212	0.184141	0.654424	-0.0331367	0.977293	-0.464858	NVL	1749
25.4451	25.5302	25.7313	25.7798	25.721	25.5682	25.685	25.935	25.658	25.6591					16	16	16	49	49	49	44.287	0	80.548	3339600000	146	0.205791	0.6226	0.0463799	1.03267	0.511825	BCAT2	1750
25.645	25.5871	25.7957	25.7589	25.8064	25.7682	25.718	25.7547	25.7655	25.7609					21	20	20	25.7	24.8	24.8	119.94	0	107.6	3632300000	145	0.173285	0.670988	-0.0201286	0.986145	-0.440856	IPO8	1751
24.6415	24.3087	24.1922	24.424	24.6123	24.3484	24.4834	24.2972	24.554	24.3902					4	4	4	19.9	19.9	19.9	29.815	0	32.474	464450000	18	0.892097	0.128204	-0.142974	0.90565	-1.69663	STX7	1752
24.6437	24.798	25.1435	24.5223	24.9651	24.9375	25.0949	25.0751	25.0426	24.7585					9	9	9	7.9	7.9	7.9	149.52	0	10.34	716280000	42	0.605057	0.248281	-0.159696	0.895214	-1.24524	ABCC4	1753
25.1755	25.3921	25.5322	25.4589	25.4363	25.4149	25.2215	25.2769	25.22	25.3504					9	9	9	35.9	35.9	35.9	54.985	0	110.45	1128000000	62	0.350019	0.446664	0.0615211	1.04357	0.800272	CD3EAP	1754
25.1081	25.0691	24.8169	24.7928	25.085	24.8685	24.8594	25.0929	25.1065	24.8998					9	9	9	26.4	26.4	26.4	60.901	0	26.377	959620000	54	0.238318	0.577673	-0.0505489	0.965569	-0.580323	P4HA2	1755
23.845	23.8818	24.1368	23.9818	24.0524	23.8114	24.0838	23.9636	23.9989	24.0645					8	8	8	29.1	29.1	29.1	44.871	0	22.624	418140000	30	0.608872	0.246109	-0.0827824	0.944235	-1.25149	NUPL2	1756
26.9988	27.1504	27.2028	26.9474	27.1297	27.1184	26.8351	27.0384	27.1967	27.1462					8	8	7	57.6	57.6	52.3	16.32	0	179.41	4363500000	66	0.03281	0.927235	0.00752716	1.00523	0.0942409	ARPC5	1757
24.5543	25.1079	25.2823	24.6638	25.0041	24.955	25.6761	25.416	24.7523	24.8355					6	6	6	62	62	62	16.311	0	136.56	942590000	50	0.0909841	0.810991	-0.0582069	0.960457	-0.247185	POLR2D	1758
28.1965	28.2058	28.2018	28.2078	28.1947	28.1827	28.2783	28.2393	28.1805	28.2234					38	38	37	50.3	50.3	49.2	90.932	0	323.31	30202000000	497	0.0253292	0.943346	0.0014492	1.00101	0.0733278	DHX15	1760
24.3677	24.2081	24.4276	24.3063	24.3399	24.1089	24.1305	24.0079	24.2289	24.3765					9	9	9	13.7	13.7	13.7	122.07	0	38.325	529060000	25	0.546499	0.284119	-0.0973991	0.934717	-1.14804	TTI1	1763
25.0711	25.2663	25.251	25.1555	24.9821	25.2326	25.0984	25.1961	25.177	25.1814					7	7	7	24.6	24.6	24.6	50.714	0	36.395	1087200000	58	0.968982	0.107403	0.0904568	1.06471	1.81296	RRP8	1764
26.1821	26.2818	26.2506	26.2746	26.2976	26.2418	26.1438	26.4001	26.2452	26.3019					23	23	23	55.7	55.7	55.7	58.449	0	143.09	6125600000	167	1.09064	0.0811634	0.0761688	1.05421	1.99483	PRPF4	1766
24.3543	24.2623	24.8106	24.5309	24.4455	24.3346	24.3504	24.4915	24.4047	24.5316					9	7	7	29.1	23.4	23.4	54.099	0	14.848	793910000	43	0.163445	0.686365	-0.0429214	0.970687	-0.418823	DYNC1LI2	1768
27.2712	27.2985	27.1423	27.3587	27.2325	27.3203	27.1018	27.1144	27.24	27.2343					33	33	33	62.4	62.4	62.4	60.977	0	323.31	19857000000	408	0.616906	0.241598	0.0676632	1.04802	1.26463	PSMD3	1769
25.9857	25.8682	26.1476	25.9587	26.0919	25.9993	26.1801	26.1785	25.9107	25.9618					18	18	17	37.8	37.8	35.6	70.832	0	61.278	3221000000	117	0.445307	0.358668	-0.0699051	0.952701	-0.973817	PAPSS1	1770
25.4351	25.5058	25.7488	25.4726	25.6148	25.5533	25.5449	25.638	25.476	25.4774					24	24	24	47	47	47	88.828	0	155.74	3780100000	163	0.220966	0.601221	-0.0344742	0.976388	-0.544073	ZW10	1771
25.7534	25.9543	26.0418	25.9283	26.0145	26.137	25.8982	25.9863	25.9894	25.9039					28	28	28	41.4	41.4	41.4	90.254	0	170.81	4784300000	185	0.266778	0.541031	0.0425224	1.02991	0.638436	SART1	1772
25.0708	25.2526	24.9558	25.1789	25.1155	25.2728	24.7674	24.8758	25.1039	25.1482					5	5	5	7.6	7.6	7.6	67.622	0	5.6571	784400000	31	0.751653	0.177152	0.14298	1.10418	1.47996	GPAA1	1773
23.5617	23.5666	23.1517	23.5051	23.7549	23.5982	23.4604	23.7196	23.6449	23.6042					8	8	8	17.3	17.3	17.3	67.195	0	17.241	571900000	49	0.335789	0.461542	0.0840214	1.05997	0.773369	MAP3K7;DKFZp586F0420	1775
27.021	27.1763	27.1173	27.1713	27.0858	27.124	26.8404	26.9884	27.0944	27.1082					8	8	8	54.6	54.6	54.6	19.81	0	32.222	6337400000	88	0.666921	0.215317	0.0818382	1.05837	1.34561	EEF1E1;EEF1E1-BLOC1S5	1776
25.4043	25.5822	25.663	25.5674	25.4139	25.5028	25.7019	25.5814	25.444	25.5191					9	9	8	39.5	39.5	36.2	39.124	0	36.517	1812500000	65	0.144943	0.716237	0.0251709	1.0176	0.376636	MSI1	1777
29.7744	29.8653	29.645	29.8397	29.7991	29.8468	29.576	29.6032	29.8225	29.7897					30	30	25	49.9	49.9	42.3	70.942	0	323.31	66394000000	594	0.440088	0.363004	0.0655304	1.04647	0.964578	HNRNPR	1779
26.8221	26.8625	27.0402	26.9083	26.9451	26.9639	26.9639	27	26.9415	26.9166					13	13	13	61.6	61.6	61.6	32.251	0	323.31	5362300000	113	0.108684	0.778603	-0.0122948	0.991514	-0.290797	TXNL1	1781
26.6072	26.7843	26.7647	26.7407	26.7577	26.7032	26.6453	26.7923	26.7074	26.6381					12	12	12	65.5	65.5	65.5	22.237	0	323.31	4501600000	89	0.371394	0.425212	0.0352509	1.02474	0.840164	TPD52L2	1782
25.5552	25.6629	25.7441	25.6926	25.7805	25.8075	25.9291	25.9703	25.867	25.6055					7	7	7	47.6	47.6	47.6	23.773	0	65.841	1311900000	41	0.113285	0.770398	-0.0274357	0.981163	-0.30194	EMC8	1783
24.3016	23.9774	24.3225	24.1665	24.2461	24.2069	24.1394	24.4156	24.2894	24.192					8	8	8	28	28	28	41.878	0	17.095	609880000	43	0.396194	0.401611	-0.0680798	0.953907	-0.885711	FIBP	1784
27.2305	27.0002	27.226	27.0613	27.1527	27.0705	27.1976	27.3255	27.0531	27.0296					11	11	11	47.6	47.6	47.6	39.589	0	197.36	4419100000	85	0.526204	0.297712	-0.0745522	0.949637	-1.11379	AKR7A2	1787
26.5445	26.6458	26.7429	26.6308	26.7183	26.7244	26.6197	26.6185	26.7093	26.6324					40	40	1	55.1	55.1	2.2	112.59	0	323.31	11114000000	283	0.154099	0.701295	-0.016552	0.988593	-0.397639	EPB41L2	1788
25.2348	25.2511	25.0902	25.1134	25.2421	25.2161	25.4324	25.344	25.249	25.1839					8	8	8	29.9	29.9	29.9	47.119	0	156.55	1565200000	65	0.16481	0.684211	-0.0280037	0.980776	-0.421893	B4GAT1	1790
26.5026	26.5868	26.68	26.5632	26.6508	26.6186	26.6596	26.6557	26.6267	26.5918					7	7	7	42.9	42.9	42.9	22.092	0	323.31	3905100000	101	0.242222	0.572503	-0.0207432	0.985725	-0.588389	DENR	1792
26.2146	26.2722	26.2569	26.2522	26.3332	26.25	26.3574	26.3905	26.2758	26.2483					27	27	27	38.1	38.1	38.1	109.96	0	323.31	8102900000	219	0.0462967	0.898883	-0.00493088	0.996588	-0.131165	XPOT	1793
27.197	27.1475	27.3002	27.1755	27.1184	27.1229	27.2557	27.3232	27.1015	27.1363					23	23	23	52.4	52.4	52.4	51.355	0	132.9	8981300000	209	0.0938296	0.805695	-0.0134663	0.990709	-0.254278	TIMM44	1794
25.5274	25.6991	26.0556	25.612	25.7477	25.5343	25.9151	25.7278	25.4269	25.498					7	7	7	41.1	41.1	41.1	20.274	0	9.15	1033700000	39	0.438197	0.364589	-0.12032	0.919984	-0.961223	TRAPPC3	1795
26.4762	26.56	26.5806	26.4967	26.5719	26.4443	26.3038	26.4693	26.5489	26.4159					23	23	23	63.2	63.2	63.2	57.193	0	254.34	6405200000	169	0.126711	0.746946	-0.0190693	0.986869	-0.334028	PLRG1	1797
28.6447	28.4799	28.7955	28.8314	28.5957	28.7313	28.1663	28.7998	28.6433	28.7861					4	4	4	23.8	23.8	23.8	21.21	0	31.783	4721000000	35	0.61753	0.241251	0.156596	1.11465	1.26565	RGS10	1799
25.4967	25.2904	25.8616	25.3602	25.6892	25.3534	25.6852	25.7375	25.5588	25.5372					4	4	4	41.4	41.4	41.4	10.921	0	46.841	1350200000	27	1.072	0.0847227	-0.202528	0.869026	-1.96711	NDUFA2	1801
26.5736	26.5009	26.7819	26.6873	26.5526	26.5091	26.6588	26.6907	26.5323	26.5006					13	13	13	50.9	50.9	50.9	38.792	0	100.06	4833300000	101	0.273894	0.532238	-0.0421562	0.971202	-0.652725	ASNA1	1802
28.7096	28.6635	28.7119	28.6615	28.6592	28.6796	28.738	28.7579	28.6646	28.6086					64	64	1	72.1	72.1	1.8	104.85	0	323.31	77915000000	966	0.34429	0.452595	-0.0224434	0.984564	-0.789476	ACTN4	1804
26.2811	26.5152	26.5412	26.4521	26.6169	26.56	26.6175	26.7038	26.5319	26.4612					23	23	23	38.5	38.5	38.5	85.852	0	323.31	8645700000	222	0.100001	0.794326	0.0207329	1.01447	0.269554	HTATSF1	1807
25.9452	26.0294	26.0222	26.0454	26.015	26.0506	26.1294	26.114	25.9549	26.1168					25	25	25	37.2	37.2	37.2	91.35	0	315.59	6100500000	186	0.788631	0.162693	0.0579094	1.04096	1.53764	AP1G1	1808
25.5587	25.5746	24.8585	25.5629	24.9946	25.3919	25.1207	25.0968	25.6603	25.6205					4	4	4	16.1	16.1	16.1	24.81	0	9.1911	783700000	32	0.541773	0.287228	0.21079	1.15732	1.14009	SYNGR2	1810
24.6534	24.3452	23.924	24.1997	24.0732	23.9572	23.6863	23.9404	24.094	24.0054					5	5	5	21.6	21.6	21.6	32.943	0	8.7339	374850000	16	0.0064804	0.985189	0.00340576	1.00236	0.0191517	SLC25A20	1811
27.4367	27.4069	27.6738	27.4644	27.4835	27.4355	27.6614	27.6633	27.4059	27.4294					26	26	26	48	48	48	62.942	0	251.5	15467000000	327	0.304391	0.496145	-0.0523708	0.96435	-0.712947	NARS	1812
27.1851	27.217	27.1449	27.2447	27.1401	27.2376	27.3274	27.1594	27.217	27.2059					15	15	15	69.6	69.6	69.6	26.227	0	188.62	11254000000	241	0.0996706	0.794931	0.0100311	1.00698	0.268739	NUDT21	1814
25.8482	25.9196	25.5806	25.935	25.9607	25.984	25.6626	25.6948	25.8743	25.9912					11	11	11	39.3	39.3	39.3	45.283	0	43.238	2301800000	80	0.665782	0.215883	0.119661	1.08648	1.34379	LANCL1	1815
24.8769	24.7798	24.9701	24.9154	24.9084	24.8975	25.0373	25.1936	25.1483	24.9447					14	13	13	31.8	30.9	30.9	86.131	0	35.645	1136500000	54	0.201897	0.628207	-0.0420216	0.971293	-0.503461	STRN	1816
25.05	25.0926	24.9465	25.0739	25.0087	24.7542	24.9362	24.9421	25.0638	25.1378					6	6	6	31.2	31.2	31.2	29.81	0	48.618	984680000	41	0.00430942	0.990126	-0.000948334	0.999343	-0.0127671	SCO2	1818
24.0079	24.0903	24.2171	24.117	24.064	24.2348	24.4235	24.131	24.0086	24.1348					7	7	7	21.5	21.5	21.5	56.897	0	19.322	599580000	49	0.010764	0.97552	-0.00263786	0.998173	-0.0316589	GTPBP6	1819
25.4924	25.5498	25.753	25.5979	25.5446	25.5826	25.5792	25.6698	25.5249	25.6355					31	31	31	36.1	36.1	36.1	131.7	0	243.6	6716500000	228	0.229838	0.589063	0.0283005	1.01981	0.562689	NRD1	1820
26.992	27.4281	27.5924	27.2828	27.3225	27.4011	27.5654	27.4475	27.3043	27.1458					20	20	20	72.4	72.4	72.4	37.106	0	323.31	14998000000	270	0.0408502	0.910227	-0.0142532	0.990169	-0.116371	CALU	1821
26.3302	26.351	26.1714	26.2797	26.3642	26.2881	26.1294	26.0328	26.3377	26.2143					22	22	11	45.8	45.8	26.8	58.951	0	180.05	5605400000	163	0.181305	0.658711	-0.0334023	0.977113	-0.458616	AHCYL1	1822
25.0779	24.9567	25.3266	25.0964	25.0676	25.1673	25.0341	25.2526	25.0136	25.1548					12	12	12	34	34	34	50.282	0	55.623	1267000000	61	0.107377	0.78095	0.0215897	1.01508	0.287617	ORC5	1823
26.1205	26.5064	25.8649	26.0876	25.7553	26.0421	26.0757	25.8515	26.1924	26.0017					7	7	7	58.5	58.5	58.5	12.517	0	17.122	1995900000	62	0.298484	0.50294	0.0960941	1.06888	0.701406	NDUFS5	1824
25.6813	25.629	25.7762	25.8248	25.629	25.6864	25.7233	25.7179	25.6395	25.7197					23	22	22	28.8	28	28	119.26	0	173.86	3503600000	205	0.254054	0.557116	0.0256969	1.01797	0.612651	DHX16	1829
24.4535	24.4923	24.3103	24.4068	24.5543	24.2488	24.6773	24.7931	24.6871	24.6247					9	9	9	9.1	9.1	9.1	160.6	0	18.729	655190000	37	0.0723001	0.846642	-0.0233532	0.983943	-0.199774	MED14	1830
26.331	26.3985	26.4827	26.4516	26.3927	26.4991	26.4112	26.3757	26.2375	26.5165					17	17	16	60.7	60.7	56.9	40.925	0	105.37	5202000000	151	0.803993	0.157039	0.077277	1.05502	1.56146	PRPSAP2	1831
26.6151	26.7116	26.6395	26.7015	26.7087	26.6389	26.5282	26.6733	26.7024	26.6375					51	51	34	45.7	45.7	33.1	121.9	0	323.31	18174000000	499	0.420218	0.379999	0.0337841	1.02369	0.929138	SMARCA5	1832
25.3777	25.3282	25.5754	25.4678	25.4438	25.4392	25.5569	25.683	25.4939	25.3885					34	34	34	35.9	35.9	35.9	146.2	0	202.41	4272200000	217	0.155319	0.699328	-0.0282028	0.980641	-0.400419	SPAG9	1833
25.2025	25.2115	25.3401	25.3715	25.2996	25.3924	25.4328	25.4302	25.2434	25.4198					41	41	41	25	25	25	254.39	0	94.109	3477300000	187	0.511695	0.307826	0.061375	1.04346	1.0891	URB1	1834
23.0067	22.611	23.8732	23.3412	23.2517	23.2987	23.2991	23.6414	23.4671	23.4257					7	7	7	5.8	5.8	5.8	226.35	0	8.6545	304110000	18	0.20709	0.62074	-0.115954	0.922772	-0.514606	ZFC3H1	1835
23.5967	23.5358	23.8746	23.8992	23.4305	23.4992	24.1473	24.04	23.5648	23.6353					5	5	5	13.6	13.6	13.6	75.601	0	9.4015	280780000	21	0.00177743	0.995916	-0.000878906	0.999391	-0.00528103	LCMT2	1836
24.7772	24.7782	24.8932	24.8839	24.8818	24.802	24.9567	25.0219	24.8233	24.8023					30	29	29	26.8	26.3	26.3	171.29	0	95.337	2615100000	174	0.0576996	0.875589	-0.00878487	0.993929	-0.16165	AQR	1837
25.1355	25.3239	25.3515	25.4419	25.3919	25.3945	25.1881	25.2431	25.3524	25.3582					25	25	25	32	32	32	111.63	0	44.253	2838100000	131	0.530201	0.294984	0.0684788	1.04861	1.12056	OPA1	1838
24.1797	23.975	24.0471	23.9301	24.0166	24.029	23.986	24.1263	24.2613	24.0373					7	7	7	6.5	6.5	6.5	218.4	0	19.296	392720000	23	0.618578	0.24067	-0.0785786	0.94699	-1.26736	MCM3AP	1839
25.1888	25.2481	25.3344	25.1929	25.2437	25.2145	25.1933	25.2713	25.347	25.2893					22	22	22	34	34	34	92.902	0	138.61	3187200000	163	0.18977	0.645996	-0.0182228	0.987448	-0.477181	KDM1A	1840
24.9869	24.8866	25.0216	24.9925	25.0208	24.9483	24.9343	25.0187	24.9759	25.0255					24	24	24	21.2	21.2	21.2	146.56	0	133.82	2819600000	136	0.175644	0.667354	-0.0135803	0.990631	-0.446098	TBC1D4	1841
25.0346	24.9335	24.7418	25.0675	25.0294	24.972	24.7763	24.9785	25.0044	25.0146					20	19	19	41.8	39.2	39.2	79.187	0	52.732	2165100000	85	0.519774	0.302152	0.0759388	1.05405	1.10287	ACSL4	1844
26.4979	26.3574	26.4381	26.4164	26.5386	26.379	26.3041	26.0388	26.4653	26.3612					8	8	6	56.8	56.8	52.5	18.762	0	22.117	3134000000	68	0.920318	0.120138	-0.138249	0.908621	-1.73948	SNX3	1845
25.2547	25.1971	25.4882	25.4172	25.4297	25.3181	25.4536	25.4977	25.306	25.4911					25	25	25	35	35	35	102.91	0	73.774	3443700000	152	0.0102344	0.97671	-0.00218582	0.998486	-0.0301191	MGEA5	1846
29.4437	29.4131	29.6998	29.415	29.491	29.5513	29.4529	29.6313	29.4025	29.4059					29	24	24	52.3	44.6	44.6	69.602	0	323.31	42334000000	452	0.0763248	0.838832	-0.0146328	0.989909	-0.210112	SYNCRIP	1847
25.2795	25.1137	25.3745	25.2811	25.2118	25.223	25.2814	25.4777	25.3072	25.2609					19	19	19	42.5	42.5	42.5	65.521	0	104.13	2752400000	115	0.113848	0.7694	-0.019622	0.986491	-0.303298	CDC40	1848
25.4211	25.4976	24.9862	25.2034	25.4436	25.5356	25.1881	25.1801	25.3989	25.5481					10	10	10	12.1	12.1	12.1	122.95	0	17.943	1220900000	62	0.388823	0.408486	0.105386	1.07578	0.872252	NEMF	1850
25.4027	25.2875	25.0566	25.2741	25.3453	25.4762	25.2023	24.9857	25.2839	25.3659					10	10	10	33.3	33.3	33.3	41.949	0	25.811	1794300000	68	0.0701724	0.8508	0.0196911	1.01374	0.194279	GMDS	1851
26.2026	26.1918	26.067	26.1399	26.1583	26.2233	26.0872	26.1696	26.109	26.068					14	14	12	29.3	29.3	26.6	80.684	0	78.217	2043200000	78	0.422105	0.378351	0.0337124	1.02364	0.932522	CCNT1	1852
23.4591	23.3042	23.5323	23.1522	23.1806	23.1965	23.6484	23.6861	22.8976	23.2864					7	7	7	9.2	9.2	9.2	119.54	0	10.857	355140000	34	0.0392979	0.913486	-0.018528	0.987239	-0.112125	BUB1B	1853
24.8706	24.909	24.9515	24.9584	24.9397	25.0377	24.7373	24.8753	25.1097	24.9659					17	17	17	28.3	28.3	28.3	84.784	0	36.884	2030700000	118	0.161134	0.690027	0.0275032	1.01925	0.413607	PLOD3	1854
25.7045	25.4239	25.5954	25.5778	25.6379	25.4126	25.3059	25.544	25.5104	25.5752					8	8	8	44.5	44.5	44.5	28.362	0	28.653	1295600000	56	0.231189	0.587234	-0.0441048	0.969891	-0.565508	EIF4E2	1855
25.8234	25.814	25.898	25.895	25.9547	25.9041	25.9928	26.0534	25.8752	25.8981					32	32	32	31.3	31.3	31.3	141.35	0	323.31	5972000000	226	0.0290726	0.935249	0.00410004	1.00285	0.0838326	DIAPH1	1856
24.1831	24.0896	24.6698	24.4125	24.3076	24.3584	24.5231	24.5767	24.4138	24.4896					3	3	3	24.8	24.8	24.8	18.092	0	12.186	499200000	22	0.108124	0.779607	-0.0341381	0.976615	-0.289436	2015-09-01	1857
24.0529	24.2917	24.1547	24.4381	24.3535	24.4541	24.4608	23.9359	24.2975	24.2782					10	10	10	18	18	18	85.566	0	14.21	676470000	39	0.0470246	0.897378	0.0157017	1.01094	0.133131	EXOC3	1858
26.1249	25.9837	26.2268	26.094	26.0848	26.1437	26.2277	26.2474	26.0598	26.1244					17	17	17	58.3	58.3	58.3	47.074	0	323.31	4279900000	139	0.188074	0.648524	-0.0261234	0.982056	-0.473477	PLIN3	1859
25.8316	26.0741	25.8869	25.9678	26.0067	25.9759	25.9285	25.9956	25.8515	25.785					20	20	20	42.9	42.9	42.9	59.902	0	169	4272000000	133	0.478429	0.332331	0.0586605	1.0415	1.03184	PRMT3	1861
26.6607	26.6436	26.8089	26.7675	26.819	26.8019	26.9005	26.8248	26.7339	26.7538					19	19	9	45.9	45.9	24.6	60.029	0	268	7420500000	164	0.205751	0.622657	-0.0262695	0.981956	-0.511738	KPNA6	1862
25.4039	25.2241	25.4146	25.3165	25.412	25.3712	25.3365	25.493	25.2877	25.3769					18	18	18	49.4	49.4	49.4	55.023	0	98.494	2643600000	129	0.107782	0.780222	-0.0146023	0.98993	-0.288603	UGDH	1863
26.4855	26.6003	26.4228	26.6498	26.6516	26.6387	26.3285	26.347	26.6565	26.6256					20	20	18	38.5	38.5	34.5	58.47	0	278.78	8379500000	189	0.316898	0.482061	0.0632874	1.04484	0.737197	SNX2	1865
26.1253	26.1282	26.0749	26.1463	26.1983	26.1702	25.9512	26.1653	26.1324	26.0818					42	42	42	53.6	53.6	53.6	107.89	0	323.31	9518600000	310	0.430895	0.37077	0.0419643	1.02951	0.948233	USO1	1866
24.257	24.5364	24.7422	24.565	24.5576	24.7327	24.8361	25.0612	24.4976	24.6619					11	11	11	28.7	28.7	28.7	53.818	0	57.134	1288900000	67	0.441069	0.362185	0.133346	1.09683	0.966317	TOM1	1868
24.4763	24.7345	24.8551	24.6619	24.8197	24.869	25.0867	24.9629	24.6731	25.0024					17	17	17	37.5	37.5	37.5	70.755	0	113.77	1389100000	113	0.214782	0.609843	0.0639309	1.04531	0.530995	CCDC22	1870
25.8129	25.9355	25.6689	25.9511	26.0116	25.9842	25.8152	25.8572	25.8778	25.904					11	11	11	57	57	57	30.472	0	92.828	3157200000	84	0.763298	0.172465	0.0891392	1.06374	1.49818	PQBP1	1871
25.8245	25.8771	26.1244	26.0129	25.9843	25.9585	26.096	25.9507	25.9905	26.0784					4	4	4	25.6	25.6	25.6	18.273	0	29.573	1370200000	24	0.179249	0.661837	-0.0284164	0.980496	-0.454079	TIMM17B	1872
25.6288	25.5798	25.7348	25.8908	25.9376	25.8059	26.2425	26.0097	26.1084	25.8663					4	4	4	26.4	26.4	26.4	19.258	0	15.087	998520000	24	0.321364	0.477129	-0.0998993	0.933098	-0.745797	PRAF2	1873
27.5059	27.8009	27.8283	27.7546	27.7365	27.7836	27.6934	27.8856	27.727	27.7108					23	23	23	44.4	44.4	44.4	57.673	0	196.9	12060000000	259	0.746082	0.179439	0.0889004	1.06356	1.47122	DKC1	1874
27.6988	27.973	27.6654	27.8449	27.7488	27.9227	27.7249	27.6094	27.7985	27.6789					7	7	7	41.9	41.9	41.9	16.368	0	32.721	5952100000	63	0.499319	0.316724	0.0784767	1.0559	1.06791	EDF1	1875
26.872	27.2685	27.7992	27.6214	27.6559	27.6063	27.3417	27.8232	27.4723	27.5606					7	7	7	18.3	18.3	18.3	45.373	0	17.401	2445800000	40	0.354815	0.441759	0.147805	1.10788	0.809276	KIN	1876
26.7819	26.9078	26.8802	26.8768	26.9086	26.901	27.0884	27.0108	26.8784	26.915					19	19	19	58	58	58	45.745	0	323.31	10338000000	241	0.0995307	0.795187	0.0147877	1.0103	0.268394	DNAJA2	1877
25.1718	25.3947	25.5254	25.301	25.2744	25.316	25.3561	25.3667	25.2197	25.2433					18	16	11	13.8	12.3	9.4	152.22	0	40.484	2334600000	104	0.0802341	0.831316	0.0148438	1.01034	0.220087	BRD4	1878
23.3005	23.3681	23.4377	23.5381	23.6141	23.5648	23.7273	23.8556	23.7078	23.6437					13	13	13	31.6	31.6	31.6	84.958	0	23.023	694530000	53	0.120902	0.757004	0.0365765	1.02568	0.320223	NBN	1881
23.8213	24.0493	23.9817	24.0482	24.0022	23.8741	24.1347	24.0652	23.7758	23.8991					10	10	10	25.1	25.1	25.1	68.556	0	13.352	641670000	57	0.234107	0.583301	0.0440434	1.031	0.571585	RNGTT	1882
27.3979	27.4259	27.4503	27.3955	27.3973	27.4202	27.4737	27.4917	27.4019	27.3195					27	27	27	59.7	59.7	59.7	66.193	0	323.31	12937000000	282	0.16663	0.68135	-0.0136345	0.990594	-0.425983	WDR1	1884
27.6832	27.79	27.5636	27.7248	27.614	27.6935	27.5481	27.5708	27.734	27.6903					23	23	22	48.6	48.6	46.9	60.13	0	323.31	16911000000	222	0.639255	0.22948	0.0652882	1.04629	1.30099	CPNE3	1887
25.1578	25.1091	25.3346	25.0134	25.2784	25.2871	25.2325	25.1718	25.1438	25.052					22	20	20	29.9	27.8	27.8	113.68	0	162.39	2542900000	108	0.899053	0.126167	-0.102728	0.93127	-1.70721	RNF40	1889
25.0032	25.1511	25.029	24.8478	25.0147	24.9313	24.8248	24.9956	25.2159	24.8838					18	18	18	28	28	28	89.13	0	59.589	2110600000	93	0.287441	0.515892	-0.0555943	0.962198	-0.679673	ZC3H11A	1890
23.6334	23.603	23.7994	23.8749	23.8558	23.8591	24.15	24.0719	24.1018	23.8653					14	12	12	15.4	13.5	13.5	135.25	0	55.353	780360000	69	0.17144	0.673845	-0.0532356	0.963772	-0.436744	CAND2	1892
24.7501	24.7156	24.8748	24.5066	24.7196	24.9668	24.9899	25.2825	24.9463	24.8846					19	19	19	12.3	12.3	12.3	254.41	0	21.931	964890000	53	0.0377057	0.916842	0.0150848	1.01051	0.107757	DNAJC13	1893
25.4366	25.5112	25.6034	25.5209	25.5237	25.3564	25.6433	25.4358	25.5673	25.4561					8	8	8	19.3	19.3	19.3	81.871	0	45.455	1295000000	75	1.18451	0.0653868	-0.098772	0.933828	-2.13398	CNOT3	1895
25.0766	25.1423	24.9518	25.5658	24.9573	24.8516	24.7427	24.9696	24.93	24.7615					5	5	5	26.7	26.7	26.7	35.509	0	74.293	795290000	36	0.367612	0.428932	0.126497	1.09164	0.833149	COQ9	1897
25.7752	25.9499	25.6455	25.8608	25.7498	25.7862	25.6782	25.7049	25.7942	25.8565					10	10	10	59	59	59	21.007	0	106.61	2459500000	65	1.13571	0.0731627	0.103049	1.07404	2.06173	GGCT	1898
26.6239	26.7572	26.5911	26.7191	26.746	26.7095	26.7418	26.6399	26.7686	26.6424					20	20	20	55.1	55.1	55.1	52.545	0	187.67	8104000000	243	0.00519737	0.988104	-0.000657272	0.999545	-0.0153822	NDUFS2	1899
25.3345	25.3122	25.498	25.2641	25.3762	25.4472	25.3568	25.3682	25.2678	25.4277					16	16	16	46.4	46.4	46.4	50.925	0	198.86	2054300000	100	0.0187332	0.957782	-0.00278282	0.998073	-0.0546179	ZPR1	1900
25.6638	25.4999	25.7545	25.7919	25.5868	25.7695	25.7804	25.8258	25.7085	25.54					7	7	7	21.3	21.3	21.3	33.742	0	20.683	1301600000	52	0.0627574	0.865451	-0.013401	0.990754	-0.174969	GBAS	1901
24.173	24.1647	24.3655	24.4033	24.5331	24.3431	24.1748	24.1075	24.2934	24.1204					9	9	9	16.4	16.4	16.4	84.099	0	13.16	497030000	19	0.395578	0.402181	-0.0801601	0.945953	-0.884588	HMMR	1902
26.7391	26.8578	27.048	27.0543	27.0027	26.8459	26.9763	26.9742	26.9753	26.9463					5	5	5	28.3	28.3	28.3	21.868	0	33.218	4051700000	46	0.0683361	0.854405	-0.0125717	0.991324	-0.18952	PDCD6	1903
25.6981	25.5921	25.6429	25.5308	25.5404	25.5977	25.6675	25.6927	25.5271	25.4459					3	3	3	28.8	28.8	28.8	13.757	0	84.758	997330000	28	0.356377	0.440173	-0.0433468	0.970401	-0.812202	ATP6V1G1	1904
26.107	26.1452	26.0894	26.1509	26.2554	26.1738	26.0341	26.1703	26.2268	26.1927					13	13	10	43.5	43.5	37.2	49.301	0	84.833	2997500000	108	0.227448	0.592314	0.0240345	1.0168	0.557691	VPS4B	1905
28.8588	28.891	28.8847	28.9018	28.9374	28.8993	28.6942	28.7659	28.974	28.8957					19	19	17	52.7	52.7	45.7	39.617	0	286.86	26166000000	379	0.00574681	0.986855	0.000934219	1.00065	0.0169978	H2AFY	1906
26.1239	26.4478	26.6656	26.1654	26.3623	26.3217	26.5092	26.431	26.3004	26.2734					9	9	9	84.2	84.2	84.2	12.774	0	130.43	3224200000	83	0.252016	0.559737	-0.0644146	0.956333	-0.608493	SH3BGRL	1907
27.6065	27.6986	27.7507	27.6587	27.6694	27.7303	27.6863	27.7824	27.7013	27.6751					134	134	1	72.6	72.6	1.3	278.16	0	323.31	53903000000	1263	0.358722	0.437802	0.026202	1.01833	0.816589	FLNB	1908
25.6745	25.8737	25.6264	25.7098	25.6766	25.3945	25.3981	25.5007	25.4755	25.4299					6	6	6	3.9	3.9	3.9	270.21	0	11.392	1156200000	34	0.0374729	0.917333	0.0114933	1.008	0.107118	NCOR1	1909
24.743	24.8619	25.0649	24.7835	24.8467	24.7626	24.7343	24.8914	24.9047	24.9088					5	5	5	46	46	46	13.711	0	164.39	864060000	44	0.0934845	0.806335	-0.0170628	0.988243	-0.25342	NDUFS6	1910
24.3849	24.6424	24.8436	24.6659	24.6152	24.7197	24.9822	24.9356	24.7307	24.8304					7	7	7	28.1	28.1	28.1	41.236	0	61.271	1106400000	57	0.15996	0.691895	0.0474945	1.03347	0.410952	PEX14	1911
26.6976	26.6487	26.7909	26.7028	26.7338	26.699	26.8658	26.8392	26.655	26.655					12	12	12	53.5	53.5	53.5	24.74	0	124.26	5591900000	130	0.343599	0.453316	-0.039706	0.972853	-0.78817	SEC22B	1913
26.2846	26.372	26.5432	26.3165	26.4127	26.3708	26.4964	26.6161	26.4759	26.4305					23	23	23	22.9	22.9	22.9	108.8	0	296.87	5884000000	181	0.117238	0.763417	-0.0213482	0.985311	-0.311454	PRPF40A	1914
25.6185	25.6249	25.7181	25.6966	25.836	25.538	25.6327	25.4086	25.6449	25.5284					12	12	12	23.9	23.9	23.9	65.568	0	63.369	1935300000	69	1.14123	0.0722387	-0.130758	0.913351	-2.06991	CDC45	1915
26.3675	26.4727	26.5619	26.5356	26.4602	26.5204	26.5176	26.7392	26.4625	26.4821					10	10	10	49.4	49.4	49.4	29.763	0	143.99	2180900000	69	0.636891	0.230733	0.076046	1.05413	1.29716	MTX2	1917
25.8337	25.9222	25.7094	25.7869	25.8023	25.7933	25.8783	25.9848	25.8203	25.7203					13	13	12	50.5	50.5	48.3	38.169	0	127.31	3008100000	118	0.240201	0.575174	0.0326717	1.0229	0.584217	VPS26A	1918
26.1027	26.1553	25.982	26.0875	26.1201	26.0937	26.0489	26.002	26.1038	26.0682					22	21	21	51.5	50.1	50.1	54.366	0	323.31	6675800000	192	0.103152	0.788584	0.00980988	1.00682	0.277295	PMPCB	1920
27.0416	27.1247	26.9237	27.01	27.1365	26.9688	27.0026	26.9232	27.0047	27.0878					17	16	16	38.9	37.4	37.4	60.103	0	177.69	6849900000	160	0.00733582	0.983251	0.00109863	1.00076	0.0216589	PSIP1	1923
24.4039	24.1886	24.4087	24.4847	24.5967	24.4221	24.4898	24.5472	24.3444	24.4634					11	8	8	37.9	29	29	39.171	0	36.351	809910000	36	0.13969	0.724953	-0.0275013	0.981118	-0.36447	ERLIN1	1924
24.011	23.8853	24.4408	24.1663	24.6367	24.0224	24.3093	23.9942	24.221	24.4164					6	6	6	15.6	15.6	15.6	62.411	0	11.789	570270000	26	0.847698	0.142004	-0.226842	0.854503	-1.6288	GPC4	1925
26.9043	26.8605	27.1654	26.9158	26.9595	26.9773	27.1874	27.0995	26.9009	26.9919					11	11	11	48.9	48.9	48.9	30.241	0	140.04	7364200000	120	0.311258	0.488362	-0.054488	0.962936	-0.726292	NDUFS3	1926
27.2227	27.0337	26.9631	26.6996	27.1216	27.0011	26.9538	27.0782	27.093	26.9054					9	9	6	24.4	24.4	19.8	31.3	0	67.582	4847900000	84	0.771106	0.169392	-0.127237	0.915583	-1.51037	SRSF10	1927
28.0967	29.3847	28.5779	29.2214	28.32	28.7528	28.9274	29.8083	29.3629	29.1407					6	6	6	58.4	58.4	58.4	10.058	0	103.47	10563000000	108	1.18943	0.0646502	0.604588	1.52054	2.14126	BANF1	1930
28.5959	28.6187	28.6085	28.5948	28.6317	28.5997	28.6614	28.666	28.6313	28.6332					65	65	65	64.1	64.1	64.1	145.83	0	323.31	43674000000	697	0.0695556	0.852009	-0.00329094	0.997721	-0.192682	SF3B1	1931
25.7871	25.7582	25.7241	25.7813	25.8882	25.918	25.861	25.7609	25.9211	25.9538					11	11	11	47	47	47	34.404	0	60.578	2701900000	93	0.0116595	0.97351	-0.00188866	0.998692	-0.0342588	PRKRA	1933
24.9077	24.9185	25.1787	24.8693	25.1031	24.8786	25.217	25.2992	24.9443	25.1782					9	9	9	34.1	34.1	34.1	45.285	0	59.797	1024900000	53	0.148249	0.710806	-0.0414082	0.971706	-0.384249	GCAT	1935
27.4211	27.6174	27.8403	27.7561	27.7354	27.6978	27.5679	27.6284	27.5984	27.695					5	5	5	51.1	51.1	51.1	19.343	0	219.32	6901400000	65	0.251039	0.560998	0.0463268	1.03263	0.606496	NPM3	1936
24.3532	24.3746	24.8819	24.6884	24.3539	24.6175	24.4751	24.7241	24.5135	24.4614					6	6	6	21.3	21.3	21.3	48.349	0	26.553	659530000	32	0.195174	0.638008	0.0576714	1.04078	0.488938	ERAL1	1937
27.9704	28.0657	28.1124	28.0638	28.1	28.0386	28.1862	28.1561	28.0806	28.0446					112	112	112	60.6	60.6	60.6	244.5	0	323.31	72151000000	1315	0.153436	0.702367	-0.0161564	0.988864	-0.396126	SNRNP200	1938
27.2728	27.4276	27.3063	27.4991	27.4144	27.4504	27.1594	27.2738	27.4665	27.5067					7	7	7	38.2	38.2	38.2	31.444	0	96.615	4405900000	67	0.809871	0.154928	0.107644	1.07747	1.57055	TIPRL	1939
24.9212	24.8495	25.1219	24.9555	24.9146	25.0197	25.2917	25.1929	24.9163	25.0205					46	46	46	21.7	21.7	21.7	318.38	0	156.77	4325600000	269	0.100583	0.793263	-0.0255138	0.982471	-0.270986	UTP20	1941
26.2645	26.311	26.2977	26.3483	26.3575	26.2681	26.333	26.4188	26.3162	26.3333					46	46	46	47.5	47.5	47.5	155.2	0	323.31	12077000000	338	0.325214	0.472918	0.0221062	1.01544	0.753186	NUP155	1942
26.0862	26.0847	25.9485	26.0969	26.1948	26.027	25.9452	25.9982	26.1976	26.3273					31	31	31	36.8	36.8	36.8	125.97	0	323.31	4386900000	225	0.156025	0.698192	0.0323807	1.0227	0.402026	WDHD1	1944
23.2653	23.1687	23.0375	23.312	23.3119	23.0924	23.2119	23.5086	23.2138	23.1908					10	5	5	17.7	10	10	74.761	0	9.5818	264200000	26	0.21814	0.605146	0.0464073	1.03269	0.538109	SLC25A12	1945
26.4349	26.3671	26.5631	26.5882	26.6855	26.5457	26.5162	26.6859	26.6328	26.4329					10	10	10	47.2	47.2	47.2	33.395	0	85.831	3064500000	87	0.245628	0.568031	-0.0425518	0.970936	-0.595403	RNASEH2A	1946
27.4791	27.5162	27.6884	27.5324	27.3782	27.4921	27.7668	27.6714	27.3173	27.4079					9	9	9	39.7	39.7	39.7	41.833	0	74.577	2929500000	59	0.00685961	0.984329	-0.00196609	0.998638	-0.0202638	RPP40	1948
27.9349	28.043	28.165	28.0868	28.0653	28.241	28.1059	28.1201	27.997	27.9935					27	27	9	71.2	71.2	33.1	35.611	0	323.31	17529000000	288	0.320441	0.478144	0.0432514	1.03043	0.744022	EIF3G	1949
26.3995	26.6895	26.4169	26.3505	26.5124	26.5838	26.5338	26.5133	26.5831	26.4925					18	18	18	47.3	47.3	47.3	29.062	0	114.06	5975900000	126	0.227894	0.591706	0.0367954	1.02583	0.558624	EIF3J	1950
27.5901	27.5046	27.5214	27.5317	27.5584	27.7178	27.7064	27.4424	27.5489	27.6678					12	12	12	64.2	64.2	64.2	24.428	0	193.12	7082800000	138	0.072376	0.846494	-0.0121807	0.991593	-0.199969	PSMD10	1952
26.1766	26.1895	26.3319	26.2164	26.261	26.2367	26.273	26.2915	26.1919	26.2884					12	12	12	29.9	29.9	29.9	54.812	0	77.86	4236300000	108	0.023707	0.946876	-0.00238609	0.998347	-0.0687503	ZMPSTE24	1954
26.5068	26.4623	26.6598	26.6155	26.4814	26.5776	26.4043	26.6455	26.5033	26.508					19	18	18	45.4	43.2	43.2	46.659	0	282.32	8311800000	170	0.429578	0.371896	0.0506805	1.03575	0.945885	IDH1	1955
28.7604	28.8456	28.8649	28.9531	29.2268	29.174	28.711	28.8292	29.0179	28.8787					3	2	2	3.9	3	3	98.828	0	8.9677	5981900000	14	0.0632211	0.864528	0.0199169	1.0139	0.176184	ALDH1L1	1957
25.0585	25.1432	25.3472	25.3121	25.1305	25.1463	25.4093	25.2657	25.1728	25.1679					10	10	10	23.1	23.1	23.1	64.239	0	75.305	1435900000	66	0.0811602	0.829545	-0.0166504	0.988525	-0.222441	CCNK	1958
26.9536	26.9835	26.9141	27.0603	27.0139	26.7356	26.9407	26.9447	26.9585	26.9013					6	6	6	27.7	27.7	27.7	21.614	0	161.56	3830700000	49	0.223702	0.597445	-0.031086	0.978683	-0.549834	ARL6IP5	1960
26.3389	26.3278	26.4089	26.3283	26.4577	26.3574	26.2018	26.4723	26.4267	26.4043					15	15	15	74.2	74.2	74.2	26.131	0	216.62	4805200000	153	0.0766133	0.838275	0.0112202	1.00781	0.210851	BCAS2	1962
27.5962	27.8158	27.0737	27.6204	27.559	27.567	27.477	27.4595	27.7195	27.596					10	10	10	68.2	68.2	68.2	17.299	0	66.267	3514100000	60	0.470967	0.338091	0.126682	1.09178	1.01886	DCTN3	1963
27.4594	27.6485	27.4701	27.4653	27.5121	27.4329	27.3111	27.2557	27.5024	27.2516					13	13	13	42.7	42.7	42.7	29.841	0	323.31	9437300000	173	0.194777	0.638591	-0.0402058	0.972516	-0.488075	DNAJC8	1964
26.2844	26.5215	26.7484	26.2463	26.5676	26.4998	26.7003	26.6711	26.4729	26.5461					4	4	3	34	34	25.2	26.711	0	323.31	2083300000	35	0.215732	0.60851	-0.0577591	0.960755	-0.53301	SMNDC1	1965
24.6099	24.8627	24.792	24.8191	24.8764	24.5996	24.6177	24.9197	24.9434	24.764					15	15	15	48	48	48	47.355	0	50.049	2091500000	114	0.108152	0.779557	0.0251152	1.01756	0.289504	FLOT1	1967
23.4262	23.4701	23.4488	23.4496	23.3023	23.486	23.5013	23.403	23.5453	23.3496					9	9	9	10.4	10.4	10.4	152.93	0	21.844	392130000	26	0.101358	0.791848	-0.0131268	0.990942	-0.272891	CPD	1968
28.2655	28.3142	28.3379	28.2925	28.4092	28.3111	28.0249	28.3779	28.355	28.272					15	15	15	43.6	43.6	43.6	37.432	0	155.84	15755000000	170	0.201656	0.628556	0.0350769	1.02461	0.502943	GLRX3	1969
28.3556	28.4049	28.3418	28.4069	28.2085	28.2386	28.3359	28.3779	28.3614	28.3517					28	28	28	45.5	45.5	45.5	54.972	0	323.31	25370000000	320	0.371636	0.424976	0.0353676	1.02482	0.840611	RSL1D1	1970
25.3955	25.5259	25.8488	25.5526	25.5606	25.5766	25.7272	25.7254	25.5136	25.6327					17	17	17	39.2	39.2	39.2	69.223	0	72.551	2282700000	93	0.0255608	0.942843	-0.00648232	0.995517	-0.07398	CLPX	1971
26.0172	26.1016	26.0043	25.912	26.0419	25.9846	25.8868	25.8056	26.0599	25.9194					11	11	11	46.6	46.6	46.6	37.84	0	102.29	2009700000	81	0.461143	0.345825	-0.0574192	0.960982	-1.00169	CIAO1	1972
27.1912	27.3461	27.287	27.3151	27.3392	27.294	27.2197	27.2459	27.3113	27.2807					22	22	22	44.9	44.9	44.9	74.605	0	306.54	10088000000	216	0.361085	0.435427	0.0266949	1.01868	0.821	SRP72	1974
25.0436	25.0628	25.2998	24.9915	25.0304	25.1	25.1121	25.1962	24.8955	24.9588					14	14	13	58.6	58.6	55.8	31.121	0	87.477	2627400000	110	0.0665271	0.857972	-0.014447	0.990036	-0.184817	DDAH1	1975
23.5767	23.8753	24.6421	23.8146	23.6662	23.9394	24.1975	24.2713	23.8058	23.5915					6	6	6	16.4	16.4	16.4	59.832	0	10.648	366980000	23	0.133895	0.734691	-0.0792427	0.946554	-0.350946	URI1	1978
26.7948	26.7566	26.9048	26.7991	26.8103	26.7009	26.7246	26.8628	26.8167	26.6634					33	33	30	61.2	61.2	57.2	75.022	0	171.5	10071000000	276	0.564889	0.27234	-0.0536518	0.963494	-1.17882	MTA2	1979
23.1228	23.1809	23.1407	23.3521	23.3262	23.5302	23.2368	23.5673	23.4086	23.5585					7	6	6	10.1	9.2	9.2	112.13	0	14.114	292920000	27	1.13076	0.0740014	0.190749	1.14136	2.05439	STK10	1982
26.389	26.5315	26.6009	26.4985	26.6116	26.5312	26.5889	26.5702	26.4958	26.5278					29	29	29	67.4	67.4	67.4	67.454	0	323.31	10054000000	232	0.043142	0.905437	-0.00538368	0.996275	-0.122615	TOMM70A	1985
23.487	23.8421	23.5011	23.6183	23.7745	23.7944	23.5607	23.6625	23.6933	23.6456					9	9	9	18.5	18.5	18.5	66.194	0	89.168	636740000	51	0.781041	0.165561	0.10927	1.07868	1.52584	TOX4	1987
24.3787	24.5188	24.5993	24.246	24.3945	24.3299	24.7963	24.5881	24.3537	24.3722					12	11	11	16	14.6	14.6	113.01	0	20.126	997730000	59	0.39587	0.401911	-0.0934895	0.937253	-0.885121	SEC24D	1988
24.3269	24.3668	24.562	24.5762	24.3978	24.5426	24.5361	24.5964	24.5455	24.4977					21	21	21	34.5	34.5	34.5	89.594	0	93.869	2423100000	133	0.287172	0.516212	0.0422897	1.02975	0.679142	UFL1	1990
24.4256	24.5512	24.6885	24.7005	24.666	24.6307	24.9239	25.0149	24.6988	24.6618					9	9	9	28	28	28	54.862	0	48.195	1180400000	79	0.103684	0.787619	0.0312527	1.0219	0.278598	UBXN7	1992
25.5086	25.4113	25.1484	25.4511	25.3875	25.4867	25.1475	25.1683	25.4504	25.2262					8	8	8	34.5	34.5	34.5	30.344	0	46.607	2384100000	86	0.0739631	0.843406	0.0202496	1.01413	0.204054	PROSC	1993
26.3555	26.3915	26.4576	26.4324	26.4474	26.3886	26.4562	26.5625	26.4196	26.4827					17	17	14	62.5	62.5	56.9	37.839	0	193.12	6485000000	140	0.268856	0.538448	0.0242985	1.01699	0.64262	ERLIN2	1994
26.0711	26.0894	26.1104	26.1252	26.174	26.1691	26.0882	26.1172	26.1235	26.0746					36	36	36	43.4	43.4	43.4	106.92	0	265.51	9482400000	304	0.023534	0.947253	0.00163879	1.00114	0.068261	PRPF6	1995
26.6948	26.6956	26.997	26.7839	26.7251	26.77	26.8451	26.9093	26.5953	26.8028					18	18	17	35.1	35.1	33.9	73.46	0	221.09	5529800000	147	0.100416	0.793568	0.0208744	1.01457	0.270574	GLS	1997
23.6271	23.7621	24.2483	23.7348	24.0144	23.6758	24.166	24.1311	23.9362	23.8611					10	10	10	23.9	23.9	23.9	71.682	0	15.845	614950000	40	0.596007	0.253509	-0.165417	0.891671	-1.23037	HAUS5	1998
25.8729	25.7218	25.8136	25.7603	25.8393	25.8314	25.7092	25.9473	25.7145	25.8295					27	19	19	39.1	29.7	29.7	103.96	0	234.2	3529500000	164	0.225172	0.595426	0.0281158	1.01968	0.552921	AP2A2	1999
25.7069	25.7648	25.6115	25.7185	25.8047	25.9574	25.6662	25.5941	25.9939	25.7543					9	9	9	37.3	37.3	37.3	40.623	0	91.956	1718800000	75	0.00442782	0.989856	0.00116806	1.00081	0.0131161	HEXIM1	2000
22.9441	23.1792	23.1137	23.4171	23.3069	23.3122	23.5773	23.6743	22.8961	23.2876					4	4	4	45.2	45.2	45.2	13.693	0	15.769	244370000	17	0.681385	0.208264	0.20648	1.15387	1.36878	RPP14	2001
24.1755	24.1744	24.3267	24.3521	24.3173	24.2593	24.1868	24.3773	24.1041	24.1482					27	27	27	13.6	13.6	13.6	309.35	0	68	1280900000	88	0.266253	0.541685	0.0401508	1.02822	0.637379	UBR5	2003
25.7292	25.7532	26.0422	25.8085	25.904	25.8554	26.1062	26.1561	25.7953	25.8321					14	14	11	18.7	18.7	16.5	125.87	0	197.96	3384000000	118	0.129817	0.741623	-0.0343113	0.976498	-0.341363	SCAF4	2004
24.3168	24.7725	25.159	24.8316	24.9213	24.9889	24.8069	25.3528	24.9078	24.8399					3	3	3	25	25	25	15.489	0	7.9336	587820000	32	0.335696	0.461641	0.134743	1.0979	0.773192	NDUFB6	2005
24.8315	24.5476	24.8225	24.7677	24.6589	24.6079	24.7786	24.9685	24.6052	24.6517					17	17	17	23.7	23.7	23.7	146.18	0	54.38	1543300000	94	0.134294	0.734017	-0.0306492	0.97898	-0.351882	UBE4B	2006
24.4774	24.5951	24.2133	24.304	24.2517	24.4434	24.2832	23.9058	24.2449	24.0473					7	7	7	25.2	25.2	25.2	34.114	0	9.1121	674230000	40	0.0959125	0.80184	-0.0349541	0.976063	-0.25945	ZFPL1	2007
24.6281	24.865	24.6619	24.7876	24.9504	24.8815	24.5955	25.1294	25.2709	24.922					4	4	4	50	50	50	9.2787	0	15.869	687920000	34	0.286674	0.516804	0.0957157	1.0686	0.678157	NDUFA3	2008
25.4949	25.6069	25.5856	25.6108	25.5452	25.4376	25.5159	25.5905	25.5465	25.3899					5	5	5	41.1	41.1	41.1	15.208	0	43.401	1155600000	38	0.077198	0.837148	-0.0105064	0.992744	-0.212346	NDUFB4	2009
23.6689	24.7289	25.1019	24.7963	24.7282	24.643	24.529	24.9254	24.3434	24.7086					4	4	4	27.4	27.4	27.4	21.766	0	18.791	841550000	41	0.56659	0.271275	0.286172	1.2194	1.18165	NDUFB8	2010
23.9659	24.4956	24.623	24.1547	24.1418	24.2924	24.1446	24.3382	24.3854	24.121					4	4	4	40.7	40.7	40.7	12.551	0.0010146	3.3416	543180000	16	0.0773814	0.836794	0.0282352	1.01976	0.212815	NDUFA7	2011
27.8304	27.9082	27.2855	27.9883	28.0025	27.9609	27.5857	27.3084	28.1085	27.9876					2	2	2	2.2	2.2	2.2	112.61	0	17.55	2779400000	31	0.130841	0.739876	0.0681488	1.04837	0.343776	RTN3	2012
26.2294	26.3815	26.6241	26.4996	26.5003	26.5176	26.5293	26.6615	26.4504	26.5088					29	29	28	46.3	46.3	46.3	83.353	0	323.31	11041000000	279	0.244919	0.568959	0.0471367	1.03321	0.593945	LETM1	2013
26.7898	27.1378	27.1386	27.0709	27.1075	27.1965	26.9597	26.9776	27.0921	26.9334					11	11	11	29.1	29.1	29.1	37.404	0	173.55	5922900000	130	0.230639	0.587978	0.0456909	1.03218	0.564361	ZRANB2	2015
23.8072	24.1388	24.3951	24.1443	24.1668	24.3067	24.1869	24.2178	24.1931	24.3184					7	7	7	16.2	16.2	16.2	51.908	0	11.424	415480000	36	0.315701	0.483391	0.0753944	1.05365	0.734887	SNX4	2016
22.979	23.024	23.5986	22.8843	23.4631	23.1001	23.6239	23.3687	23.3235	23.1106					9	9	9	15.5	15.5	15.5	100.28	0	16.444	400400000	39	1.17418	0.0669607	-0.300064	0.812216	-2.1187	KIF20A	2017
24.412	24.4383	24.6275	24.2679	24.3644	24.445	24.4096	24.5009	24.4651	24.4698					21	21	13	25.2	25.2	16.7	139.88	0	82.133	1938100000	134	0.205634	0.622825	-0.0313267	0.97852	-0.511488	KIF4A	2018
25.7758	25.918	25.66	25.7441	25.9439	25.6842	25.4826	25.4515	25.8746	25.6082					10	9	9	47.3	47.3	47.3	27.228	0	48.759	2150100000	77	0.243049	0.571414	-0.0661678	0.955172	-0.590095	VAPB	2019
24.693	24.4107	24.286	24.3177	24.5467	24.4716	24.2125	24.1807	24.4291	24.2911					4	4	4	18.2	18.2	18.2	29.082	0	8.2621	516600000	26	0.453428	0.352024	-0.0991085	0.93361	-0.988142	MPZL1	2021
25.8068	26.1621	26.2782	26.0686	25.9524	25.9845	25.9405	26.1688	25.9491	26.0091					9	9	9	51.6	51.6	51.6	27.547	0	35.927	4303400000	104	0.502206	0.314626	0.0932049	1.06674	1.07286	PGLS	2023
26.9675	26.9792	26.9118	26.9717	27.0492	26.9494	26.8552	26.8614	26.9803	26.9548					50	50	50	47	47	47	135.65	0	306.39	14035000000	389	0.0895705	0.813635	-0.00950661	0.993432	-0.243648	SMC2	2025
24.6401	24.5203	24.7321	24.6183	24.7392	24.6608	24.9614	24.8397	24.4791	24.5423					11	11	11	20.9	20.9	20.9	77.959	0	33.183	994970000	65	0.331716	0.465891	-0.0740974	0.949936	-0.765616	ATG7	2026
26.2726	26.3752	26.5398	26.3529	26.4587	26.5131	26.655	26.6099	26.1632	26.5049					8	8	8	48.1	48.1	48.1	24.737	0	100.12	2512200000	94	0.213331	0.611884	0.0533234	1.03765	0.527914	LYPLA2	2028
27.5975	27.4702	27.6294	27.5891	27.5095	27.5475	27.8313	27.8085	27.3952	27.6222					34	34	33	41.4	41.4	40.5	119.52	0	323.31	21718000000	430	0.0583062	0.874367	0.0149464	1.01041	0.163254	IPO7	2029
24.7399	24.8885	25.1812	24.9977	24.8788	24.8955	25.1096	24.9792	24.8597	24.6783					9	9	9	26.8	26.8	26.8	57.818	0	47.456	971560000	58	0.277028	0.528411	-0.065995	0.955286	-0.658989	ARIH2	2030
25.6328	25.6238	25.8067	25.6966	25.6999	25.5741	25.7306	25.6277	25.7095	25.7002					10	10	10	49	49	49	37.646	0	208.92	2815800000	83	1.05252	0.0886094	-0.0713932	0.951718	-1.93807	CD2BP2	2034
28.1951	28.2219	28.3358	28.2374	28.2383	28.2832	28.3849	28.469	28.2039	28.315					17	17	17	67.5	67.5	67.5	38.274	0	227.46	13580000000	217	0.238453	0.577493	0.0337135	1.02364	0.580602	AHSA1	2037
27.1214	27.0591	26.775	27.1277	27.1624	27.0716	27.0733	27.2135	27.1113	27.0672					9	9	9	44.1	44.1	44.1	32.854	0	24.613	3035000000	71	0.340155	0.456925	0.0591434	1.04185	0.781655	PSMG1	2038
24.4157	24.2402	24.5747	24.4254	24.2113	24.4378	24.7686	24.6797	24.4049	24.4014					10	10	10	22.5	22.5	22.5	63.523	0	20.941	849140000	54	0.123355	0.75274	-0.0381039	0.973934	-0.326066	SGPL1	2039
24.9105	25.1179	25.5164	25.0921	25.1094	25.1339	25.2216	25.3732	25.0054	25.0829					12	12	12	50.8	50.8	50.8	30.065	0	50.254	2116100000	77	0.021462	0.951783	0.00735168	1.00511	0.0623896	NSA2	2040
24.2397	24.1992	24.6784	24.3327	24.3849	24.2967	24.4865	24.4966	24.1307	24.3331					14	14	13	17.7	17.7	16.9	119.75	0	36.636	1160100000	86	0.195807	0.637079	-0.0523682	0.964352	-0.490309	SEC24A	2041
24.6409	24.4828	24.7865	24.667	24.6849	24.74	25.1379	25.1381	24.7366	24.7876					13	12	12	14.7	14	14	137.42	0	53.208	1143900000	91	0.090687	0.811546	-0.0342575	0.976534	-0.246442	SEC24B	2042
24.408	24.2055	24.4828	24.5365	24.5665	24.2938	24.3994	24.4389	24.4646	24.3809					7	7	7	25.7	25.7	25.7	40.929	0	57.7	848270000	44	0.726652	0.18765	-0.0931259	0.937489	-1.44065	TDP2	2043
25.7792	25.5499	25.9423	25.7066	25.5395	25.4959	26.1024	25.9186	25.6985	25.7026					7	7	7	69.5	69.5	69.5	11.681	0	14.721	1628200000	62	0.534077	0.292363	-0.137665	0.908989	-1.12711	MPC2	2045
24.6505	24.6543	24.7849	24.7274	24.7702	24.7868	24.9313	25.0273	24.7394	24.7842					38	38	37	34.7	34.7	34.1	194.81	0	124.21	3368800000	191	0.0991708	0.795846	0.0207088	1.01446	0.267507	POLR1A	2046
23.2601	23.6409	23.61	23.7933	23.8502	23.5691	23.5711	23.4166	23.4947	23.34					4	4	4	22	22	22	26.499	0	8.1616	348040000	25	0.0144319	0.967315	-0.00526924	0.996354	-0.0422752	YEATS4	2048
24.4079	24.498	24.1755	24.5927	24.5072	24.579	24.5337	24.5897	24.6227	24.4337					10	10	10	25.6	25.6	25.6	68.856	0	19.704	769980000	56	0.505124	0.312519	0.0892143	1.06379	1.07787	ASMTL	2050
23.9367	23.921	24.1921	24.1013	23.984	24.3171	24.4999	23.8293	24.0488	23.9757					6	6	6	35	35	35	25.424	0	11.591	551550000	42	0.341148	0.455882	-0.103436	0.930813	-0.783534	POP4	2052
25.1207	25.216	25.1476	25.1754	25.2471	25.1827	25.1702	24.9191	25.2665	25.0667					10	10	10	43	43	43	28.97	0	74.699	1192600000	64	0.62583	0.236685	-0.0784538	0.947072	-1.27919	SNAP29	2054
25.7826	25.84	25.8875	25.866	25.8164	25.8153	25.9131	25.798	25.7229	25.8899					15	15	11	37.4	37.4	32.8	58.022	0	96.527	3197800000	106	0.178295	0.663292	0.0173553	1.0121	0.451971	OXSR1	2055
24.3553	24.3016	24.2718	24.5462	24.5765	24.289	24.2337	23.9608	24.5523	24.3178					5	5	5	16.7	16.7	16.7	34.87	0	7.8774	669340000	39	0.448497	0.356043	-0.114856	0.923474	-0.979452	GGPS1	2056
26.9905	27.0196	27.0964	26.9899	27.068	27.0155	27.1376	27.2359	26.9438	26.9369					38	34	34	59	52.7	52.7	94.511	0	323.31	14899000000	296	0.043711	0.904251	-0.00772743	0.994658	-0.124161	HSPA4L	2057
25.1341	24.9743	25.2914	25.1849	25.1055	25.2227	25.2336	25.3256	25.2011	24.8679					10	7	7	24.6	21	21	59.689	0	76.165	1196600000	66	0.383101	0.413903	-0.0780918	0.94731	-0.861758	PTBP3	2058
27.484	27.4694	27.6801	27.4066	27.4751	27.4466	27.7056	27.5745	27.5524	27.4964					5	5	5	68.8	68.8	68.8	10.403	0	111.86	3992300000	74	0.961251	0.109332	-0.100765	0.932538	-1.80132	LSM8	2059
28.8825	28.8324	28.9168	28.8779	28.8567	28.7827	28.8621	28.8443	28.7269	28.8587					32	32	24	42.2	42.2	33.2	107.54	0	135.77	11236000000	221	0.10105	0.79241	-0.00981178	0.993222	-0.272135	AP2A1	2060
26.4462	26.4521	26.3941	26.4891	26.5237	26.4184	26.5171	26.3984	26.4709	26.43					29	29	28	56.8	56.8	55.6	63.182	0	222.96	7873100000	238	0.548261	0.282969	-0.0328045	0.977518	-1.151	STAU1	2061
25.7683	25.7686	25.752	25.861	25.8334	25.8035	25.7263	25.6253	25.8041	25.773					16	16	16	51.7	51.7	51.7	44.678	0	249.62	4458600000	147	0.0895571	0.81366	-0.0105431	0.992719	-0.243615	TTC4	2062
26.1357	26.1775	25.9104	25.9876	26.1787	26.0056	26.0784	26.0396	26.077	26.0585					10	10	10	49.8	49.8	49.8	23.772	0	43.974	2829900000	72	0.153018	0.703043	-0.0223095	0.984655	-0.395172	BAG2	2063
24.4735	24.545	25.0073	24.8485	24.7803	24.7941	24.9763	25.018	24.7777	24.8026					11	11	11	34.1	34.1	34.1	61.594	0	24.747	1127600000	58	0.0038319	0.991216	-0.00138283	0.999042	-0.0113586	BAG3	2064
24.7616	24.8507	24.99	24.7555	24.9236	24.6927	24.9655	25.3146	24.7497	24.6997					6	6	6	23.2	23.2	23.2	38.696	0	9.3031	759860000	21	0.0426755	0.90641	-0.0154362	0.989357	-0.121346	CRYZL1	2065
26.5527	26.6259	26.56	26.6133	26.5711	26.6618	26.6529	26.5359	26.622	26.4864					16	16	16	57.8	57.8	57.8	33.392	0	154	7954900000	179	0.0682314	0.854611	-0.00709572	0.995094	-0.189249	BPNT1	2068
27.343	27.2013	27.2881	27.1163	27.2841	27.3787	27.1961	27.2054	27.2104	27.0758					5	5	5	50.6	50.6	50.6	19.206	0	86.185	2735700000	59	0.560667	0.275	-0.0688267	0.953413	-1.17177	TXNDC12	2071
24.7795	24.9259	24.7227	24.783	24.7904	24.7292	24.8917	24.6858	24.9709	24.4822					10	10	10	23.1	23.1	23.1	72.757	0	15.825	954810000	50	0.636667	0.230852	-0.109816	0.926706	-1.2968	ECD	2072
26.0742	26.302	26.0889	26.2028	26.2556	26.1891	26.4168	26.4412	26.185	26.2491					11	11	11	61.9	61.9	61.9	32.844	0	108.9	2743100000	76	0.425829	0.375121	0.0727436	1.05171	0.939189	MBD3	2073
27.2064	27.3007	27.1366	27.0175	27.1858	27.1389	27.1858	27.2568	27.2467	27.0684					9	9	9	64.5	64.5	64.5	20.776	0	44.084	3662000000	69	0.262807	0.546	-0.035825	0.975474	-0.630422	NDUFB10	2077
24.8753	25.072	24.8203	24.827	24.8559	24.8769	24.7412	24.9006	24.8086	24.8333					12	12	12	20.3	20.3	20.3	76.096	0	190.18	1566300000	93	0.844729	0.142979	0.0816761	1.05825	1.62424	CLPTM1	2078
24.0838	23.7602	24.218	23.9841	24.1594	23.6663	24.5966	24.3429	24.1872	24.1908					5	5	5	43.1	43.1	43.1	20.944	0	16.424	390250000	34	0.876644	0.132848	-0.260122	0.835017	-1.67308	MOCS2	2079
27.6875	27.66	27.6982	27.7558	27.7241	27.7581	27.8356	27.5943	27.5326	27.7914					11	11	11	48.8	48.8	48.8	37.893	0	323.31	11743000000	169	0.0993209	0.795571	0.0162895	1.01136	0.267877	TOMM40	2080
24.2156	24.0945	23.7805	24.0551	24.1068	24.2489	24.1467	23.9092	24.0464	23.968					5	5	5	20.5	20.5	20.5	28.431	0	5.9595	517800000	36	0.0145503	0.967052	-0.00404549	0.9972	-0.0426164	PEX11B	2081
24.2191	24.2646	24.2322	24.2539	24.3853	24.3029	24.4425	24.4992	24.1701	24.5098					7	7	7	22.3	22.3	22.3	64.071	0	21.579	721560000	36	0.450541	0.354372	0.0762482	1.05427	0.983056	PAK4	2082
27.009	27.0844	27.3104	27.1048	27.0213	27.0998	27.2308	27.3352	27.0934	27.0879					15	15	15	43.1	43.1	43.1	47.46	0	205.74	5296400000	124	0.0433852	0.90493	0.0094368	1.00656	0.123276	ACTL6A	2083
23.5395	23.3242	23.5544	23.304	23.7333	23.5791	23.3732	23.56	23.5608	23.72					8	8	8	8.9	8.9	8.9	152.26	0	11.054	419200000	27	0.227732	0.591927	-0.0547997	0.962728	-0.558286	WHSC1	2084
25.8013	26.2043	25.7784	26.0864	26.0392	26.0581	25.7928	25.5471	25.9954	26.0585					5	5	5	49.3	49.3	49.3	15.33	0	35.945	1733900000	50	0.382618	0.414364	0.109478	1.07884	0.860871	CYB5A	2086
31.998	31.9876	31.8971	31.8889	31.9055	31.889	31.9661	31.9539	31.9055	31.9291					28	28	27	83.7	83.7	80.1	36.688	0	323.31	269530000000	1058	0.0616169	0.867727	-0.00476875	0.9967	-0.171976	LDHA	2087
26.3526	26.2243	26.8721	26.3471	26.6185	26.2278	26.7288	26.5716	26.3672	26.2549					13	13	13	75.4	75.4	75.4	21.452	0	103.81	2655300000	77	1.21315	0.0612139	-0.262716	0.833517	-2.1763	DHFR	2089
27.303	27.1483	27.3027	27.3687	27.287	27.2736	27.414	27.4453	27.2169	27.3186					14	14	14	43.9	43.9	43.9	56.256	0	308.26	7732700000	155	0.0367748	0.918809	0.00619087	1.0043	0.105198	GSR	2090
28.2221	28.1945	28.5706	28.4444	28.2843	28.3493	28.5757	28.6773	28.1491	28.3951					7	7	7	40.5	40.5	40.5	25.565	0	136.89	9059400000	123	0.170721	0.674961	0.0517647	1.03653	0.43514	MT-CO2	2092
30.4796	30.406	30.391	30.2667	29.9781	30.4054	30.5511	30.453	30.5606	29.8511					9	9	9	80.5	80.5	80.5	15.936	0	323.31	33082000000	210	0.322432	0.475957	-0.115645	0.92297	-0.74785	SOD1	2094
28.0606	28.031	28.3205	28.0305	28.088	28.1317	28.2779	28.2525	27.9971	28.1339					18	18	18	79.6	79.6	79.6	32.118	0	323.31	21839000000	356	0.170653	0.675067	-0.0328941	0.977458	-0.434989	PNP	2095
29.0517	29.0241	29.1882	29.0213	29.0604	28.9798	29.0858	29.0799	28.9537	29.0341					13	13	12	79.4	79.4	76.1	24.579	0	323.31	31668000000	282	0.450816	0.354147	-0.0401173	0.972576	-0.983542	HPRT1	2096
28.8529	28.8428	28.7725	28.8651	28.6945	28.8025	28.6125	28.6812	28.7343	28.7532					27	27	27	64.4	64.4	64.4	47.517	0	280.64	40917000000	434	0.502605	0.314337	0.0556259	1.03931	1.07355	GOT2	2097
31.0137	30.9828	30.9985	30.9364	30.9919	30.871	30.8417	30.8321	30.8823	30.8994					39	39	39	82.5	82.5	82.5	44.614	0	323.31	179140000000	807	0.430962	0.370713	-0.0412884	0.971787	-0.948352	PGK1	2098
26.8751	26.6214	26.6959	26.6967	26.6514	26.808	26.8053	26.7982	26.638	26.7747					9	9	9	48.6	48.6	48.6	23.411	0	90.243	4093600000	89	0.0401696	0.911655	0.00665894	1.00463	0.114511	AK1	2099
30.2911	30.3814	30.1375	30.2734	30.2988	30.3506	30.2488	30.2546	30.2821	30.2709					19	19	19	72.3	72.3	72.3	29.246	0	323.31	60403000000	320	0.701102	0.199021	0.0545517	1.03854	1.4002	CA2	2101
25.3322	25.1646	25.3922	25.1858	25.2959	25.1382	25.4244	25.5498	25.1414	25.2101					13	13	13	35	35	35	46.53	0	49.343	2362000000	81	0.321355	0.477139	-0.0675514	0.954256	-0.745781	ASS1	2102
25.2059	25.2206	25.5707	25.3666	25.4205	25.3796	25.3635	25.4352	25.3695	25.442					9	9	7	52.9	52.9	40.7	21.229	0	71.075	2088700000	59	0.0893373	0.814072	-0.0172203	0.988135	-0.243064	NRAS;HRAS	2104
26.8622	26.9317	26.8648	26.9232	26.8508	26.8452	26.7534	26.8724	26.8818	26.9098					30	30	30	46.1	46.1	46.1	84.87	0	228.79	14614000000	309	1.03887	0.0914387	0.0538582	1.03804	1.9177	TFRC	2106
28.3829	28.105	28.5172	28.449	28.2983	28.7925	28.2416	28.7282	28.5067	28.4105					4	4	4	26.9	26.9	26.9	20.019	0	8.2443	4048500000	27	0.348736	0.447986	0.107707	1.07751	0.797859	FTL	2107
25.842	25.9508	26.1186	25.8089	25.9009	26.0463	26.0437	26.0246	25.8656	25.8706					9	9	9	61.2	61.2	61.2	21.225	0	38.528	3430300000	127	0.0716506	0.847909	-0.0139297	0.990391	-0.198098	FTH1	2108
23.9302	23.7848	24.1378	24.1567	24.0818	23.7779	25.0095	24.2825	23.8671	24.6167					4	4	4	12.4	12.4	12.4	51.58	0	9.0214	342540000	29	0.117838	0.762363	-0.0816059	0.945005	-0.312894	MT-ND4	2111
25.4408	25.7701	25.893	25.6942	25.8171	25.7597	25.8176	25.7568	25.633	25.6554					16	16	16	38.1	38.1	38.1	59.755	0	56.974	3051800000	116	0.0282376	0.937049	0.00692558	1.00481	0.0814965	CAT	2115
32.1358	32.07	32.0392	31.971	31.9655	31.9472	32.053	32.0813	31.9469	31.9116					38	38	34	90.1	90.1	80.5	39.42	0	323.31	301620000000	1077	0.281073	0.523512	-0.0318989	0.978132	-0.667046	ALDOA	2117
29.3148	29.4304	29.0686	29.4688	29.3129	29.3891	29.1702	29.1213	29.3699	29.2336					4	4	4	53.1	53.1	53.1	11.139	0	64.296	17328000000	104	0.430591	0.37103	0.0813713	1.05802	0.947692	CSTB	2118
27.0336	27.0407	27.2502	27.0782	27.0847	27.0954	27.2147	27.1643	26.9938	27.1239					11	11	11	64	64	64	24.75	0	156.48	5698900000	85	0.101662	0.791294	-0.0148823	0.989737	-0.273638	SOD2	2120
27.8943	27.7945	27.844	27.8449	27.915	27.7686	27.7753	27.9499	27.8605	27.8277					24	24	24	71.3	71.3	71.3	48.534	0	297.94	23667000000	351	0.212209	0.613467	-0.020689	0.985762	-0.525529	OAT	2121
26.4624	26.3504	26.4963	26.2932	26.4153	26.428	26.6767	26.5938	26.4397	26.3713					9	9	9	47	47	47	25.468	0	27.079	2732500000	78	0.643851	0.227064	-0.0907433	0.939039	-1.30843	TK1	2122
30.6867	31.6207	30.427	30.4918	30.6255	30.7688	31.1825	30.3775	31.1298	30.6017					49	49	2	61.5	61.5	3.3	66.038	0	323.31	196750000000	1000	0.0508252	0.889559	-0.038203	0.973867	-0.14335	KRT1	2124
26.3104	26.4407	26.7394	26.495	26.4661	26.4891	26.687	26.5501	26.4482	26.4569					29	5	3	76.6	16	10.1	49.585	0	199.21	2518100000	70	0.216625	0.60726	-0.0438789	0.970043	-0.534903	TUBB4A	2125
32.7755	32.7455	32.6877	32.8395	32.7031	32.6848	32.6425	32.7259	32.5675	32.7197					25	25	25	74.6	74.6	74.6	36.053	0	323.31	426620000000	1868	0.81135	0.154401	0.0678268	1.04814	1.57284	GAPDH	2126
27.9838	27.9568	28.1327	27.9842	27.9579	27.993	28.1393	28.1319	27.9877	28.0075					32	32	32	63.6	63.6	63.6	68.569	0	323.31	41962000000	552	0.206576	0.621475	-0.0255775	0.982427	-0.513506	RPN1	2129
28.3977	28.4547	28.5096	28.499	28.5459	28.4643	28.5401	28.5392	28.4904	28.5003					24	24	24	48.5	48.5	48.5	69.283	0	323.31	27104000000	350	0.0617251	0.867511	-0.00528374	0.996344	-0.17226	RPN2	2130
27.2733	27.3195	27.0785	27.3683	27.3285	27.3684	27.2841	27.3256	27.4331	27.3735					17	17	11	59.4	59.4	40.3	40.45	0	314.58	5816200000	146	0.587752	0.258374	0.0715778	1.05087	1.21675	GNAI2	2131
27.9155	28.0801	28.0558	28.0139	28.0138	28.0292	28.0437	28.0469	27.9937	28.0085					46	46	31	45.3	45.3	28.5	112.89	0	323.31	43864000000	595	0.528209	0.29634	0.0312538	1.0219	1.11719	ATP1A1	2134
24.8128	24.5777	24.983	24.675	24.7268	24.5909	24.9833	24.914	24.6998	24.8624					5	5	5	19.5	19.5	19.5	35.061	0	10.819	665490000	39	0.618257	0.240848	-0.117128	0.922021	-1.26684	ATP1B1	2135
25.8671	25.9764	26.2845	26.04	26.1133	26.0683	26.1423	26.3158	25.9963	26.1085					20	18	18	49.7	46.6	46.6	56.381	0	217.56	6438700000	233	0.0848859	0.822459	0.0211025	1.01473	0.231872	ALDH2	2136
25.7711	26.5476	26.2138	25.5172	26.0528	26.287	25.6627	26.2747	26.3142	26.0284					5	5	5	48	48	48	10.659	0	127.09	1995100000	44	0.246491	0.566903	0.128022	1.09279	0.597176	HMGN1	2138
31.2619	31.2566	31.0068	31.1679	31.1457	31.1358	31.0952	31.2104	31.1577	31.2254					17	17	6	44.6	44.6	16.8	32.852	0	157.27	160220000000	454	0.703814	0.197782	0.0657742	1.04665	1.40451	SLC25A5	2139
27.2247	27.2923	27.1646	27.2986	27.2385	27.2952	27.098	27.0651	27.2602	27.2703					28	28	8	69.2	69.2	18.7	36.112	0	323.31	16176000000	306	0.390145	0.407244	0.0470924	1.03318	0.87467	EIF2S1	2141
28.1668	28.4881	28.0597	27.6278	27.2123	27.7268	27.917	27.7789	28.3486	27.7665					4	4	4	42.2	42.2	42.2	9.3926	0	78.84	7066700000	61	0.093622	0.80608	-0.0632545	0.957103	-0.253762	HMGN2;HMGN3	2142
29.1066	30.5635	30.6892	30.6265	30.235	30.2867	30.1001	30.7975	29.5423	30.5825					5	4	4	71.1	56.1	56.1	11.514	0	151.13	17298000000	66	1.23508	0.0581996	0.636691	1.55476	2.2087	RPLP1	2143
29.9056	29.9801	29.9184	30.012	30.0099	30.0077	29.9939	30.1081	29.9923	30.0088					18	18	18	61.2	61.2	61.2	34.273	0	323.31	72889000000	392	1.04612	0.0899249	0.0593395	1.04199	1.92853	RPLP0;RPLP0P6	2145
25.2415	25.1704	25.2081	25.2805	25.1866	25.1183	25.4291	25.3764	25.0713	25.2525					8	8	8	25.9	25.9	25.9	44.395	0	26.12	1131800000	61	0.0600201	0.870923	0.0122913	1.00856	0.167776	POLR3D	2147
29.671	29.7865	29.6905	29.6372	29.6957	29.7034	29.7047	29.543	29.6615	29.6115					36	36	36	55.9	55.9	55.9	46.836	0	323.31	62770000000	540	0.283194	0.520962	-0.0283394	0.980548	-0.67126	SSB	2148
24.6578	24.2446	24.1795	24.3758	24.3269	24.1645	24.3024	24.3176	24.405	24.3022					13	12	10	40	38.4	34.2	48.057	0	153.84	1211000000	57	0.50043	0.315915	-0.0933716	0.93733	-1.06982	KRT18	2149
26.9412	26.9275	27.1068	26.7935	26.9479	26.8955	26.9543	27.0879	26.9266	26.8555					15	15	5	54.2	54.2	26.4	40.786	0	206.55	6063600000	151	0.498119	0.3176	-0.0633675	0.957028	-1.06585	UROD	2151
23.4409	22.958	23.3167	23.072	23.1857	23.2079	23.437	23.5854	23.4509	23.0753					8	4	4	20.1	13.2	13.2	60.761	0	11.037	223580000	28	0.79605	0.159937	-0.186484	0.878745	-1.54916	FYN	2152
26.0721	25.9862	26.1962	26.0339	26.0073	26.0071	26.1557	26.0627	26.0376	25.9893					15	15	15	42.2	42.2	42.2	48.766	0	256.53	3378400000	112	1.11111	0.0774266	-0.0779568	0.947398	-2.02524	GLA	2153
30.1009	30.0723	30.1075	30.0971	30.0984	29.996	29.9665	30.148	30.0013	30.0781					27	27	27	72.8	72.8	72.8	56.559	0	323.31	127140000000	859	0.252566	0.559029	0.0233982	1.01635	0.609616	ATP5B	2154
32.6394	32.5638	32.3855	32.5226	32.4627	32.5238	32.3536	32.4526	32.5417	32.591					39	39	36	79.5	79.5	71	47.168	0	323.31	581610000000	2546	0.43064	0.370988	0.0541695	1.03826	0.947778	ENO1	2156
27.8143	27.8034	27.8203	27.8277	27.8403	27.8232	27.8234	27.8495	27.7994	27.792					52	52	43	61	61	49.9	97.147	0	323.31	42952000000	665	0.0108433	0.975341	-0.000382614	0.999735	-0.0318893	PYGL	2157
23.5487	23.9458	24.0061	24.0235	24.0808	23.9451	24.016	24.0247	24.1355	23.9194					7	7	7	26.3	26.3	26.3	38.177	0	9.7664	523450000	29	0.0471885	0.897039	0.0143036	1.00996	0.133573	POLB	2158
32.672	32.6374	32.2588	32.6811	32.5224	32.5812	32.2533	32.1722	32.5557	32.4305					11	2	2	54.8	7.9	7.9	13.92	0	10.071	75330000000	103	0.148614	0.710209	0.0480537	1.03387	0.385087	HIST2H2BE;HIST1H2BB;HIST1H2BO;HIST1H2BJ;HIST3H2BB	2159
27.2266	27.189	27.3295	27.333	27.223	27.2395	27.2785	27.4398	27.2908	27.3028					19	19	19	54.3	54.3	54.3	52.948	0	114.24	8364500000	168	0.276538	0.529008	0.0311218	1.02181	0.658009	EPHX1	2160
32.2609	32.3189	32.4411	32.3431	32.2462	32.3382	32.281	32.3034	32.2039	32.2326					22	21	21	56.9	53.3	53.3	36.638	0	323.31	295770000000	884	0.179685	0.661173	0.0206055	1.01439	0.455044	LDHB	2161
24.9757	24.8351	25.3334	25.0909	25.3153	25.2745	25.2104	25.2405	25.2812	25.1351					11	11	11	61.1	61.1	61.1	22.088	0	36.49	2056800000	84	0.497196	0.318276	-0.107985	0.927883	-1.06426	GPX1	2164
27.002	27.1733	27.1762	27.0739	26.9308	26.9069	27.1939	26.978	26.9662	27.12					3	3	3	15.5	15.5	15.5	20.863	0	20.353	3260000000	48	0.0157693	0.964341	-0.00336456	0.997671	-0.0461252	H1F0	2165
31.6523	31.5687	31.3551	31.5488	31.6239	31.5983	31.5502	31.5674	31.4433	31.6002					32	6	6	76.5	17.8	17.8	47.766	0	240.5	104530000000	329	0.411276	0.387904	0.0516968	1.03648	0.913051	TUBB	2168
25.1468	24.9383	25.0024	24.8174	25.0974	24.7167	25.2227	25.1668	24.8542	24.8294					7	7	7	15.8	15.8	15.8	58.112	0	12.122	642090000	35	0.90412	0.124704	-0.170972	0.888244	-1.71491	PSAP	2169
25.6519	25.7395	25.6922	25.7691	25.7646	25.7259	25.7626	25.6948	25.7003	25.7783					12	12	12	44.7	44.7	44.7	38.258	0	39.001	3185100000	95	0.477143	0.333317	0.027219	1.01905	1.0296	HEXB	2170
31.3645	31.2614	31.3182	31.1725	31.196	31.166	31.2919	31.3913	31.235	31.1992					15	15	15	79.3	79.3	79.3	15.054	0	223.49	125990000000	600	0.369885	0.426692	-0.0430367	0.97061	-0.837366	PFN1	2171
28.6348	28.3593	28.4628	28.4953	28.3866	28.5008	28.4443	28.569	28.5311	28.5363					14	14	14	85	85	85	19.608	0	323.31	16376000000	186	0.00130692	0.996995	0.000215912	1.00015	0.00388518	APRT	2173
28.5401	28.5259	28.5495	28.5325	28.5667	28.5215	28.4842	28.4897	28.534	28.5463					89	89	89	65.6	65.6	65.6	170.59	0	323.31	82092000000	1166	0.297689	0.503861	-0.0116852	0.991933	-0.699847	EPRS	2174
31.2745	31.2578	31.1642	31.1321	31.1854	31.2271	31.1312	31.0779	31.1781	31.1129					61	42	42	67.1	51.8	51.8	84.659	0	323.31	252070000000	1223	0.247425	0.565685	-0.0251198	0.982739	-0.599092	HSP90AA1	2175
26.3351	26.4119	26.9092	26.5989	26.344	26.6078	27.184	26.7307	26.5204	27.0307					23	1	1	62.7	10.1	10.1	33.67	0	160.39	1208800000	59	0.0308502	0.931429	0.0174309	1.01216	0.0887928	HNRNPC	2176
27.8332	28.0288	28.1122	27.8166	27.8635	27.9612	27.9891	28.1891	27.7837	27.7891					4	4	4	58.2	58.2	58.2	10.739	0	238.39	3984700000	63	0.168642	0.6782	0.0406002	1.02854	0.430493	UQCRH	2177
27.704	27.8266	27.8956	27.8443	27.878	27.794	27.9447	28.051	27.867	27.8452					20	20	20	56.1	56.1	56.1	54.636	0	323.31	15906000000	243	0.0862187	0.819939	0.0143845	1.01002	0.235232	FH	2180
23.6421	23.6865	23.8048	23.6875	23.6989	23.4791	23.1931	23.8214	23.85	23.7753					3	3	3	8.5	8.5	8.5	80.692	0	187.89	399230000	27	0.154381	0.70084	0.0521877	1.03684	0.398282	SP1	2182
27.9589	27.9936	28.0759	28.0224	28.0072	28.0159	27.9702	28.1056	28.0004	27.9899					41	41	17	65.5	65.5	26.4	75.872	0	323.31	34439000000	537	0.341356	0.455663	0.0229607	1.01604	0.783928	ANXA6	2183
33.1083	33.089	32.8819	32.986	32.9564	32.9736	32.8552	32.8026	32.9837	32.9427					68	68	39	71.5	71.5	51.2	83.263	0	323.31	758730000000	2860	0.00891081	0.979691	0.00168304	1.00117	0.0262626	HSP90AB1	2185
25.6466	25.6555	25.4611	25.593	25.4484	25.6724	25.3186	25.445	25.6117	25.7275					21	21	21	39.3	39.3	39.3	69.81	0	130.57	2926300000	145	0.816759	0.15249	0.121426	1.08781	1.58119	SRPR	2186
26.4795	26.5114	26.4269	26.6811	26.5759	26.559	26.7248	26.555	26.4958	26.4942					15	15	15	54.3	54.3	54.3	39.33	0	107.88	4564000000	127	0.120304	0.758047	0.0195507	1.01364	0.318793	HMBS	2188
28.1347	28.123	28.1834	28.0726	28.0252	28.0266	28.083	28.1951	28.0774	28.0469					26	26	26	63.8	63.8	63.8	43.295	0	323.31	21341000000	309	0.0705399	0.850081	-0.00790901	0.994533	-0.195229	PDHA1	2189
27.6537	27.7391	27.844	27.7101	27.7063	27.7371	27.5348	27.6708	27.675	27.6079					11	11	11	37.8	37.8	37.8	35.422	0	323.31	9407100000	175	0.0664163	0.85819	0.0102272	1.00711	0.184529	CYC1	2190
26.8379	26.6925	26.8527	26.7647	26.9553	26.9917	26.7915	26.636	26.8463	27.0036					7	5	5	34.7	28	28	25.486	0	36.241	1558700000	33	0.192266	0.642294	-0.0390255	0.973312	-0.482621	SNRPB2	2191
28.263	28.3336	28.2885	28.273	28.2823	28.2729	28.1066	28.1456	28.295	28.3043					19	19	19	42.6	42.6	42.6	51.556	0	234.67	17227000000	207	0.151788	0.705037	0.0187893	1.01311	0.392363	SNRNP70	2192
30.5207	30.6149	30.3236	30.5537	30.5424	30.5169	30.382	30.3968	30.5811	30.5307					52	52	47	80.9	80.9	74.2	53.651	0	323.31	185120000000	1080	0.383093	0.413911	0.052684	1.03719	0.861745	VIM	2193
26.4584	26.4746	26.4994	26.6221	26.5219	26.4966	26.3822	26.4863	26.6046	26.5159					12	6	6	41.5	22.3	22.3	40.532	0	100.02	3136700000	66	0.233509	0.584105	0.0258167	1.01806	0.570341	GNAI3	2194
29.8072	29.743	30.0444	29.7776	29.7671	29.7673	29.9585	30.0053	29.7461	29.8339					27	27	27	78.1	78.1	78.1	35.936	0	323.31	51447000000	351	0.210727	0.615564	-0.0392426	0.973166	-0.522372	ANXA5	2195
28.3441	28.224	28.3419	28.3721	28.4005	28.3511	28.4267	28.5412	28.3575	28.4046					9	9	7	35.1	35.1	29.8	31.279	0	237.07	10153000000	168	0.0291265	0.935133	0.00450211	1.00313	0.0839834	SNRPA	2196
25.6338	25.637	25.7107	25.6521	25.6735	25.6795	25.6105	25.6793	25.65	25.6215					17	14	13	65.9	53.2	51.4	47.268	0	223.85	3708700000	122	0.0302308	0.932758	-0.00179939	0.998754	-0.0870665	ENO2	2197
25.6258	25.6332	25.5174	25.7016	25.7649	25.5965	25.5548	25.7914	25.6938	25.7358					12	12	12	47.6	47.6	47.6	44.292	0	171.39	2451600000	85	0.49354	0.320967	0.0603374	1.04271	1.05797	ACAA1	2198
31.4385	31.4202	31.518	31.3901	31.3198	31.367	31.4426	31.4179	31.4171	31.3768					16	16	16	71	71	71	23.356	0	323.31	92199000000	384	0.447741	0.356664	-0.0328346	0.977498	-0.978118	GSTP1	2200
28.1647	28.4013	28.4462	28.3491	28.5726	28.5028	28.1449	28.6684	28.5224	28.3652					5	5	5	31.4	31.4	31.4	17.394	0	60.237	6842600000	53	0.354341	0.442241	0.0872307	1.06233	0.808389	SNRPC	2201
24.6647	23.8286	23.2536	23.2332	23.4866	23.8341	23.5812	23.0945	23.8036	23.5883					2	2	2	14.8	14.8	14.8	14.716	0.00081633	3.4329	238260000	16	0.373717	0.422944	-0.242197	0.845457	-0.844461	LGALS1	2202
26.0297	26.0622	26.0478	25.9622	25.9788	26.1023	25.851	26.1021	26.1283	25.8566					9	9	9	56.6	56.6	56.6	25.789	0	176.99	2575900000	59	0.0534929	0.884112	0.00994339	1.00692	0.150479	QDPR	2203
30.3641	30.3628	30.1766	30.3351	30.2894	30.2687	29.9816	29.947	30.3238	30.2493					22	22	20	69.3	69.3	59.5	24.893	0	323.31	89109000000	618	0.0185241	0.958244	0.00547523	1.0038	0.0540204	HMGB1;HMGB1P1	2204
26.7966	26.6259	26.4635	26.4993	26.6824	26.499	26.5724	26.3451	26.6753	26.6608					7	7	7	21	21	21	27.076	0	37.442	3977600000	82	0.709681	0.195128	-0.112037	0.925281	-1.41382	CLTA	2205
26.0538	26.3365	26.0235	26.2668	26.3036	26.2831	26.1472	26.1229	26.4459	26.4094					10	10	10	27.9	27.9	27.9	25.19	0	35.048	3190600000	87	0.438515	0.364322	0.0889561	1.0636	0.961787	CLTB	2206
25.9873	25.5877	25.5231	25.9069	25.6936	25.8055	25.5999	25.631	25.7301	25.5938					12	12	12	47.6	47.6	47.6	35.882	0	146.17	2091200000	94	0.00595387	0.986384	-0.00179138	0.998759	-0.0176061	ANXA4	2207
26.7787	26.8054	26.9943	26.7948	26.8644	26.9334	26.9088	26.911	26.865	26.932					17	17	17	44.2	44.2	44.2	47.578	0	317.63	5374900000	118	0.0527267	0.885673	-0.00695	0.995194	-0.148435	CNP	2208
27.8182	27.8457	27.6246	27.7964	27.7789	27.7543	27.6313	27.6815	27.8087	27.8044					19	19	19	45.6	45.6	45.6	54.177	0	323.31	18414000000	281	0.381864	0.415084	0.0441063	1.03104	0.859485	DLD	2209
32.2581	32.1168	32.146	32.0673	31.9285	32.0775	32.0868	31.9511	32.1604	32.0123					25	24	1	59.7	59.7	8.9	38.746	0	323.31	262020000000	1090	0.549871	0.281922	-0.0709621	0.952003	-1.1537	HNRNPA1	2210
27.5299	27.5206	27.3236	27.4293	27.4519	27.4755	27.3048	27.3752	27.6012	27.5216					18	18	18	58.4	58.4	58.4	28.415	0	323.31	11045000000	184	0.131808	0.738231	0.0221264	1.01546	0.346049	SNRPA1	2211
27.5975	27.5943	27.4303	27.3777	27.3783	27.5161	27.3973	27.2651	27.5565	27.3996					7	7	7	49.3	49.3	49.3	8.7813	0	13.252	4537300000	57	0.235339	0.581649	-0.0414516	0.971677	-0.574144	COX6C	2212
29.9969	30.043	30.0105	30.062	30.0598	30.0394	29.8933	29.8743	30.0576	29.9887					69	69	69	61.7	61.7	61.7	113.08	0	323.31	222170000000	1409	0.0159804	0.963873	-0.00212898	0.998525	-0.0467318	PARP1	2213
29.2871	29.4575	29.2214	29.436	29.4656	29.453	29.2835	29.2152	29.3863	29.3769					15	15	15	78	78	78	24.824	0	323.31	36081000000	238	0.42585	0.375103	0.0589127	1.04168	0.939227	UCHL1	2214
27.889	27.9003	28.1057	27.8986	27.9478	27.8712	28.0728	27.9745	27.893	27.9075					34	34	28	59.4	59.4	49.8	69.284	0	323.31	28450000000	417	0.743074	0.180687	-0.0712337	0.951824	-1.4665	LTA4H	2215
29.4225	29.2091	29.406	29.3465	29.5679	29.3469	29.437	29.531	29.4166	29.3638					10	6	6	36.8	24.5	24.5	39.455	0	177.36	10826000000	102	0.782318	0.165075	-0.0905495	0.939165	-1.52783	ALDOC	2216
31.3142	31.2809	30.4684	31.1616	31.0946	30.9299	30.59	30.7592	30.9794	30.9929					5	3	3	31.2	24.2	24.2	13.509	0	31.7	37080000000	107	0.320895	0.477645	0.135563	1.09852	0.744896	H2AFV;H2AFZ	2217
24.1316	24.4344	24.8072	24.4283	24.3596	24.2047	24.7174	24.537	24.6179	24.4347					5	5	5	33.2	33.2	33.2	19.393	0	124.67	509930000	19	0.391736	0.405755	-0.118909	0.920884	-0.877578	FDX1	2219
27.2597	27.2343	27.1217	27.084	27.2334	27.245	27.0331	27.2268	27.1157	27.2741					22	22	22	53.7	53.7	53.7	60.67	0	323.31	7787700000	170	0.535617	0.291329	0.0601341	1.04256	1.12972	TROVE2	2220
24.7871	24.8883	24.97	24.9181	24.9283	24.8877	24.8796	25.0652	24.843	24.8865					11	11	11	17.6	17.6	17.6	105.32	0	32.922	1687800000	86	0.466662	0.341459	0.047575	1.03353	1.01134	GAA	2221
33.3441	33.0642	32.4599	32.987	32.7176	32.6477	32.41	32.6327	32.966	32.9709					12	12	2	35.6	35.6	11.4	21.865	0	180.95	267360000000	293	0.161562	0.689347	0.0809723	1.05773	0.414575	HIST1H1E;HIST1H1D	2223
24.2924	24.3528	24.5718	24.247	24.3853	24.2709	24.5946	24.647	24.3309	24.3951					15	15	15	13	13	13	212.88	0	45.077	1022100000	73	0.225383	0.595137	-0.0524441	0.964301	-0.553364	PTPRF	2224
30.4851	30.4804	30.567	30.4062	30.4608	30.4476	30.4669	30.4989	30.2765	30.4161					13	13	13	89.5	89.5	89.5	11.737	0	124.91	49590000000	369	0.0097448	0.977812	-0.00146027	0.998988	-0.0286939	TXN	2226
25.5825	25.6439	25.8246	25.6388	25.5267	25.5774	25.552	25.5404	25.5627	25.6241					13	13	11	37.3	37.3	33.1	42.981	0	100.02	2474800000	86	0.028497	0.93649	-0.00477028	0.996699	-0.0822226	PRKAR1A	2228
27.9506	27.9457	27.8838	27.9304	27.9391	27.9312	27.8902	27.8406	27.909	27.9274					16	16	16	85.5	85.5	85.5	28.995	0	323.31	18474000000	246	0.0074275	0.983043	0.000504684	1.00035	0.0219273	ESD	2229
31.9995	32.0097	31.9438	32.0474	32.0227	32.0296	32.0194	32.1024	32.0322	32.0478					68	68	68	89.2	89.2	89.2	61.054	0	323.31	393490000000	2527	1.08223	0.0827504	0.0438763	1.03088	1.98233	HSPD1	2230
30.012	30.0656	29.9839	29.9963	29.9289	29.9746	29.9191	29.9592	30.015	29.9672					45	44	44	61.6	61.6	61.6	72.332	0	323.31	121850000000	890	0.319877	0.478766	0.0208004	1.01452	0.742938	HSPA5	2231
23.6938	23.7029	23.103	23.4438	23.5924	23.4085	23.1326	23.722	23.5898	23.5972					8	8	8	7.4	7.4	7.4	177.6	0	25.517	416430000	29	0.50564	0.312148	0.152555	1.11154	1.07875	LAMC1	2232
31.8643	31.9082	31.7153	31.7753	31.746	31.8221	31.5867	31.7317	31.812	31.7879					47	44	2	72.4	69	5.1	70.897	0	323.31	422890000000	1541	0.506306	0.311669	0.0602024	1.04261	1.07989	HSPA8	2233
25.8117	26.0014	25.8907	25.9238	26.0145	25.9088	25.9204	25.9157	25.9404	25.8929					32	32	28	47.1	47.1	42.1	97.016	0	208.83	6042600000	220	0.129933	0.741425	0.01301	1.00906	0.341636	EPB41	2235
27.5815	27.657	27.847	27.6617	27.7297	27.5938	27.687	27.7396	27.6614	27.6248					21	21	21	72.7	72.7	72.7	39.233	0	323.31	18428000000	325	0.414303	0.38521	-0.0459503	0.968652	-0.918506	PDHB	2237
26.0727	26.0619	26.2395	26.1001	26.1513	26.1561	26.1469	26.3241	26.0948	26.1723					36	28	25	52.1	42.2	38	96.695	0	263.77	4881800000	187	0.159523	0.692591	0.0218689	1.01527	0.409964	PYGB	2238
26.2315	26.2314	26.1641	26.214	26.2285	26.1882	26.4072	26.3101	26.2438	26.1759					7	7	4	29.6	29.6	18.4	23.567	0	38.324	2569700000	60	0.279521	0.525387	-0.0311298	0.978654	-0.663958	RALA	2239
25.943	25.9056	25.7283	25.9426	25.717	25.8749	25.9442	25.7428	25.75	25.8386					6	6	6	14.1	14.1	14.1	44.882	0	34.487	1873600000	55	0.303684	0.496954	0.0443626	1.03123	0.711568	LAMP1	2242
26.7129	26.7768	26.9408	26.7025	26.8077	26.7884	26.6718	26.9179	26.8609	26.7715					18	18	18	51.8	51.8	51.8	46.588	0	323.31	7979300000	174	0.0433412	0.905021	-0.00739441	0.994888	-0.123156	ACADM	2243
27.0519	27.2948	27.0958	27.2073	27.2807	27.1702	27.178	27.1799	27.2471	27.202					29	29	29	35.6	35.6	35.6	90.725	0	323.31	18701000000	352	0.362982	0.433529	0.0401707	1.02824	0.824537	TOP1	2244
26.6471	26.7255	26.8765	26.7206	26.8545	26.7842	26.7826	26.885	26.8158	26.8001					62	62	48	44.2	44.2	36.4	174.38	0	323.31	21843000000	637	0.0893545	0.81404	-0.0122219	0.991564	-0.243108	TOP2A	2245
27.7819	27.8163	27.754	27.8579	27.7746	27.8073	27.633	27.7698	27.7093	27.7694					30	30	30	68.5	68.5	68.5	59.256	0	300.07	12570000000	282	1.29495	0.0507049	0.0736137	1.05235	2.29703	G6PD	2246
25.0546	25.184	25.0805	25.199	25.1956	25.1257	24.8563	24.7657	25.3295	25.1611					6	6	6	41.4	41.4	41.4	17.776	0	16.048	1928600000	63	0.0508516	0.889505	-0.0162167	0.988822	-0.14342	UBL4A	2247
24.3448	23.9671	24.3095	24.2833	24.3362	24.2598	24.1962	24.4418	24.1787	24.3724					20	20	20	25.6	25.6	25.6	129.63	0	65.666	1466100000	101	0.0321602	0.928624	-0.00819435	0.994336	-0.092437	PC	2248
25.2871	25.3029	25.5461	25.3787	25.3572	25.3385	25.5091	25.4145	25.2369	25.3073					32	32	32	19.9	19.9	19.9	274.37	0	115.02	3241600000	188	0.250173	0.562117	-0.0389034	0.973395	-0.604724	IGF2R	2249
27.8843	28.0271	28.2144	28.0166	28.0901	28.1525	28.1866	28.2123	28.0473	28.008					17	17	17	54	54	54	39.724	0	323.31	18109000000	250	0.00578712	0.986763	-0.00123138	0.999147	-0.0171162	ADH5	2250
26.7976	26.7009	26.8066	26.7582	26.8624	26.7887	26.6861	26.6913	26.7787	26.7843					17	16	16	66.3	63.7	63.7	33.729	0	118.56	7871400000	196	0.564825	0.27238	-0.0415905	0.971583	-1.17871	CDK4	2251
26.3531	26.5921	26.3944	26.6091	26.4608	26.6357	26.1878	26.2626	26.553	26.558					16	7	6	60.4	29.2	25.2	34.769	0	190.87	4086300000	81	0.795353	0.160194	0.141645	1.10316	1.54807	PRPS2	2252
29.5785	29.5608	29.5525	29.5657	29.5947	29.5276	29.4173	29.42	29.546	29.4653					35	35	2	54.2	54.2	3.9	70.67	0	323.31	89917000000	642	0.301455	0.499511	-0.0299076	0.979483	-0.707217	PABPC1	2253
24.1178	24.2871	24.3884	24.1755	24.3487	24.2752	24.4284	24.21	24.145	24.3929					8	8	8	11.2	11.2	11.2	108.53	0	55.818	678310000	46	0.0863353	0.819718	-0.0175297	0.987923	-0.235525	COL6A1	2256
25.9501	26.2214	26.2242	26.0565	25.9013	26.0006	26.1024	25.9567	26.0235	25.9455					16	4	4	53	14.1	14.1	33.064	0	39.002	2332100000	48	0.018769	0.957703	-0.00416641	0.997116	-0.0547201	SLC25A4	2257
29.0654	29.0544	29.3208	29.2867	29.0673	29.2326	29.2806	29.3563	29.0583	29.2139					17	7	3	55.4	30.2	12.4	32.866	0	76.119	16452000000	128	0.411252	0.387925	0.070285	1.04992	0.913007	SLC25A6	2258
26.6604	26.7949	26.8232	26.715	26.8204	26.7761	26.828	26.8359	26.8298	26.7259					103	103	103	45.5	45.5	45.5	267.29	0	323.31	32273000000	889	0.234492	0.582785	-0.022818	0.984308	-0.572386	TPR	2259
31.1753	31.2528	31.208	31.1948	31.0963	31.161	31.0664	31.0873	31.09	31.0933					27	27	27	87.7	87.7	87.7	42.644	0	323.31	234790000000	1115	0.317851	0.481004	0.0306545	1.02148	0.739036	CKB	2260
28.6451	28.8262	28.9449	28.8388	28.7682	28.8068	28.9201	28.878	28.7823	28.8086					18	18	18	52.3	52.3	52.3	47.036	0	323.31	28591000000	338	0.132343	0.737322	0.0195572	1.01365	0.347305	CKMT1A;CKMT1B	2261
26.9929	27.0709	27.2313	27.1179	27.0947	27.0551	27.2655	27.3081	27.0629	27.1045					52	33	30	68.6	46.4	43.8	103.06	0	323.31	13078000000	284	0.00902198	0.97944	0.00183029	1.00127	0.026587	ACTN1	2262
23.6525	23.7079	23.7081	23.2745	23.4521	23.6912	23.6029	23.0444	23.5176	23.5193					8	4	4	18.1	11.4	11.4	59.834	0	7.5909	306360000	18	0.475966	0.334221	-0.139185	0.908032	-1.02756	SRC	2263
29.4899	29.5133	29.452	29.4209	29.4687	29.3943	29.5639	29.4615	29.4566	29.4503					46	46	46	68.3	68.3	68.3	69.842	0	323.31	80921000000	848	0.657088	0.220248	-0.0381542	0.9739	-1.3298	XRCC6	2264
29.2324	29.2448	29.083	29.2041	29.1383	29.1819	29.1919	29.0961	29.178	29.1329					47	47	47	71.6	71.6	71.6	82.704	0	323.31	80706000000	855	0.0718593	0.847502	0.00724144	1.00503	0.198637	XRCC5	2265
25.8466	25.7352	25.5869	25.3995	25.7928	25.7845	25.9199	25.6933	25.5909	25.6929					4	4	4	31.9	31.9	31.9	34.645	0	13.429	821630000	19	0.405599	0.393008	-0.0863888	0.941877	-0.90279	UNG	2266
28.8509	28.7653	28.6408	28.733	28.6694	28.6061	28.7614	28.5433	28.7693	28.6751					10	10	10	44.4	44.4	44.4	19.576	0	119.91	16390000000	121	0.657859	0.219857	-0.0738132	0.950123	-1.33104	COX4I1	2267
26.4524	26.1803	26.6771	26.4436	26.2884	26.3749	26.9564	26.863	26.4554	26.5197					5	5	5	13.2	13.2	13.2	44.96	0	19.89	2530300000	52	0.227224	0.59262	-0.0896175	0.939772	-0.557221	LAMP2	2268
27.3251	27.3426	27.3894	27.4085	27.3659	27.3987	27.4439	27.5168	27.2804	27.4025					22	22	22	74.8	74.8	74.8	49.973	0	323.31	12161000000	236	0.657819	0.219878	0.052861	1.03732	1.33098	RNH1	2269
31.5676	31.6864	31.5165	31.6563	31.5533	31.6275	31.5269	31.5105	31.5597	31.5761					68	68	67	74.6	74.6	73.4	95.337	0	323.31	498140000000	2180	1.12141	0.0756119	0.066552	1.04721	2.04053	EEF2	2270
28.7893	28.9041	28.9473	28.8087	28.8585	28.8617	28.8394	28.846	28.9339	28.8009					49	49	49	63.6	63.6	63.6	72.932	0	323.31	49799000000	627	0.370493	0.426096	-0.0294079	0.979822	-0.838494	PDIA4	2271
26.1153	26.1444	26.0373	26.0764	26.1613	26.1072	25.795	26.1285	26.0449	26.2507					22	22	22	53.6	53.6	53.6	61.049	0	141.08	5101900000	184	0.819058	0.151685	0.110658	1.07972	1.58474	P4HA1	2272
29.586	29.5992	29.5937	29.5743	29.6322	29.6483	29.6997	29.6962	29.5499	29.5302					45	45	42	71.6	71.6	66	70.81	0	323.31	91681000000	690	0.0240105	0.946214	-0.00267906	0.998145	-0.069608	PLS3	2274
25.8878	25.8501	26.1049	25.9801	25.9549	25.9299	26.0217	26.1045	25.9283	25.9285					17	17	17	33.6	33.6	33.6	83.785	0	215.07	3610600000	113	0.141386	0.722128	-0.0209053	0.985614	-0.368408	GYS1	2275
26.9964	27.0617	27.1781	27.1371	27.1356	27.2385	27.1029	27.2474	27.0885	27.1754					18	18	15	53.5	53.5	43.3	45.518	0	323.31	9672800000	185	0.809778	0.154961	0.0717583	1.051	1.57041	PRKAR2A	2276
25.5167	25.5242	25.6312	25.3674	25.4668	25.5087	25.5719	25.6176	25.344	25.243					15	15	15	67.9	67.9	67.9	28.38	0	104.8	2848500000	109	0.276135	0.529499	-0.0539131	0.96332	-0.657206	GTF2F2	2277
31.9581	32.1013	32.2175	31.9812	31.9202	31.9207	32.1117	32.1468	31.8003	31.895					8	8	8	92.2	92.2	92.2	12.476	0	54.096	75196000000	248	0.0291662	0.935048	0.00744781	1.00518	0.0840942	MIF	2278
28.1498	28.1601	27.8495	28.019	28.1014	28.0816	27.7652	28.0259	28.1226	28.1032					10	10	10	25.5	25.5	25.5	48.275	0	138.52	8261800000	94	0.438757	0.364119	0.0802563	1.05721	0.962216	FDPS	2280
28.5185	28.4525	28.5538	28.5395	28.4779	28.5292	28.5454	28.5664	28.4037	28.4918					18	18	18	64	64	64	36.573	0	142.4	8623600000	179	0.18789	0.648799	0.0160221	1.01117	0.473074	AKR1A1	2282
31.4501	31.454	31.394	31.3465	31.3898	31.364	31.4759	31.427	31.3721	31.3354					48	48	5	80.2	80.2	9.4	57.936	0	323.31	354070000000	1478	0.466706	0.341424	-0.0309723	0.97876	-1.01142	PKM	2283
28.6855	28.7125	28.7749	28.6623	28.7119	28.6932	28.7327	28.6779	28.7495	28.7128					11	11	11	37.5	37.5	37.5	24.61	0	73.434	18772000000	200	1.19416	0.0639499	-0.0391636	0.973219	-2.14825	SNRPB;SNRPN	2286
27.8455	28.0819	27.538	28.0412	27.9666	27.9563	27.7274	28.1611	28.0875	28.0631					6	6	6	75.6	75.6	75.6	10.192	0	96.145	6299200000	71	1.27088	0.0535945	0.227692	1.17096	2.26153	COX6B1	2287
25.3698	25.2869	25.5669	25.3467	25.3801	25.4043	25.3195	25.2273	25.4701	25.2472					8	8	8	19.1	19.1	19.1	76.471	0	110.21	1391700000	62	1.21357	0.0611547	-0.118814	0.920944	-2.17693	POU2F1	2288
29.7332	29.8145	29.7833	29.7811	29.6734	29.7118	29.6782	29.8134	29.7727	29.7795					29	29	18	57.7	57.7	38.4	64.132	0	323.31	79055000000	596	0.929282	0.117684	0.0518688	1.03661	1.75306	HNRNPL	2289
28.5013	28.5532	28.5143	28.5454	28.5489	28.5215	28.3592	28.3848	28.4984	28.5212					37	37	37	72.7	72.7	72.7	57.136	0	323.31	42575000000	484	0.183897	0.654791	0.0208	1.01452	0.464322	DARS	2290
25.3471	25.6677	25.538	25.342	25.5182	25.2214	25.4106	25.5976	25.526	25.5308					29	24	24	53.4	47.8	47.8	81.744	0	138.77	4123000000	175	0.0147279	0.966656	0.00392838	1.00273	0.0431282	JUP	2291
26.9675	27.2694	27.0055	27.1266	27.1965	27.0895	26.8774	26.9716	27.2353	26.9805					9	9	9	58.6	58.6	58.6	13.53	0	84.994	4829500000	87	0.135576	0.731853	0.0311047	1.02179	0.354881	UQCRB	2292
29.0142	28.9958	28.9467	28.9169	28.9475	28.9647	28.8673	28.8699	28.921	28.9627					21	21	21	79.1	79.1	79.1	35.853	0	300.1	34878000000	339	0.0285236	0.936432	0.0026619	1.00185	0.0822969	AKR1B1	2293
27.7964	27.83	27.7479	27.8359	27.7125	27.9011	27.752	27.7822	27.9865	27.8403					27	27	16	52.3	52.3	31.9	55.755	0	323.31	14622000000	276	0.320139	0.478477	0.0388542	1.0273	0.743442	GSPT1	2294
27.582	27.6005	27.7019	27.5741	27.5407	27.5921	27.7501	27.7295	27.5757	27.5203					38	25	23	57	43	41.6	69.412	0	323.31	17327000000	268	0.202007	0.628048	-0.0267956	0.981598	-0.503698	EZR	2295
26.7279	26.7637	26.8723	26.7062	26.7629	26.6775	26.8266	26.8569	26.6737	26.681					13	13	13	67	67	67	26.182	0	262.53	7453300000	144	0.314324	0.484927	-0.0356613	0.975584	-0.732226	UCHL3	2296
24.9187	25.0337	25.0756	24.9781	24.969	25.1268	25.1851	25.1272	25.0519	25.0931					10	10	6	22.5	22.5	14.1	62.081	0	28.316	1298000000	62	0.24012	0.575281	0.0317295	1.02224	0.584049	GNS	2298
30.923	30.9237	30.8126	30.9266	30.9091	30.9291	30.8189	30.788	30.8543	30.9251					19	19	19	58	58	58	31.324	0	165.64	102850000000	495	0.446786	0.357449	0.0349041	1.02449	0.976431	RPS2	2299
26.9043	27.0844	26.8009	26.8282	27.0731	26.8326	26.7443	26.8526	27.0491	26.962					79	79	79	34.9	34.9	34.9	331.77	0	323.31	11494000000	479	0.00989765	0.977468	-0.00238762	0.998346	-0.029139	DSP	2300
24.7414	24.5825	24.9245	24.7094	24.5292	24.5237	24.8408	24.5366	24.4874	24.5555					6	6	6	49.7	49.7	49.7	21.537	0	28.923	617260000	25	0.663993	0.216774	-0.12311	0.918206	-1.34091	NQO2	2302
29.8415	30.1051	29.2667	30.2991	29.8688	29.7824	29.5998	29.1465	30.205	30.4678					6	2	0	52.4	21	0	15.144	0	148.3	11931000000	52	0.31151	0.488079	0.2038	1.15173	0.72678	H2AFX;HIST1H2AA	2303
28.1327	28.1271	28.2875	28.2206	28.1621	28.1555	28.1859	28.2961	28.1621	28.1284					15	15	13	64.6	64.6	54.2	30.375	0	323.31	16647000000	235	0.00406418	0.990686	-0.00050621	0.999649	-0.0120439	CBR1	2304
24.6595	24.7553	24.949	24.7832	24.716	24.7655	25.0849	24.9783	24.6888	24.6107					9	9	9	16.1	16.1	16.1	76.074	0	13.647	1282600000	69	0.155667	0.698768	-0.0410534	0.971945	-0.401211	GLB1	2305
24.4014	24.2163	24.3086	24.2233	24.3745	24.4087	24.3707	24.3687	24.2246	24.3957					11	11	10	39.5	39.5	37.4	42.864	0	26.055	938340000	65	0.0934242	0.806447	-0.0134197	0.990741	-0.253269	NCK1	2306
25.2315	25.3121	25.3758	25.171	25.3051	25.2874	25.335	25.214	25.2617	25.3234					14	14	14	25.4	25.4	25.4	89.384	0	72.602	1583900000	76	0.476099	0.334119	-0.0402443	0.97249	-1.02779	GCFC2	2307
26.2759	26.396	26.3565	26.3807	26.3565	26.3145	26.5008	26.4338	26.236	26.3929					28	28	28	50.4	50.4	50.4	76.689	0	187.23	5368600000	169	0.338565	0.458601	0.0384365	1.027	0.778641	POR	2309
27.1315	27.1226	27.2069	27.1288	27.058	27.1192	27.0996	27.1236	27.093	27.1193					44	44	44	48.3	48.3	48.3	114.76	0	323.31	20352000000	422	0.070089	0.850964	0.0048954	1.0034	0.194063	ATP2A2	2310
25.1429	25.201	24.9952	25.3732	25.1544	25.2696	25.0196	25.0676	25.134	25.1456					9	9	9	29.4	29.4	29.4	46.374	0	23.788	1473700000	61	1.06904	0.0853022	0.122186	1.08838	1.9627	FAH	2311
29.7376	29.5817	28.9674	29.3171	29.2181	29.1777	28.6694	28.7736	29.4341	29.6131					6	6	5	38.3	38.3	32.2	17.302	0	68.053	14071000000	114	0.139638	0.72504	0.0873348	1.06241	0.364348	STMN1	2312
29.5265	29.597	29.6709	29.521	29.7746	29.6103	29.5607	29.3758	29.7228	29.403					18	18	13	64.2	64.2	53.2	40.089	0	323.31	26321000000	254	1.23948	0.0576129	-0.149674	0.901454	-2.21519	YBX3	2313
25.2894	25.2224	25.2198	25.1814	25.1976	25.2536	25.2587	25.1519	25.243	25.1989					13	13	13	47	47	47	42.155	0	41.71	2194600000	99	0.899017	0.126178	-0.0400505	0.972621	-1.70716	ZNF24	2314
26.8779	26.9954	26.4905	27.0735	27.0338	26.8104	26.4582	26.5684	26.9919	26.9193					4	4	4	23.4	23.4	23.4	11.676	0	41.939	3814900000	110	0.286997	0.51642	0.102927	1.07395	0.678794	HMGA1	2316
25.1311	25.0666	25.0676	25.0511	25.0656	25.0356	24.9709	25.1711	25.028	25.0642					3	3	3	17.2	17.2	17.2	21.541	0	4.8995	496510000	13	0.299657	0.501583	0.0250546	1.01752	0.703701	TMEM11	2317
27.6443	27.6297	27.4865	27.6338	27.6927	27.6794	27.4516	27.5094	27.6072	27.5608					22	22	22	65.4	65.4	65.4	46.247	0	323.31	16460000000	276	0.18842	0.648007	0.0261406	1.01828	0.474233	GOT1	2318
26.3497	26.5786	26.4639	26.6022	26.6495	26.7057	26.5392	26.3989	26.7045	26.6473					27	27	1	36.6	36.6	1	89.405	0	195.09	9089900000	228	0.224148	0.596832	0.0451599	1.0318	0.55077	UBTF	2320
26.2555	26.3928	26.1088	26.3692	26.3693	26.2258	26.1935	26.2916	26.3047	26.1915					10	10	4	33.3	33.3	13.7	40.589	0	54.787	3155600000	98	0.351792	0.444844	0.0478451	1.03372	0.803605	PRKACA;KIN27	2323
26.1659	26.2098	26.3401	26.218	26.2819	26.2939	26.3169	26.3339	26.237	26.2425					26	26	26	49.1	49.1	49.1	79.994	0	323.31	5808400000	194	0.0817322	0.828453	-0.00872307	0.993972	-0.223892	CAPN2	2324
27.9346	27.9807	27.9452	28.0021	27.9983	28.0114	27.9979	28.0689	27.9649	27.9912					32	32	30	62.3	62.3	57.9	66.69	0	323.31	33750000000	396	1.16732	0.0680268	0.042688	1.03003	2.10854	CTPS1	2325
26.7074	26.714	26.7268	26.697	26.7437	26.6757	26.7344	26.8109	26.6898	26.7272					23	18	18	41.4	34.5	34.5	85.018	0	201.73	8050300000	187	0.0649574	0.861078	0.00453682	1.00315	0.180724	PFKL	2326
27.7339	27.8148	27.9717	27.7861	27.8817	27.9195	27.8741	27.8121	27.7657	27.7471					28	28	9	74.9	74.9	27	47.352	0	323.31	20839000000	321	0.233866	0.583625	-0.029467	0.979782	-0.571084	PSMC3	2328
25.3888	25.5784	25.7143	25.5845	25.7626	25.6846	25.653	25.79	25.6429	25.5504					16	16	16	49.2	49.2	49.2	49.966	0	99.398	4165900000	130	0.0232442	0.947885	0.00528679	1.00367	0.0674414	PTPN1	2330
29.743	29.6535	29.5366	29.5409	29.6198	29.6841	29.6343	29.573	29.6033	29.4924					9	9	9	36.4	36.4	36.4	12.538	0	15.866	30395000000	120	0.346035	0.45078	-0.0385899	0.973606	-0.792769	RPL35A	2331
27.4341	27.4264	27.6407	27.454	27.4457	27.4609	27.7467	27.6046	27.4798	27.4321					11	6	6	65.6	35.6	35.6	20.511	0	41.643	8809900000	109	0.492203	0.321956	-0.0738129	0.950124	-1.05566	ARF4	2332
30.3119	30.2638	30.1125	30.1492	30.2037	30.175	29.9295	30.0823	30.1768	30.1547					22	22	22	56.9	56.9	56.9	29.225	0	294.89	72759000000	355	0.0963716	0.800992	0.0181366	1.01265	0.260588	RPL7	2333
27.7319	27.8006	27.6893	27.7172	27.7831	27.7584	27.6505	27.6152	27.7487	27.7194					55	55	55	55.7	55.7	55.7	123.8	0	323.31	22946000000	521	0.0129086	0.970714	0.00145874	1.00101	0.0378765	VCL	2334
25.8744	25.8526	26.1907	25.8464	26.0501	25.9178	26.0483	26.1034	25.99	25.9035					42	42	14	27.7	27.7	9.2	263.83	0	300.21	7691700000	281	0.782821	0.164884	-0.10597	0.92918	-1.52861	SON	2335
23.9613	23.9925	24.0853	24.0404	24.1595	24.3302	24.0329	23.8187	24.0869	24.1313					12	12	12	42.1	42.1	42.1	43.239	0	69.107	925500000	72	0.00962544	0.97808	-0.00255775	0.998229	-0.0283462	NELFE	2336
30.6328	30.6629	30.4292	30.5011	30.4819	30.5078	30.3746	30.4235	30.4534	30.4845					22	22	22	74.4	74.4	74.4	28.804	0	323.31	98220000000	549	0.301868	0.499036	0.0415844	1.02924	0.708024	PGAM1	2337
28.5765	28.6154	28.5565	28.5338	28.5351	28.5207	28.4576	28.543	28.5032	28.5057					20	20	20	64.1	64.1	64.1	44.969	0	323.31	36665000000	420	0.264623	0.543722	0.0179234	1.0125	0.634092	RCC1	2338
25.1655	25.1145	25.4479	25.2962	25.3295	25.2507	25.2747	25.3056	25.3231	25.1666					20	20	20	33.1	33.1	33.1	101.73	0	55.725	2210000000	113	0.688905	0.204689	-0.0814041	0.945137	-1.38079	LIG1	2341
24.2172	26.7685	23.7883	25.1327	24.5737	24.1365	24.8822	26.2611	25.738	25.164					5	5	5	51.9	51.9	51.9	12.587	0	120.46	877620000	21	0.764111	0.172143	0.85271	1.80589	1.49945	ATP5J	2342
25.2387	25.2145	25.097	24.9953	25.0676	25.0358	24.9989	25.1285	25.1583	25.0395					11	11	11	23.4	23.4	23.4	69.497	0	77.1	1914300000	79	0.208777	0.618334	-0.0293934	0.979832	-0.518211	XRCC1	2343
25.5629	25.5048	25.5294	25.5281	25.6211	25.5556	25.5631	25.6278	25.4396	25.5087					23	23	23	27.1	27.1	27.1	148.53	0	146.35	3358900000	163	0.0162381	0.963301	0.00177498	1.00123	0.047472	PLCG1	2344
26.569	26.5866	26.4744	26.6668	26.6123	26.6411	26.4781	26.5714	26.632	26.6466					38	38	34	45.6	45.6	41.4	102.48	0	323.31	13798000000	331	0.983328	0.103914	0.0693634	1.04925	1.83453	HK1	2345
25.0115	25.0609	25.3691	24.8981	25.0453	25.0655	25.184	25.1924	25.1855	24.9088					11	11	11	56.4	56.4	56.4	31.441	0	139.5	1666900000	85	0.826845	0.148989	-0.133918	0.911353	-1.59675	POLR2C	2346
25.7749	25.867	25.8036	25.9572	25.786	25.9006	25.9266	25.8783	25.9017	25.734					9	9	9	53.3	53.3	53.3	24.551	0	135.62	3086700000	87	0.246037	0.567496	0.0288628	1.02021	0.596243	POLR2E	2347
27.7941	27.7861	28.0465	27.8347	27.8146	27.8693	28.0734	28.0377	27.81	27.8216					16	16	16	74.2	74.2	74.2	33.824	0	323.31	20685000000	293	0.198283	0.633457	-0.0378426	0.974111	-0.495667	SRM	2348
26.406	26.3978	26.6137	26.481	26.395	26.4857	26.5475	26.51	26.3489	26.354					17	17	17	62.9	62.9	62.9	41.213	0	193.3	5941300000	200	0.105431	0.784457	-0.0165443	0.988598	-0.28287	CSNK2A2	2349
24.1016	24.078	24.4534	24.288	24.3625	24.2372	24.7495	24.6213	24.1695	24.3369					8	8	8	11.8	11.8	11.8	105.35	0	19.163	381370000	21	0.14615	0.71425	-0.055014	0.962585	-0.37942	NFKB1	2350
28.1794	28.4745	28.4391	28.3585	28.3127	28.3579	28.2664	28.4366	28.3961	28.4224					24	24	16	27.7	27.7	18.7	134.68	0	78.335	5690500000	142	0.94131	0.11447	0.0912231	1.06527	1.77124	ATP2B1	2351
27.5054	27.8108	27.7961	27.6823	27.8124	27.8379	27.7473	27.747	27.7189	27.6703					21	21	21	65.8	65.8	65.8	38.388	0	323.31	15059000000	229	0.209678	0.617052	0.0335892	1.02356	0.520135	EIF2S2	2352
26.1836	26.095	26.1343	26.0445	26.0772	26.0487	25.989	25.8751	26.0271	26.0733					14	14	14	31.8	31.8	31.8	52.739	0	138.42	3925600000	120	0.484868	0.32744	-0.0548744	0.962678	-1.043	ANXA7	2353
27.179	26.9859	27.4205	27.3102	27.7159	27.3221	27.6203	27.6024	27.3996	27.2864					8	8	8	27.8	27.8	27.8	48.55	0	69.958	2511600000	40	0.592579	0.255518	-0.165674	0.891512	-1.22472	CCNA2	2355
24.4941	24.5068	24.1943	24.5481	24.2453	24.3773	24.1995	24.5269	24.6046	24.4261					4	4	4	9.7	9.7	9.7	46.892	0.0012089	3.1882	347820000	13	0.718795	0.191075	0.129493	1.09391	1.42824	POU3F2;POU3F3;POU3F1	2356
24.9202	24.9306	24.9636	24.8998	24.8594	24.918	25.0139	24.688	24.7906	24.9912					7	7	7	36.2	36.2	36.2	24.389	0	18.942	770010000	33	0.142146	0.720865	-0.0240032	0.9835	-0.370169	RAB4A	2359
24.9038	24.2781	24.8589	24.5964	24.6879	24.7336	25.4413	24.9732	24.7424	24.699					9	6	6	66.5	51.6	51.6	23.658	0	117.72	685170000	38	0.792249	0.161343	-0.270806	0.828856	-1.54326	RAB5A	2360
29.5079	29.5131	29.3225	29.5223	29.5954	29.5592	29.3026	29.2739	29.5954	29.5134					8	8	3	45.2	45.2	23.1	23.593	0	46.56	10207000000	82	0.0501508	0.890942	0.0116364	1.0081	0.141542	RAB6A	2361
28.2955	28.4016	28.1995	28.1819	28.2764	28.2214	28.2572	28.2323	28.2483	28.258					15	15	15	64.3	64.3	64.3	26.489	0	323.31	17108000000	168	0.0307273	0.931693	0.00362778	1.00252	0.0884504	PSMB1	2362
26.1743	26.3426	26.1047	26.2417	26.3597	26.1747	26.0735	26.1466	26.2397	26.2247					4	4	4	15.9	15.9	15.9	30.993	0	7.3416	1614400000	36	0.239356	0.576294	0.035701	1.02505	0.582471	M6PR	2363
27.4303	28.4775	28.3038	28.2832	27.9909	28.122	28.4153	28.5563	28.004	28.1614					8	8	8	57.3	57.3	57.3	16.762	0	124.2	9196600000	77	0.778981	0.166349	0.291219	1.22367	1.52264	COX5A	2364
28.2166	28.3875	28.2824	28.2612	28.3248	28.2799	28.2122	28.3114	28.4069	28.2654					54	54	50	71.3	71.3	67.7	66.408	0	323.31	56156000000	659	0.108312	0.77927	0.0125099	1.00871	0.289893	LMNB1	2365
26.0132	25.947	26.2201	26.0714	26.0076	26.0893	26.1	26.1738	26.0441	26.0035					19	17	17	48.1	44.7	44.7	55.405	0	81.764	3751700000	124	0.13898	0.726139	-0.0200123	0.986224	-0.362817	IMPDH1	2366
27.3394	27.4129	27.0408	27.2867	27.302	27.3054	27.3331	27.0897	27.3388	27.3172					13	12	11	56.4	52.4	49.3	26.559	0	121.71	7349200000	113	0.0522466	0.886652	0.0115391	1.00803	0.147153	GSTM3	2367
26.6816	26.6663	26.8748	26.6538	26.7234	26.7551	26.6772	26.8831	26.7021	26.6595					20	20	20	50.1	50.1	50.1	56.5	0	174.17	5491400000	152	0.0513794	0.888425	-0.0082943	0.994267	-0.144834	ATP6V1B2	2368
25.6812	25.9384	25.8343	25.8845	25.7955	25.7292	25.8113	25.7937	25.7686	25.8758					14	14	14	40.6	40.6	40.6	43.941	0	101.32	2481900000	99	0.7359	0.183696	0.0661499	1.04692	1.45522	ATP6V1C1	2369
27.3174	27.2925	27.2426	27.2477	27.2327	27.2775	27.2004	27.2741	27.2819	27.2291					120	111	109	65.2	62.3	61.1	280.74	0	323.31	54572000000	1113	0.152924	0.703195	0.00919151	1.00639	0.394957	FLNA	2370
25.5052	25.6258	25.6324	25.494	25.5148	25.5375	25.7602	25.749	25.6146	25.551					24	24	24	39.5	39.5	39.5	98.398	0	175.9	5082800000	203	0.0790759	0.833535	-0.0139935	0.990347	-0.217139	ACO1	2371
29.7715	29.8062	29.8105	29.7717	29.7345	29.7821	29.6646	29.8935	29.825	29.8224					17	17	17	68.9	68.9	68.9	30.772	0	323.31	67292000000	446	0.764097	0.172148	0.0539623	1.03811	1.49943	VDAC1	2372
27.1459	27.2486	27.1293	26.9022	27.1194	26.9579	27.1102	27.1472	26.964	26.9609					15	15	15	56.4	56.4	56.4	31.629	0	130.79	7907900000	165	0.289446	0.513516	-0.0503929	0.965673	-0.683635	SDHB	2373
24.1778	24.5123	24.5846	24.556	24.6288	24.5929	24.8746	24.8429	24.547	24.2955					6	6	6	19.9	19.9	19.9	43.122	0	11.796	566820000	24	0.00625882	0.985692	-0.00262909	0.998179	-0.0185015	BCKDHB	2374
27.7982	27.705	27.9412	27.757	27.7831	27.8197	27.9144	27.9674	27.6928	27.7655					15	15	15	70.8	70.8	70.8	30.037	0	208.3	8966300000	150	0.137923	0.727909	-0.0230572	0.984145	-0.360357	COMT	2375
24.3017	24.2698	24.4404	24.3389	24.4116	24.3848	24.339	24.4328	24.5072	24.3902					10	10	10	18.3	18.3	18.3	83.134	0	35.358	1087100000	58	0.350277	0.446399	-0.0366997	0.974883	-0.800758	MUT	2376
26.1053	26.1554	26.1262	26.135	26.1623	26.1728	26.0752	26.1063	26.0987	26.0462					19	19	19	31.4	31.4	31.4	89.42	0	223.38	4274200000	138	0.138867	0.726328	0.00963898	1.0067	0.362556	OSBP	2377
28.7629	28.8576	28.6961	28.8569	28.7788	28.8195	28.4353	28.7029	28.7414	28.7715					17	17	15	50.5	50.5	47	33.784	0	278.5	26122000000	255	0.893946	0.12766	0.11875	1.08579	1.69945	FBL	2378
29.4921	29.4658	29.4983	29.4237	29.4761	29.4449	29.4876	29.5566	29.4523	29.5044					53	53	45	66.2	66.2	56.9	107.77	0	323.31	60422000000	715	0.0306885	0.931776	-0.00219765	0.998478	-0.0883423	GART	2379
29.6917	29.6465	29.3779	29.6023	29.5858	29.5213	29.3252	29.2819	29.5741	29.6208					28	28	28	72.7	72.7	72.7	47.079	0	323.31	65364000000	499	0.0908773	0.81119	0.023621	1.01651	0.246918	PAICS	2380
26.7971	26.9677	26.8601	26.9193	27.0073	26.8969	26.9351	26.9759	26.9664	27.0192					20	20	20	44.6	44.6	44.6	58.993	0	189.91	6835700000	140	0.448747	0.355839	0.0426208	1.02998	0.979894	SCP2	2381
29.8556	29.8605	29.8079	29.7983	29.7947	29.8201	29.8196	29.8472	29.8216	29.8054					55	55	55	67.1	67.1	67.1	117.85	0	323.31	133750000000	1054	0.159339	0.692885	0.00642853	1.00447	0.409547	UBA1	2382
23.876	23.8319	24.0872	23.9746	23.7129	23.8604	23.961	24.0462	23.3268	23.9505					4	4	4	7.6	7.6	7.6	104.92	0	11.39	269230000	21	0.472167	0.337158	0.13994	1.10186	1.02095	ENPP1	2383
23.9688	24.2365	24.3028	24.437	24.3735	24.4682	24.2939	24.23	24.3825	24.2996					12	12	12	30.8	30.8	30.8	53.836	0	34.154	897560000	68	0.333189	0.464313	0.0699474	1.04968	0.768422	FDXR	2384
32.4726	32.4143	32.1819	32.3548	32.2763	32.3137	32.1093	32.1562	32.3338	32.3057					27	27	27	70.5	70.5	70.5	37.429	0	323.31	270910000000	1102	0.177402	0.664658	0.0341492	1.02395	0.449996	HNRNPA2B1;HNRPA2B1	2386
28.3833	28.4392	28.2843	28.4193	28.4177	28.3914	28.2595	28.3465	28.3772	28.3592					18	18	18	47.5	47.5	47.5	48.442	0	323.31	21204000000	248	0.653746	0.221949	0.0467262	1.03292	1.32442	UQCRC2	2390
25.015	25.2053	25.2026	25.2807	25.2435	25.098	25.1216	25.1301	25.3393	25.1082					8	8	8	26	26	26	47.862	0	42.816	1293600000	61	0.115265	0.766893	-0.0199234	0.986285	-0.306714	FECH	2391
29.7341	29.821	29.8634	29.7551	29.8062	29.8467	29.6904	29.7331	29.8022	29.7138					40	40	38	50.8	50.8	49.4	76.149	0	323.31	77269000000	565	0.0476522	0.896082	-0.00534325	0.996303	-0.134823	SFPQ	2393
26.3249	26.2061	26.5584	26.3028	26.4809	26.2646	26.5783	26.5228	26.2817	26.2883					23	23	23	82.3	82.3	82.3	51.169	0	323.31	7265700000	184	0.814714	0.15321	-0.127912	0.915155	-1.57804	TUBG1;TUBG2	2394
24.8184	24.657	24.8166	24.7393	24.8958	24.8001	24.6011	24.7997	24.6211	24.7745					18	18	18	29.4	29.4	29.4	112.73	0	73.471	1683600000	88	0.0187948	0.957646	0.00353813	1.00246	0.0547937	GLDC	2395
28.3232	28.2123	28.4152	28.1772	28.2457	28.1758	28.4571	28.3792	28.2125	28.197					28	28	28	77.9	77.9	77.9	53.165	0	323.31	19921000000	284	0.885205	0.130255	-0.102385	0.931492	-1.68614	WARS	2396
30.2281	30.2499	30.2778	30.3061	30.2524	30.3066	30.0822	30.1564	30.2773	30.2076					26	26	26	81.5	81.5	81.5	26.688	0	263.09	129130000000	636	0.185002	0.653128	0.021756	1.01519	0.466748	RPS3	2397
29.9154	29.974	29.6795	29.9985	29.9111	29.9604	29.5725	29.6981	29.8984	29.9528					28	28	28	57.9	57.9	57.9	47.716	0	323.31	67172000000	462	0.667633	0.214965	0.121383	1.08778	1.34676	AHCY	2400
25.9192	25.9513	26.0281	26.0321	26.0525	26.0405	26	26.0092	26.0885	26.0551					17	17	17	31.9	31.9	31.9	73.776	0	58.719	2823400000	130	0.000427537	0.999016	-4.31061e-05	0.99997	-0.00127225	CPT2	2403
26.5759	26.5345	26.4044	26.5679	26.5378	26.521	26.3159	26.304	26.5459	26.5065					17	17	17	70.8	70.8	70.8	23.819	0	57.358	7707600000	155	0.0565291	0.877952	0.0108257	1.00753	0.158551	DTYMK	2404
27.4132	27.3954	27.3863	27.4245	27.4466	27.366	27.559	27.5446	27.4375	27.3977					37	37	37	59.5	59.5	59.5	90.069	0	323.31	20061000000	399	0.216026	0.608099	-0.0229053	0.984249	-0.533634	RRM1	2405
26.4364	26.5187	26.3652	26.4426	26.298	26.4419	27.3074	26.7175	26.1741	26.8476					4	4	3	27.8	27.8	22.6	24.542	0	85.941	2749300000	38	0.135642	0.731742	0.0774212	1.05513	0.355035	KDELR1	2407
24.25	24.1416	23.9183	24.0846	24.0282	24.0071	23.6815	23.971	24.218	24.237					8	8	2	25.6	25.6	9.9	45.571	0	18.758	637120000	33	0.249175	0.563411	0.0690334	1.04901	0.602681	NR2F2	2408
30.1613	30.3763	30.4771	30.2489	30.3704	30.4393	30.5271	30.5092	30.3547	30.261					12	10	10	72.4	67.1	67.1	24.763	0	323.31	61920000000	240	0.0491062	0.893087	-0.0111984	0.992268	-0.138737	EEF1B2	2409
27.2687	27.3572	27.3944	27.4196	27.2958	27.3364	27.3566	27.3705	27.327	27.3392					13	13	13	53.1	53.1	53.1	28.908	0	284.07	10486000000	157	0.667759	0.214902	0.0360737	1.02532	1.34696	ATP5F1	2410
27.4	27.3217	27.2356	27.3533	27.483	27.3624	27.1514	27.2555	27.3149	27.4378					11	11	9	76.6	76.6	63.3	18.042	0	323.31	6916900000	114	0.174708	0.668793	0.0291199	1.02039	0.44402	ACP1	2411
28.5076	28.5466	28.4043	28.4009	28.4391	28.3551	28.2385	28.358	28.479	28.3889					25	25	6	77	77	15.2	45.199	0	323.31	23001000000	280	0.0222892	0.949972	-0.00381393	0.99736	-0.0647368	ACAT1	2412
24.2543	24.1588	24.3013	24.2096	24.1869	24.226	24.583	24.4259	24.2463	24.3973					11	11	11	21.6	21.6	21.6	79.573	0	26.449	616530000	50	0.133926	0.734639	-0.030835	0.978854	-0.351018	ADRBK1	2413
27.199	27.3438	27.4191	27.3995	27.322	27.4154	27.4954	27.4371	27.3907	27.3253					51	51	51	67	67	67	90.98	0	323.31	27335000000	558	0.133202	0.735865	0.0189899	1.01325	0.349321	MCM3	2414
27.1934	27.1342	27.4147	27.2106	27.1278	27.1153	27.3677	27.2618	27.1015	27.1783					10	10	10	53.9	53.9	53.9	33.178	0	243.24	5272700000	100	0.396747	0.4011	-0.0610149	0.95859	-0.886717	MPST	2415
30.5507	30.669	30.3892	30.6095	30.5347	30.5717	30.2923	30.163	30.5817	30.5738					11	11	11	65.2	65.2	65.2	14.515	0	311.31	65787000000	291	0.177442	0.664596	0.047681	1.0336	0.450084	RPS12	2416
24.4375	24.7894	24.9142	24.9181	24.7661	24.9011	24.8982	24.5631	24.4601	24.3949					9	9	6	37.9	37.9	29.2	44.712	0	49.163	1111500000	49	0.043803	0.904059	0.0180904	1.01262	0.124411	YY1	2417
26.6224	26.5865	26.6729	26.526	26.5682	26.6524	26.5492	26.4068	26.6661	26.4997					18	18	17	45	45	45	38.044	0	209.81	7704500000	167	0.884936	0.130336	-0.0814823	0.945086	-1.68573	DNAJB1	2418
29.7486	29.7918	29.57	29.7388	29.7345	29.7354	29.6117	29.5813	29.7681	29.7712					33	33	33	59.3	59.3	59.3	59.75	0	323.31	104110000000	694	0.287725	0.515555	0.0371109	1.02606	0.680235	ATP5A1	2419
28.6879	28.6345	28.394	28.6695	28.6679	28.6046	28.3515	28.3444	28.5942	28.6406					15	15	15	60.1	60.1	60.1	29.555	0	290.51	18928000000	253	0.168928	0.677754	0.0396042	1.02783	0.431133	PSMA1	2420
27.8344	28.0419	27.9547	28.0586	28.2274	28.0607	27.9492	27.817	28.0577	28.0084					11	11	10	36.5	36.5	32.2	28.433	0	37.235	12286000000	143	0.0317196	0.929566	-0.00733643	0.994928	-0.0912124	PSMA3	2421
28.3423	28.3173	28.1942	28.3105	28.3226	28.3256	28.207	28.1517	28.3107	28.3191					14	14	14	71.3	71.3	71.3	29.483	0	269.63	17151000000	170	0.0754088	0.840604	0.00946388	1.00658	0.207766	PSMA4	2422
28.8235	28.8991	28.8613	28.7934	28.8282	28.8019	28.9575	28.8784	28.8281	28.8121					43	43	28	64.3	64.3	46.3	67.819	0	323.31	40038000000	526	0.289185	0.513825	-0.0227566	0.98435	-0.68312	MSN	2423
28.0942	28.0051	28.0324	28.051	28.0402	28.0117	28.0463	27.9868	28.0528	28.0547					23	23	23	60.9	60.9	60.9	54.416	0	323.31	16984000000	270	0.978442	0.105089	-0.0313091	0.978532	-1.82719	DDX6	2424
29.1811	29.24	29.4685	29.2693	29.1402	29.2221	29.3509	29.4716	29.2401	29.1731					18	18	18	47.6	47.6	47.6	53.5	0	323.31	30767000000	321	0.00400517	0.99082	-0.000936508	0.999351	-0.0118698	U2AF2	2426
25.8357	25.975	25.7616	25.8716	26.0895	26.1225	26.104	26.0459	26.016	26.1457					8	8	6	17.5	17.5	14.5	74.071	0	10.32	1134200000	34	0.365581	0.430942	0.0707935	1.05029	0.829374	CHML	2428
28.4363	28.5775	28.5691	28.4904	28.6565	28.5532	28.5537	28.3796	28.6059	28.4898					13	11	11	46.9	36.8	36.8	24.033	0	235.15	18704000000	175	0.651856	0.222917	-0.066243	0.955122	-1.32137	HMGB2	2430
28.1201	28.0944	28.3274	28.1062	28.1361	28.1452	28.2894	28.231	28.1472	28.1503					37	37	34	58.2	58.2	53.8	83.434	0	323.31	33554000000	481	0.569242	0.269624	-0.0586407	0.960168	-1.18607	TARS	2431
27.1286	27.2308	27.2712	27.2244	27.2728	27.1814	27.171	27.269	27.1317	27.1819					53	53	53	50.9	50.9	50.9	140.47	0	323.31	21641000000	575	0.256967	0.553392	0.0224308	1.01567	0.618583	VARS	2432
30.4455	30.5386	30.251	30.5306	30.4626	30.5306	30.3935	30.336	30.3718	30.4034					26	26	26	66.6	66.6	66.6	50.118	0	323.31	122550000000	762	0.755995	0.17539	0.0829777	1.0592	1.48676	EEF1G	2433
26.6415	26.5856	26.6057	26.7027	26.7374	26.6315	26.5198	26.4505	26.7599	26.6232					11	11	11	66.8	66.8	66.8	25.268	0	98.594	4391000000	133	0.401343	0.396878	-0.0541718	0.963147	-0.895075	AK4	2435
29.4989	29.5144	29.5422	29.4607	29.5176	29.4844	29.6618	29.4684	29.4475	29.4002					20	18	16	69.4	65.3	61.6	27.764	0	323.31	52463000000	303	0.886465	0.129878	-0.0679813	0.953972	-1.68806	YWHAQ	2436
29.9573	29.844	29.7209	29.8402	29.6836	29.734	29.6049	29.7212	29.7164	29.829					12	12	2	50.5	50.5	14.5	22.975	0	208.14	51962000000	326	0.392707	0.404849	0.0570816	1.04036	0.879353	RPL10	2440
27.616	27.6389	27.789	27.5959	27.6409	27.5808	27.7985	27.841	27.6389	27.636					35	35	35	67.2	67.2	67.2	68.137	0	323.31	21954000000	410	0.257105	0.553216	-0.0381542	0.9739	-0.618863	RPA1	2441
28.5195	28.4642	28.3507	28.4896	28.5102	28.5205	28.469	28.5185	28.5138	28.5294					21	21	21	63.8	63.8	63.8	35.554	0	323.31	30059000000	327	0.423721	0.376946	0.0317909	1.02228	0.935417	APEX1	2442
27.3643	27.4346	27.3458	27.3545	27.3131	27.3528	27.401	27.4751	27.3083	27.3783					94	94	92	61.6	61.6	60.9	242.98	0	323.31	44928000000	1060	0.945986	0.113244	0.0525539	1.0371	1.7783	CAD	2443
28.7659	28.8995	29.0544	28.942	28.974	28.8657	28.9968	29.0903	28.7973	28.9099					12	12	12	68.9	68.9	68.9	26.411	0	297.38	23546000000	258	0.130429	0.740578	0.0237862	1.01662	0.342805	PSMA5	2444
27.7398	27.8022	27.8945	27.7783	27.7537	27.6455	27.7429	27.7598	27.6492	27.7312					8	8	8	48.5	48.5	48.5	29.204	0	316.62	11953000000	138	0.0979121	0.798156	-0.0126373	0.991279	-0.264399	PSMB4	2445
28.4525	28.3707	28.4459	28.402	28.3778	28.3027	28.4665	28.1177	28.3604	28.3284					9	9	9	46.9	46.9	46.9	25.357	0	162.54	9537200000	95	1.1948	0.0638557	-0.116331	0.922531	-2.14919	PSMB6	2446
27.7878	27.7886	27.8203	27.7238	27.6756	27.7123	27.8488	27.7951	27.7301	27.7457					13	13	13	60.1	60.1	60.1	28.48	0	323.31	17034000000	218	0.222466	0.599148	-0.0193905	0.986649	-0.547233	PSMB5	2447
26.8561	26.832	26.9487	26.8469	26.9318	26.7491	26.9316	26.9266	26.9175	26.896					32	32	32	58.2	58.2	58.2	79.467	0	323.31	10728000000	295	1.06076	0.0869441	-0.0670609	0.954581	-1.95036	NDUFS1	2449
26.9867	27.025	26.9193	27.0662	27.046	27.0594	27.0729	26.967	27.0313	26.9642					20	20	16	71.1	71.1	58.3	41.389	0	283.43	10598000000	227	0.0522285	0.886689	0.00509834	1.00354	0.147104	MAPK1	2450
25.1314	25.4369	25.3429	24.9904	25.0214	24.9886	25.292	25.5048	25.3125	25.285					4	4	4	16	16	16	63.544	0	85.791	548500000	18	0.0603559	0.87025	0.0210846	1.01472	0.16866	GRN	2451
27.347	27.3002	27.2712	27.2922	27.3148	27.3284	27.3562	27.2759	27.2503	27.2567					29	29	29	63.4	63.4	63.4	56.166	0	323.31	19495000000	326	0.307696	0.492384	-0.0172134	0.988139	-0.719379	LAP3	2452
24.0646	23.8915	24.2556	23.788	23.9959	24.0223	24.1394	24.2305	23.9725	23.8678					4	4	4	14.6	14.6	14.6	49.452	0	24.079	487170000	29	0.670128	0.213733	-0.125594	0.916627	-1.35076	GTF2E1	2453
24.5011	24.563	24.4427	24.6593	24.6718	24.3875	23.9671	24.5214	24.4559	24.5655					7	7	7	35.4	35.4	35.4	33.043	0	14.349	949860000	52	0.487855	0.325196	0.131585	1.0955	1.04816	GTF2E2	2454
27.5217	27.535	27.6937	27.6031	27.6651	27.6891	27.5831	27.5434	27.6163	27.6186					40	40	40	42.4	42.4	42.4	138.35	0	323.31	7253200000	290	0.172849	0.671662	-0.0181698	0.987485	-0.439884	TPP2	2455
27.1935	27.3829	27.2527	27.4971	27.3649	27.4799	27.1248	26.9084	27.4247	27.438					10	10	10	39	39	39	30.188	0	41.188	4124400000	88	0.229788	0.589131	0.0691429	1.04909	0.562584	IMPA1	2456
23.9854	24.0152	24.6705	24.4548	24.2628	24.3294	24.4321	24.5671	24.0952	24.3433					6	6	6	17.8	17.8	17.8	62.821	0	23.734	518070000	29	0.131562	0.738649	0.0527782	1.03726	0.34547	SHC1	2458
24.9852	24.8128	25.0464	25.0044	24.8416	24.8339	25.0762	24.9753	24.852	24.9545					9	9	9	44.3	44.3	44.3	32.868	0	32.91	1610100000	61	0.30197	0.498919	-0.0440826	0.969906	-0.708223	MPG	2459
27.1134	27.3826	27.2122	27.299	27.3712	27.1529	27.1876	27.2919	27.2012	27.2517					8	8	8	62.3	62.3	62.3	15.693	0	230.05	4512100000	97	0.481914	0.329675	0.058506	1.04139	1.03788	CRABP2	2460
29.7671	29.7442	29.6688	29.6794	29.7001	29.734	29.6435	29.7137	29.6941	29.6879					37	37	37	73.8	73.8	73.8	67.877	0	323.31	91733000000	773	0.301791	0.499125	0.0171413	1.01195	0.707873	TKT	2461
26.0748	26.8741	27.1834	26.5351	26.8363	26.9734	27.0452	27.1496	26.8733	26.7133					10	10	10	45.8	45.8	45.8	31.554	0	323.31	6127000000	109	0.0770564	0.837421	0.0465187	1.03277	0.211984	MARCKS	2463
25.1619	24.9891	24.7192	24.7828	24.9183	24.8254	24.7358	24.5199	25.2574	24.9812					7	7	7	20.1	20.1	20.1	61.719	0	24.936	685160000	31	0.460563	0.346288	-0.138879	0.908225	-1.00067	ALDH4A1	2465
27.926	27.8632	28.0903	27.8745	27.8931	28.0137	28.1018	28.0864	27.903	27.903					13	13	13	55.2	55.2	55.2	28.993	0	144.15	10055000000	154	0.220726	0.601553	-0.0346893	0.976242	-0.543567	ERP29	2466
29.8823	29.9245	29.9167	29.96	29.9218	29.9389	30.0558	30.0562	29.9283	29.9283					22	22	22	83.9	83.9	83.9	25.035	0	305.03	73651000000	513	0.216493	0.607445	0.0206036	1.01438	0.534622	PRDX6	2467
26.0504	26.1392	25.9992	26.0193	26.0759	26.0519	26.0319	25.9697	25.9546	26.0854					8	8	4	51.5	51.5	25.7	22.119	0	42.596	2721100000	102	0.382358	0.414612	0.0306774	1.02149	0.860392	BLVRB	2468
27.8385	27.8341	28.0849	27.7894	27.7902	27.9036	27.8535	28.0473	27.8657	27.8089					12	12	12	56.1	56.1	56.1	22.086	0	183.67	11937000000	157	0.0505888	0.890043	-0.00990524	0.993158	-0.142716	PRDX5	2469
28.4543	28.4933	28.377	28.5963	28.3785	28.5449	28.3613	28.1776	28.5198	28.5367					12	12	12	96.6	96.6	96.6	12.712	0	136.86	15945000000	185	0.267319	0.540357	0.0515984	1.03641	0.639526	DDT;DDTL	2470
29.8771	29.9224	30.0415	29.8953	29.8628	29.9825	29.8361	29.961	29.9296	29.8989					12	12	12	44.1	44.1	44.1	27.692	0	297.78	45511000000	277	0.229364	0.589707	0.022599	1.01579	0.561698	PRDX3	2471
27.2039	27.757	27.4575	27.6387	27.7236	27.5356	27.5352	27.1596	27.588	27.7862					5	5	5	37.5	37.5	37.5	17.49	0	67.906	4234000000	59	0.209166	0.61778	0.0738018	1.05249	0.519042	ATP5D	2472
30.2617	30.3496	30.1383	30.2663	30.3459	30.3598	30.0583	30.023	30.3385	30.2656					11	11	11	68.5	68.5	68.5	17.818	0	323.31	55812000000	244	0.109463	0.777208	0.0243202	1.017	0.292689	RPL12	2473
28.581	28.678	28.4223	28.571	28.5724	28.634	28.4111	28.4364	28.6234	28.5644					17	17	17	58.6	58.6	58.6	31.387	0	323.31	17871000000	196	0.410902	0.388238	0.0547134	1.03865	0.912376	ECHS1	2474
26.6979	26.7182	26.8153	26.6976	26.769	26.8137	26.8811	26.9204	26.6115	26.758					13	13	13	61.7	61.7	61.7	22.222	0	132.63	4656500000	137	0.169837	0.676337	0.0266171	1.01862	0.433165	CMPK1	2475
30.2185	30.2675	30.2983	30.2385	30.2148	30.2144	30.3753	30.261	30.2508	30.2005					14	14	14	81.3	81.3	81.3	21.057	0	323.31	46056000000	284	0.504377	0.313057	-0.0351463	0.975933	-1.07659	PEBP1	2476
29.4535	29.3506	29.1279	29.2891	29.2339	29.2301	29.1517	29.0841	29.2464	29.2246					36	36	36	64.8	64.8	64.8	56.782	0	323.31	64285000000	631	0.0336459	0.925452	-0.00700302	0.995158	-0.096558	PDIA3	2477
29.0584	29.0798	29.0629	29.1041	29.0897	29.1253	29.1439	29.2277	29.0405	29.0947					30	30	24	56.9	56.9	43.6	65.308	0	323.31	39138000000	427	0.750335	0.177691	0.0472378	1.03328	1.47789	PPP2R1A	2478
25.7944	25.623	26.1137	25.6858	25.9593	25.646	26.1552	25.9571	25.7238	25.7647					18	12	12	39.8	26.8	26.8	66.213	0	43.035	1919500000	77	1.12903	0.0742968	-0.213978	0.862157	-2.05183	PPP2R1B	2479
27.5032	27.6896	27.8554	27.5919	27.5742	27.533	27.706	27.8693	27.65	27.6557					10	10	9	64.3	64.3	60.9	22.04	0	271.68	8316800000	131	0.042932	0.905874	0.010117	1.00704	0.122044	PPIF	2481
27.5966	27.5373	27.7514	27.658	27.6702	27.726	27.8099	27.795	27.5062	27.6968					21	21	21	51.8	51.8	51.8	50.097	0	253.07	14051000000	235	0.0836344	0.824832	0.0157455	1.01097	0.22871	ADSS	2483
25.4568	25.571	25.4613	25.5063	25.5099	25.5787	25.2234	25.2771	25.651	25.4352					15	15	15	38.4	38.4	38.4	41.465	0	54.766	3019800000	113	0.0528166	0.885489	0.0131592	1.00916	0.148675	LRPAP1	2484
23.4442	23.9285	23.5746	23.655	23.879	23.8335	23.5229	23.6153	23.7105	23.5471					10	10	9	8.8	8.8	7.7	162.24	0	15.244	453280000	38	0.380586	0.416307	0.0896568	1.06412	0.857133	CLIP1	2485
24.8539	24.5991	24.7915	24.6481	24.4987	24.7049	24.7096	24.8591	24.6375	24.563					7	7	6	23.5	23.5	20.8	42.741	0	21.7	853820000	47	0.108262	0.77936	-0.0233974	0.983913	-0.289772	SERPINB1	2486
24.899	24.738	25.3362	25.0124	24.8066	24.91	25.4454	25.277	24.8757	25.2099					6	6	6	11.9	11.9	11.9	67.638	0	25.785	1295600000	51	0.0970128	0.799811	-0.0431358	0.970543	-0.262175	SLC7A1	2487
27.3006	27.2931	27.3653	27.3217	27.2526	27.3009	27.1427	27.3899	27.3183	27.3809					22	20	20	52	49.1	49.1	57.249	0	221.07	10668000000	196	0.719915	0.190583	0.0614098	1.04348	1.43001	ALDH1B1	2488
27.4518	27.4924	27.5665	27.4244	27.4448	27.4534	27.3328	27.3145	27.4742	27.4512					28	28	28	64.9	64.9	64.9	72.691	0	323.31	21920000000	383	0.228019	0.591536	-0.0268219	0.98158	-0.558887	SDHA	2489
27.2189	27.2985	27.3234	27.271	27.345	27.3449	27.3127	27.1692	27.285	27.305					34	21	21	83	59.5	59.5	50.582	0	323.31	11493000000	240	0.211817	0.614021	-0.0192772	0.986727	-0.524695	GDI1	2490
28.3467	28.4805	28.2263	28.4423	28.3779	28.403	28.1668	28.1966	28.3675	28.3442					15	15	15	53.4	53.4	53.4	43.66	0	323.31	18239000000	230	0.559114	0.275985	0.0762836	1.0543	1.16918	MAT2A	2492
24.0387	23.9795	24.3191	24.0391	24.1324	24.2367	24.2222	24.5146	23.6866	24.0284					7	4	4	26.6	16.7	16.7	46.302	0	8.4262	415920000	27	0.220419	0.601979	0.0798645	1.05692	0.54292	PRKAR2B	2494
26.3466	26.3697	26.4386	26.3579	26.4821	26.3404	26.3978	26.4284	26.4683	26.3931					18	18	16	55.8	55.8	49.6	44.877	0	88.382	7145200000	153	0.881468	0.131381	-0.0487724	0.966759	-1.68044	RRM2	2496
27.6742	27.7188	27.652	27.733	27.8212	27.7351	27.7161	27.6013	27.6914	27.6064					20	20	20	64	64	64	44.868	0	323.31	17983000000	286	0.324933	0.473224	-0.0320854	0.978006	-0.752648	DNAJA1	2497
23.7994	23.7539	24.0711	24.0329	23.9689	23.973	24.0621	23.9979	23.8334	24.0672					10	10	7	27.1	27.1	19.4	55.686	0	38.343	619610000	46	0.0833564	0.82536	0.0179955	1.01255	0.228007	AKT1	2498
23.7886	23.1757	23.8382	23.3229	23.554	23.5093	23.711	23.6552	23.5381	23.6971					8	5	5	22	14.3	14.3	55.768	0	12.037	360780000	24	0.989522	0.102442	-0.213939	0.86218	-1.84383	AKT2	2499
28.0978	28.1584	28.2453	28.1893	28.1683	28.1444	28.1608	28.3265	28.182	28.1544					23	23	22	65.2	65.2	63.8	52.645	0	323.31	21087000000	309	0.236667	0.579873	0.023774	1.01662	0.576902	UQCRC1	2500
25.577	25.6548	25.9279	25.7188	25.5909	25.8289	26.1558	25.9593	25.5921	25.7098					9	9	9	38.7	38.7	38.7	35.329	0	67.899	2036200000	62	0.0147768	0.966547	0.00558739	1.00388	0.0432691	HIBADH	2501
28.5612	28.5368	28.6115	28.5109	28.5615	28.5417	28.4305	28.5048	28.4982	28.5802					44	44	44	83.6	83.6	83.6	64.615	0	323.31	48931000000	673	0.0233493	0.947656	0.00230103	1.0016	0.0677387	ATIC	2502
29.1082	29.1371	29.1025	29.215	29.2156	29.184	29.1604	29.0566	29.2745	29.1887					12	11	11	48.3	46	46	36.926	0	323.31	15894000000	151	0.142197	0.72078	-0.0159321	0.989017	-0.370288	HNRNPH3	2503
28.7618	28.9406	28.9293	28.8558	28.9489	29.0512	28.9166	28.9198	28.9821	28.9721					18	13	11	67.9	54.5	48	28.082	0	323.31	25908000000	159	0.353347	0.443254	0.0401909	1.02825	0.806523	YWHAB	2505
29.4014	29.4595	29.311	29.3084	29.3105	29.3936	29.2569	29.2535	29.3619	29.3703					47	47	47	62.1	62.1	62.1	62.639	0	323.31	75494000000	670	0.280123	0.524659	0.028714	1.0201	0.665156	STIP1	2507
25.6579	26.4951	25.6791	26.2938	25.9343	25.7442	26.1799	26.0582	26	26.0078					5	5	5	49.5	49.5	49.5	11.74	0	48.807	1375500000	38	0.711697	0.194224	0.229556	1.17247	1.41701	S100A11	2508
30.5705	30.4901	30.495	30.3354	30.2503	30.4129	30.377	30.448	30.3624	30.3346					19	18	18	68.7	63.1	63.1	21.892	0	251.63	68409000000	321	0.0377441	0.916761	-0.00685349	0.995261	-0.107863	PRDX2	2509
24.1129	24.142	24.2765	24.1155	24.1465	24.1859	24.3699	24.3378	24.2491	24.3038					13	13	13	37.7	37.7	37.7	46.105	0	34.328	1272800000	89	0.0797777	0.83219	-0.0139999	0.990343	-0.218926	ARRB2	2510
26.6099	26.7095	26.6999	26.7038	26.64	26.6672	26.3574	26.6227	26.7966	26.7482					14	13	13	56.1	52	52	33.36	0	236.44	7137200000	119	0.411039	0.388116	0.0695107	1.04936	0.912623	PYCR1	2511
23.1859	23.3485	23.1383	23.6181	23.5199	23.3884	23.4874	23.5254	23.434	23.4122					4	4	4	14.2	14.2	14.2	62.031	0	55.71	217480000	24	0.53289	0.293164	0.105418	1.07581	1.12511	GTF2H1	2512
29.2363	29.1572	29.3784	29.284	29.3799	29.2817	29.5556	29.4872	29.2983	29.3612					13	13	13	66.1	66.1	66.1	21.863	0	323.31	37812000000	327	0.311507	0.488082	-0.0554459	0.962297	-0.726774	RPL9	2514
26.0057	26.0678	26.0924	26.0392	26.1713	26.1407	25.8837	25.9913	26.1079	26.0283					44	44	34	54.8	54.8	43.8	109.68	0	323.31	11140000000	328	0.00756394	0.982734	0.00124283	1.00086	0.0223267	KIF5B	2515
26.1819	26.1881	26.3647	26.2442	26.2957	26.292	26.2772	26.3838	26.2361	26.2805					18	18	6	47.3	47.3	20.1	60.959	0	276.14	4624900000	156	0.0529866	0.885143	0.00660324	1.00459	0.149129	CSTF2	2516
27.2107	27.2102	27.3414	27.2817	27.2453	27.3198	27.2198	27.3045	27.2183	27.2772					36	36	36	48.6	48.6	48.6	82.285	0	323.31	18755000000	331	0.476852	0.33354	0.0315937	1.02214	1.0291	MCM5	2520
27.6239	27.672	27.5054	27.6625	27.7231	27.7161	27.6065	27.4568	27.6434	27.6053					36	36	36	57	57	57	81.307	0	323.31	19974000000	417	0.0123138	0.972045	0.00206261	1.00143	0.0361549	MCM7	2521
25.5563	25.5521	25.5506	25.6082	25.7177	25.7421	25.6297	25.5062	25.6791	25.6769					16	15	15	40.2	37.3	37.3	53.082	0	61.545	2257800000	112	0.0639686	0.863041	-0.00955963	0.993396	-0.17814	SHMT1	2523
28.9037	28.8596	28.9985	28.8849	28.9178	28.8996	28.9395	29.1065	28.9436	28.9367					28	28	27	71.6	71.6	71.6	55.992	0	323.31	40837000000	462	0.023032	0.948349	-0.00313797	0.997827	-0.0668409	SHMT2	2524
29.2664	29.3354	29.4409	29.3216	29.3602	29.366	29.3934	29.3985	29.3419	29.3489					63	63	60	77.5	77.5	74.8	94.33	0	323.31	90436000000	816	0.0739389	0.843453	-0.00649948	0.995505	-0.203992	HSPA4	2526
26.7157	26.6665	26.7521	26.6421	26.5929	26.7414	26.7142	26.7269	26.6251	26.6633					19	19	13	56.5	56.5	40.9	46.655	0	234.11	6998700000	167	0.0817049	0.828505	0.00803719	1.00559	0.223823	MPI	2527
26.247	26.1938	26.2118	26.3209	26.2185	26.3551	26.4593	26.3779	26.2725	26.2433					9	9	9	45.2	45.2	45.2	32.973	0	144.39	3053900000	68	0.10655	0.782438	0.0163731	1.01141	0.285601	CA8	2528
25.8789	25.902	25.9331	25.8858	26.0194	25.9028	25.8548	25.8703	25.9642	25.9915					39	39	31	61.8	61.8	52.9	100.07	0	323.31	9098100000	305	0.219132	0.603765	-0.0196075	0.986501	-0.540204	CTNNA1	2529
29.179	29.2672	29.1141	29.2453	29.192	29.1775	28.9132	29.2383	29.2777	29.2615					22	22	22	85.7	85.7	85.7	29.804	0	323.31	49435000000	364	0.842916	0.143577	0.102731	1.0738	1.62146	PHB	2530
26.1529	25.977	25.8915	26.1512	26.415	26.3143	26.0234	26.2568	26.0921	26.5845					6	6	6	11.4	11.4	11.4	69.689	0	6.076	1014100000	28	0.501254	0.315316	0.141796	1.10328	1.07123	NF2	2531
26.2756	26.3234	26.5849	26.3395	26.5452	26.616	26.6235	26.5796	26.5296	26.3907					38	21	21	53.5	34.3	34.3	68.563	0	178.31	5104600000	132	0.30416	0.496409	-0.0619419	0.957974	-0.712495	RDX	2532
28.2754	28.5067	28.6857	28.4878	28.3306	28.43	28.7297	28.7577	28.2487	28.4326					6	6	6	80.2	80.2	80.2	13.569	0	299.71	11904000000	126	0.233502	0.584115	0.0689632	1.04896	0.570326	RPA3	2533
25.8797	25.9719	26.2177	26.0328	26.073	26.0432	25.831	26.1652	26.0191	25.9457					16	16	16	52.9	52.9	52.9	39.681	0	257.25	4506300000	116	0.133603	0.735186	0.0276855	1.01938	0.350262	RFC4	2534
25.7074	25.916	25.9776	25.991	26.0119	25.9782	25.8605	25.9896	26.0773	25.8823					15	15	15	50.3	50.3	50.3	39.157	0	195	4029300000	127	0.135757	0.731548	0.0244598	1.0171	0.355302	RFC2	2535
25.2465	25.3866	25.5662	25.4068	25.4097	25.3202	25.3036	25.4558	25.4057	25.4091					21	21	21	26.6	26.6	26.6	128.25	0	108.57	2520500000	145	0.0565902	0.877829	0.00934677	1.0065	0.158713	RFC1	2536
29.6091	29.5567	29.6194	29.6276	29.6821	29.5001	29.3178	29.262	29.6188	29.5644					9	9	7	60.2	60.2	53.1	14.787	0	151.49	19853000000	56	0.321363	0.47713	-0.0672901	0.954429	-0.745795	RPL22	2537
25.8537	25.9221	25.8881	25.9254	25.9439	25.9473	26.0135	25.9743	25.8488	25.8612					8	8	8	17	17	17	58.24	0	206.61	1875000000	77	0.178884	0.662393	0.0164207	1.01145	0.453273	GTF2F1	2538
25.5175	25.476	25.6552	25.5147	25.3817	25.4327	25.6742	25.4897	25.3549	25.3716					7	7	7	43.7	43.7	43.7	28.048	0	62.731	1581000000	54	0.371641	0.424971	-0.0597507	0.95943	-0.840621	SPR	2539
28.5927	28.7769	28.7216	28.6706	28.6891	28.6779	28.5403	28.5358	28.7214	28.7236					24	24	24	56.1	56.1	56.1	60.586	0	323.31	22792000000	291	0.172966	0.671481	0.0239399	1.01673	0.440144	CBS	2540
26.3065	26.4427	26.4403	26.0835	26.3793	26.1643	26.207	26.9605	26.5849	26.8323					64	64	64	55.9	55.9	55.9	174.76	0	323.31	13111000000	485	0.251497	0.560406	0.11305	1.08151	0.607432	AGL	2541
27.7231	27.6713	27.8459	27.6463	27.7081	27.7499	27.7474	27.7672	27.773	27.6703					110	91	85	53.8	46.7	44.3	229	0	323.31	35228000000	757	0.901467	0.125468	-0.0584682	0.960283	-1.71088	MYH10	2542
25.8094	25.8537	26.3662	25.756	26.0777	25.8106	26.2337	26.124	25.7552	25.9385					8	8	8	17.3	17.3	17.3	64.734	0	41.572	1917800000	57	0.535474	0.291424	-0.151903	0.900062	-1.12947	SOAT1	2543
29.9496	29.9978	29.9809	29.8984	29.9548	29.989	29.852	29.9682	29.8501	29.8579					12	12	10	22.8	22.8	22.8	53.425	0	323.31	46007000000	260	0.266208	0.541741	0.0247856	1.01733	0.637289	FUS	2545
24.6654	24.699	24.3785	24.5842	24.7087	24.631	24.4161	24.4344	24.5552	24.4871					7	7	5	27	27	21.2	42.447	0	32.749	874780000	49	0.102471	0.789822	0.0223507	1.01561	0.275625	PPM1A	2548
24.4272	24.2943	24.5871	24.3432	24.5478	24.2754	24.5666	24.5092	24.3863	24.4365					5	5	5	20.6	20.6	20.6	34.36	0	20.617	471750000	36	1.22477	0.0595978	-0.131303	0.913006	-2.19347	HMGCL	2549
25.2991	25.1985	25.4923	25.2026	25.2402	25.3142	25.2964	25.3065	25.253	25.2366					9	9	9	55.4	55.4	55.4	20.878	0	64.972	2050400000	78	0.603736	0.249037	-0.0645023	0.956275	-1.24307	ARL2;ARL2-SNX15	2550
25.9062	25.9452	26.2739	25.8945	26.0066	25.9591	26.1956	26.23	25.9272	25.9233					9	9	9	67	67	67	20.455	0	136.55	3961800000	92	0.322794	0.475561	-0.0714771	0.951663	-0.748544	ARL3	2551
26.6335	26.6014	26.5611	26.6154	26.4663	26.6273	26.4704	26.5222	26.3858	26.5162					27	27	12	61.8	61.8	34.2	44.424	0	323.31	6837200000	218	0.760465	0.173594	0.0730827	1.05196	1.49375	MAP2K2	2553
28.0404	28.0519	27.8686	28.0182	27.9955	28.0595	27.9003	27.8571	28.1574	28.1144					8	8	8	27.2	27.2	27.2	32.996	0	75.098	12683000000	152	0.159972	0.691876	0.0277794	1.01944	0.410979	ATP5C1	2554
26.0159	26.1386	26.2197	26.0524	26.0226	26.1306	26.1387	25.9809	25.9858	26.134					9	9	9	46	46	46	26.145	0	42.389	2485500000	65	0.0720426	0.847144	0.0107597	1.00749	0.19911	ATP6V1E1	2555
26.1342	26.1468	26.3365	26.2356	26.1215	26.1858	26.3436	26.3046	26.139	26.2542					20	20	20	46.9	46.9	46.9	50.151	0	305.5	6715700000	207	0.064775	0.86144	0.0104584	1.00728	0.180248	CPOX	2556
31.5399	31.3636	31.2564	31.3085	31.2587	31.23	31.1928	31.2746	31.3087	31.3915					32	32	32	52.9	52.9	52.9	47.697	0	323.31	124170000000	617	0.0120986	0.972526	0.00237274	1.00165	0.0355317	RPL4	2557
27.1319	27.1547	27.02	27.2495	27.2137	27.3161	27.3397	27.3291	27.2783	27.1972					4	4	4	35.9	35.9	35.9	17.951	0	47.012	2436500000	42	0.352756	0.443858	0.0526062	1.03714	0.805415	NUDT1	2558
27.2289	27.35	27.1977	27.3137	27.3639	27.347	27.2188	27.1874	27.2877	27.3077					30	30	30	66.2	66.2	66.2	61.448	0	323.31	18013000000	328	0.453218	0.352194	0.0417519	1.02936	0.987771	PGM1	2559
25.0787	25.0107	25.0737	25.3214	25.2781	25.3852	25.0948	25.0034	25.3035	25.285					11	11	11	21.6	21.6	21.6	68.66	0	24.576	1409800000	60	0.141898	0.721277	0.0353931	1.02484	0.369593	GNL1	2560
26.3984	26.629	26.8113	26.6705	26.533	26.5757	26.7519	26.771	26.6094	26.5658					14	14	14	35.8	35.8	35.8	48.755	0	307.34	5256700000	127	0.095989	0.801698	0.0216137	1.01509	0.25964	DLST	2561
25.7108	25.4195	25.4239	25.7485	25.5474	25.6719	25.3211	25.6818	25.6429	25.4655					9	9	9	47.7	47.7	47.7	22.174	0	22.45	1475000000	48	0.30237	0.49846	0.0682228	1.04842	0.709004	GPX4	2562
26.3609	26.5013	26.7779	26.599	26.8064	26.6267	26.7738	26.7964	26.5901	26.6256					11	11	11	24.9	24.9	24.9	53.254	0	116.69	4369300000	76	0.125061	0.749789	-0.031995	0.978067	-0.330119	NUP62	2564
24.424	24.4331	24.0055	24.6452	24.5595	24.3745	24.5377	24.2369	24.3769	24.5291					5	5	5	30.6	30.6	30.6	22.313	0	13.178	706660000	40	0.20925	0.617661	0.0630451	1.04467	0.519222	HPCAL1	2565
24.8234	24.8086	24.9162	24.8763	24.8442	24.8951	25.1483	25.0591	25.0418	24.8375					15	15	15	46.5	46.5	46.5	48.115	0	159.18	2445700000	118	0.343235	0.453696	-0.0594727	0.959615	-0.787483	FDFT1	2566
28.7457	28.6524	28.5138	28.6304	28.5905	28.5997	28.4561	28.3726	28.6053	28.6215					18	18	18	43.9	43.9	43.9	37.54	0	131.97	24129000000	261	0.0340571	0.924577	-0.00693245	0.995206	-0.0976965	TALDO1	2568
27.8012	27.8455	27.7715	27.8167	27.8743	27.8741	27.4878	27.7186	27.922	27.8118					17	17	17	62.4	62.4	62.4	27.843	0	163.57	12799000000	239	0.211476	0.614503	0.0419636	1.02951	0.523967	ETFB	2569
29.7296	29.7453	29.5173	29.7108	29.6709	29.745	29.6633	29.465	29.7854	29.6907					20	20	7	46	46	16.4	42.331	0	323.31	43070000000	319	0.00950588	0.97835	-0.00193558	0.998659	-0.0279978	RBMX	2570
24.8184	25.1301	25.1151	24.9155	25.114	25.1836	25.0589	25.0411	25.0129	24.9463					14	14	14	28.8	28.8	28.8	62.608	0	74.941	2216700000	97	0.0956764	0.802276	0.0194565	1.01358	0.258865	COIL	2571
26.7961	26.9497	27.0722	26.8856	26.9857	26.8148	27.0222	26.9356	26.8889	26.9572					29	29	29	65.6	65.6	65.6	68.303	0	323.31	11171000000	277	0.345851	0.450971	-0.0444366	0.969668	-0.792422	ATP6V1A	2572
28.1471	28.2364	28.1202	28.201	28.2215	28.2137	28.0876	28.1416	28.254	28.2348					31	26	26	75.2	69.1	69.1	46.871	0	323.31	33767000000	379	0.521161	0.301189	0.0394146	1.0277	1.10523	EIF4A3	2573
29.8455	29.8354	29.5066	29.7719	29.7027	29.7633	29.3455	29.388	29.8125	29.7666					11	11	11	56.6	56.6	56.6	16.06	0	101.91	40727000000	216	0.201433	0.628879	0.0625149	1.04428	0.502463	RPS19	2575
29.7212	29.7838	29.5595	29.7178	29.6314	29.6713	29.6157	29.5354	29.6718	29.6305					29	29	29	50.6	50.6	50.6	46.108	0	323.31	91405000000	627	0.228301	0.591152	0.0278782	1.01951	0.559477	RPL3	2576
28.5353	28.5908	28.5197	28.4419	28.5499	28.5653	28.3173	28.4111	28.5441	28.5108					21	20	20	57.6	55.8	55.8	42.592	0	323.31	18346000000	221	0.0689457	0.853207	0.0107296	1.00746	0.191102	FEN1	2578
26.2391	26.2626	26.1097	26.3005	26.3127	26.4166	26.0308	26.0585	26.2754	26.2413					23	23	22	49.5	49.5	48	61.89	0	323.31	6692600000	177	0.346564	0.450232	0.0623775	1.04419	0.793768	TXLNA	2580
29.8511	29.8519	29.8346	29.8927	29.8505	29.9074	29.6673	29.8967	29.8481	29.8544					36	36	36	78.2	78.2	78.2	58.024	0	323.31	97426000000	640	1.0041	0.0990604	0.0702953	1.04993	1.86569	CCT6A	2581
24.3578	24.3765	24.5734	24.4623	24.6001	24.5191	24.3162	24.8936	24.641	24.5807					7	7	4	27	27	16.5	45.881	0	61.332	742560000	29	0.257641	0.552534	0.0687038	1.04877	0.619952	PBX2	2583
29.5976	29.6274	29.3099	29.3748	29.6642	29.351	29.052	29.2738	29.5944	29.4896					11	11	11	42.4	42.4	42.4	23.577	0	82.161	37004000000	215	0.0553867	0.880265	-0.0203472	0.985995	-0.155519	RPL13A;RPL13a	2584
25.9173	26.0111	26.3015	25.9318	26.1019	25.9238	26.304	26.1983	26.0184	26.0169					8	8	8	59.7	59.7	59.7	20.417	0	268.46	3302700000	89	0.594786	0.254223	-0.112245	0.925147	-1.22835	ARL1	2585
27.2886	27.649	27.0457	27.3782	27.5995	27.7121	27.2982	27.2927	27.3713	27.2003					11	11	7	51.2	51.2	33.1	32.806	0	323.31	3668600000	86	0.426554	0.374495	0.125819	1.09113	0.940485	PEX19	2587
28.6695	28.8486	28.5995	28.7256	28.7528	28.749	28.617	28.63	28.7352	28.7045					16	16	16	50.6	50.6	50.6	36.426	0	223.73	30581000000	255	0.585006	0.260012	0.0567623	1.04013	1.21222	MDH1	2588
31.6501	31.6669	31.8601	31.7087	31.6628	31.6686	31.7354	31.8317	31.6495	31.7136					20	20	20	61.2	61.2	61.2	35.503	0	323.31	153840000000	563	0.0441646	0.903307	0.00631485	1.00439	0.125392	MDH2	2589
26.3811	26.391	26.5111	26.4422	26.4492	26.3722	26.2915	26.4563	26.3716	26.3902					16	16	16	58.5	58.5	58.5	38.496	0	180.19	6576400000	158	0.0855135	0.821271	0.00949173	1.0066	0.233455	RFC5	2590
26.3785	26.3303	26.6378	26.4205	26.5592	26.381	26.4093	26.4329	26.4011	26.3508					17	17	17	54.8	54.8	54.8	40.556	0	168.73	5028700000	137	0.902672	0.12512	-0.09412	0.936844	-1.71271	RFC3	2591
27.9976	28.0395	27.9835	28.0908	28.0161	28.0773	27.9005	27.8606	28.1051	28.0293					23	23	23	56.8	56.8	56.8	51.109	0	323.31	26183000000	340	0.137741	0.728214	0.0189846	1.01325	0.359932	EIF2S3;EIF2S3L	2592
25.0606	25.0757	25.4089	25.2358	25.2255	25.2688	25.3813	25.5401	25.2017	25.2065					19	19	19	52.1	52.1	52.1	64.706	0	82.37	2451500000	120	0.0343379	0.923979	0.00977249	1.0068	0.0984735	EIF2D	2594
25.7085	25.5558	25.444	25.3932	25.7468	25.572	25.4682	25.7543	25.686	25.6345					10	10	10	62.5	62.5	62.5	17	0	105.68	2765600000	120	0.125419	0.749171	-0.0287331	0.980281	-0.330967	BUD31	2595
29.3325	29.4394	29.3869	29.4234	29.4782	29.4422	29.3098	29.4463	29.4385	29.4737					17	17	17	78.7	78.7	78.7	26.458	0	267.92	19665000000	214	0.904264	0.124663	0.0558479	1.03947	1.71513	NAA10	2596
24.4875	24.6611	24.8601	24.6722	24.8004	24.8399	24.5843	24.7237	24.5147	24.495					6	6	6	46.3	46.3	46.3	23.015	0	69.511	895550000	36	0.115461	0.766547	0.0289742	1.02029	0.307185	PPP1R2;PPP1R2P3	2597
25.832	25.9326	25.7801	25.8497	25.8639	25.9686	25.7819	25.7899	25.8517	25.8429					21	21	21	55.1	55.1	55.1	50.704	0	71.568	5659300000	153	0.757335	0.17485	0.0548	1.03872	1.48885	CSK	2598
27.929	27.9784	28.0552	27.9246	27.9275	28.0072	28.0758	27.9621	27.9675	27.8751					35	35	35	57.1	57.1	57.1	83.165	0	323.31	27279000000	442	0.499713	0.316437	-0.0415405	0.971617	-1.06859	GARS	2599
27.6277	27.6822	27.8582	27.6957	27.7102	27.6827	27.9096	27.8983	27.6911	27.7325					57	57	57	56.4	56.4	56.4	144.5	0	323.31	40162000000	767	0.117851	0.762341	-0.0210438	0.985519	-0.312923	IARS	2600
24.6682	24.8483	25.1591	24.9424	25.0188	24.7594	25.1356	25.1219	24.8772	24.7657					9	9	9	23.3	23.3	23.3	68.262	0	39.362	1159100000	50	0.320768	0.477784	-0.0842381	0.943283	-0.744652	PRKCI	2601
26.2055	26.3086	26.4386	26.2784	26.2213	26.4612	26.4521	26.5972	26.2994	26.2866					15	6	6	53.7	31.1	31.1	42.293	0	80.615	2022800000	60	0.336514	0.460772	0.0630447	1.04467	0.774747	ACTR1B	2602
27.1483	27.115	27.1917	27.2747	27.0728	27.0691	27.2605	27.1707	27.1811	27.1146					9	9	9	37.7	37.7	37.7	32.816	0	196.51	6431000000	100	0.187409	0.649518	-0.0220688	0.984819	-0.472022	ECI1;DCI	2603
28.8467	28.8782	29.0283	28.9013	28.909	28.9765	29.0009	29.0023	28.9726	28.8567					29	29	17	56.6	56.6	36.9	75.491	0	323.31	24511000000	322	0.276299	0.529299	-0.028508	0.980434	-0.657532	TMPO	2604
27.6637	27.636	27.8112	27.7109	27.8238	27.8463	27.6384	27.6135	27.8133	27.6387					24	12	12	58.6	28.4	28.4	50.67	0	323.31	11938000000	174	0.480623	0.330656	-0.0609936	0.958604	-1.03564	TMPO	2605
27.2014	27.3314	27.3479	27.3073	27.2485	27.2828	27.2826	27.2921	27.2577	27.3388					43	43	43	47.1	47.1	47.1	117.8	0	267.92	12863000000	333	0.846375	0.142438	0.0428314	1.03013	1.62677	SKIV2L2	2606
23.7836	23.7795	23.795	23.8243	23.9029	23.6982	23.8745	24.0659	23.7486	23.8259					31	31	31	18.2	18.2	18.2	288.89	0	69.86	1631300000	145	0.0973562	0.799179	0.0178509	1.01245	0.263025	MTOR	2607
23.958	24.0687	24.1216	24.1457	23.9638	23.9879	24.1553	24.0642	24.2085	24.1248					15	15	15	9.6	9.6	9.6	236.83	0	20.097	724460000	40	0.0187583	0.957727	-0.00317574	0.997801	-0.0546894	PI4KA	2608
23.9144	24.0418	24.1041	23.8696	24.1338	24.1338	24.4141	24.4256	24.0139	24.0799					13	13	13	22.2	22.2	22.2	98.655	0	52.296	1160800000	90	0.0164937	0.962734	-0.00594215	0.99589	-0.0482058	EPS15	2609
25.1172	25.1889	24.753	24.8605	25.0322	25.1654	25.1147	25.3235	24.8562	24.9265					10	10	10	29.9	29.9	29.9	50.685	0	26.748	1223000000	55	0.486665	0.326088	0.1183	1.08546	1.04611	CASP2	2611
29.1592	29.3783	29.1939	29.1902	29.2288	29.2584	29.1982	29.1945	29.2649	29.2454					5	5	3	40.5	40.5	15.5	9.461	0	86.294	20919000000	118	0.550639	0.281424	0.0443668	1.03123	1.15499	RPS27	2612
25.3458	25.1612	25.4058	25.2183	25.336	25.531	25.2712	25.3173	25.3095	25.2602					26	26	26	25	25	25	168.89	0	109.5	2090400000	123	0.216675	0.607191	-0.0360882	0.975296	-0.535007	NCAPD3	2614
25.0877	25.3468	25.4907	25.1724	25.4859	25.4955	25.2595	25.3499	25.4667	25.38					14	14	14	40	40	40	48.564	0	35.493	2740500000	113	0.0335522	0.925652	-0.00919075	0.99365	-0.0962985	RBM34	2615
29.9047	29.8431	29.7889	29.8994	29.8038	29.7739	29.425	29.5712	29.7835	29.861					7	7	7	38.2	38.2	38.2	14.551	0	55.144	26201000000	98	0.192102	0.642537	0.0485455	1.03422	0.482263	RPL35	2616
26.5593	26.6913	26.4692	26.6027	26.6389	26.6074	26.4769	26.6079	26.614	26.6143					39	39	39	53.3	53.3	53.3	104.74	0	263.38	10731000000	304	1.02736	0.0938945	0.0730396	1.05193	1.90051	MSH2	2619
28.317	28.4157	28.4857	28.4111	28.3154	28.2973	28.6471	28.5655	28.3032	28.4308					21	21	21	42.6	42.6	42.6	80.852	0	65.913	5781900000	104	0.0461027	0.899285	0.010421	1.00725	0.130641	GPD2	2620
30.7742	30.8235	30.8716	30.6781	30.7609	30.834	30.7413	30.7387	30.9119	30.8234					10	10	10	61.7	61.7	61.7	23.31	0	304.62	73418000000	317	0.304217	0.496344	-0.0324059	0.977788	-0.712608	RANBP1	2622
27.4963	27.733	27.7481	27.6822	27.7218	27.6584	27.7122	27.68	27.7572	27.696					33	33	33	84.9	84.9	84.9	47.366	0	323.31	20264000000	317	0.0191588	0.956844	0.00278893	1.00194	0.0558328	PSMC4	2623
27.1339	27.1685	27.0074	27.0967	27.1281	27.1582	27.2324	27.0459	27.146	27.196					12	12	12	45.5	45.5	45.5	35.39	0	130.93	6515100000	91	0.0269193	0.939898	0.00350342	1.00243	0.0777997	TSFM	2624
29.2236	29.277	29.2806	29.303	29.2918	29.2516	29.3173	29.4542	29.2836	29.3316					16	16	16	67.3	67.3	67.3	31.566	0	323.31	46695000000	313	0.545093	0.285041	0.044109	1.03105	1.14568	VDAC2	2626
25.9	26.0285	25.814	25.9321	25.8053	25.7351	25.7059	25.7863	25.9412	25.8734					14	14	14	43.5	43.5	43.5	47.485	0	52.216	3097800000	114	0.233902	0.583577	0.0378143	1.02656	0.571158	ACADSB	2627
26.9779	27.2399	27.1418	27.1919	27.2782	27.2309	27.0171	27.1056	27.3348	27.2381					13	13	12	56.5	56.5	50.3	22.225	0	138.51	7019900000	137	0.292104	0.510383	0.0512951	1.03619	0.688876	CBX5	2628
26.6947	26.7948	26.8688	26.7879	26.7401	26.7646	26.8348	26.8109	26.7141	26.7904					29	29	27	41.4	41.4	40.1	95.785	0	251.63	9493000000	234	0.221889	0.599944	0.0192123	1.01341	0.546019	USP5	2629
25.5257	25.2387	25.6107	25.3898	25.8853	25.4702	25.2784	25.3401	25.3896	25.3374					8	8	8	26.1	26.1	26.1	44.287	0	15.999	1158200000	33	0.864352	0.136662	-0.18273	0.881034	-1.65431	MAP2K4	2631
26.5911	26.6984	26.797	26.5719	26.8333	26.7104	26.7406	26.758	26.7866	26.6584					110	110	110	48.7	48.7	48.7	358.69	0	323.31	20622000000	756	0.660968	0.218289	-0.0702774	0.952455	-1.33605	MKI67	2632
27.4572	27.551	27.3568	27.4838	27.3767	27.531	27.3713	27.4979	27.4727	27.3918					41	41	41	72.6	72.6	72.6	63.541	0	323.31	24643000000	414	1.29888	0.0502481	0.0841259	1.06005	2.30283	RANGAP1	2633
26.8377	26.8992	26.8867	26.8578	26.9741	26.9039	26.8571	26.8355	26.8316	26.8883					21	21	21	44.2	44.2	44.2	73.457	0	154	5769700000	169	0.00586872	0.986578	-0.000505447	0.99965	-0.017356	RECQL	2634
26.9438	27.0821	27.0054	26.9517	26.9163	27.0119	26.8559	26.993	27.0505	26.949					30	30	30	42	42	42	89.301	0	214.45	12456000000	257	0.479272	0.331687	0.0431877	1.03039	1.0333	NOP2	2635
26.0177	26.2315	26.0273	25.944	26.0049	26.0162	25.9058	26.1036	26.0576	26.0586					14	14	14	53.9	53.9	53.9	33.83	0	88.882	2778400000	107	0.60877	0.246167	0.0681633	1.04838	1.25132	CRK	2636
27.4242	27.4214	27.5891	27.3935	27.4507	27.4809	27.469	27.569	27.4067	27.3217					14	14	14	55.4	55.4	55.4	33.777	0	274.41	9927800000	168	0.239245	0.576441	-0.0306503	0.978979	-0.58224	CRKL	2637
24.1776	24.0269	24.1308	23.7381	23.8861	24.0954	24.0355	24.1953	24.2088	24.1034					9	9	9	18.7	18.7	18.7	81.316	0	21.019	667030000	44	0.235222	0.581806	-0.0559586	0.961955	-0.573901	MTIF2	2638
23.997	24.0629	24.3148	24.1074	24.0642	24.1381	23.9432	24.1024	24.1523	23.8311					8	8	6	30.3	30.3	23.3	39.318	0	23.017	565970000	49	0.216755	0.607079	-0.045892	0.968691	-0.535177	MAP2K3	2639
25.9312	25.768	25.819	25.927	25.884	26.0421	25.4778	25.7396	25.9393	25.6905					9	9	9	30.7	30.7	30.7	36.072	0	35.006	1392200000	58	0.0780429	0.83552	0.0231621	1.01618	0.214504	BRCC3	2640
30.2292	30.3233	30.2876	30.2347	30.2778	30.2488	30.1564	30.2515	30.239	30.2634					23	23	23	65.3	65.3	65.3	34.362	0	323.31	72852000000	458	0.42897	0.372417	0.0263409	1.01843	0.9448	RPL5	2641
29.6248	29.6475	29.4315	29.6338	29.6503	29.7336	29.4198	29.5436	29.678	29.7398					11	11	11	50	50	50	18.565	0	102.15	27680000000	164	0.754475	0.176005	0.0988232	1.0709	1.48438	RPL21	2642
28.6929	28.8972	28.4867	28.478	28.6395	28.5119	28.5013	28.6045	28.7021	28.6849					12	12	12	51.1	51.1	51.1	15.747	0	72.785	20487000000	119	0.133358	0.7356	0.0307903	1.02157	0.349687	RPL28	2643
30.1569	30.0521	29.8784	30.0241	29.994	29.9944	29.7895	29.8159	29.9863	30.0488					18	18	18	46.4	46.4	46.4	22.591	0	72.667	80133000000	345	0.130652	0.740198	0.0260452	1.01822	0.34333	RPS9	2644
29.0689	29.3859	28.7744	29.1372	29.2421	29.1001	28.6524	28.6629	29.208	29.1227					7	2	2	43.6	9.1	9.1	18.898	0	175.21	9281600000	71	0.227655	0.592032	0.0926262	1.06631	0.558124	RPS10	2645
26.5297	26.7206	26.736	26.615	26.7997	26.6481	26.7456	26.7546	26.718	26.6431					59	59	58	37.5	37.5	37.1	270.63	0	323.31	8755100000	392	0.227109	0.592777	-0.0295284	0.979741	-0.556982	MAP1B	2646
26.1221	26.04	25.9959	26.0954	26.0404	26.046	26.163	26.1495	26.1252	26.0655					11	11	7	61.9	61.9	39.4	32.668	0	132.22	4842700000	104	0.101593	0.79142	-0.0100346	0.993069	-0.27347	GNPDA1	2647
24.0134	23.826	24.1101	23.8264	24.043	23.8396	24.1179	24.1878	23.9003	24.1376					19	19	18	8.4	8.4	8	394.46	0	24.426	784210000	58	0.354815	0.441759	-0.0734737	0.950347	-0.809277	UTRN	2649
27.0269	27.0234	27.0768	27.0549	27.0803	27.0455	27.0125	27.0065	27.0399	27.0709					75	75	70	52.7	52.7	49.7	189.25	0	323.31	24746000000	658	0.154835	0.700108	-0.0070591	0.995119	-0.399316	IQGAP1	2650
25.9832	25.8804	26.2139	25.9766	26.4196	25.9286	25.955	26.3255	26.2796	26.1591					6	6	6	15.4	15.4	15.4	39.383	0	75.867	2176500000	49	0.436542	0.365981	-0.116185	0.922624	-0.958284	GYG1	2651
26.7491	26.7459	26.5663	26.7222	26.6622	26.5577	26.9009	26.5882	26.6828	26.6976					15	15	14	21.7	21.7	20.7	80.529	0	92.452	6386400000	141	0.321061	0.477462	-0.0499557	0.965966	-0.745214	STT3A	2652
27.8788	27.8403	28.0443	27.8516	27.8909	27.8479	27.8737	27.9616	27.7689	27.8217					13	13	11	69.9	69.9	60.5	32.949	0	286.36	7725900000	150	0.213525	0.611611	-0.0267101	0.981656	-0.528326	CAPZA2	2655
28.3752	28.2355	28.0151	28.1703	28.1575	28.2215	27.7107	27.8851	28.1647	28.1805					7	7	7	43.8	43.8	43.8	16.46	0	101.21	12076000000	118	0.16569	0.682826	0.0539543	1.03811	0.423872	EIF1AX;EIF1AY	2656
27.2291	27.2457	27.3231	27.294	27.2034	27.3095	27.4005	27.2944	27.2481	27.2843					43	43	43	68.4	68.4	68.4	87.798	0	323.31	21966000000	477	0.0443418	0.902939	0.0047226	1.00328	0.125873	QARS	2657
26.9342	26.9249	27.0978	27.0969	27.014	27.0214	27.0136	27.1141	27.229	27.0085					9	9	9	41.2	41.2	41.2	29.668	0	242.22	4238500000	74	0.158003	0.69502	-0.0245846	0.983104	-0.406518	UQCRFS1;UQCRFS1P1	2659
27.9358	27.8577	27.8083	27.8679	27.7867	27.8107	27.4426	27.7443	27.8469	27.814					11	11	11	66.2	66.2	66.2	23.277	0	156.46	14597000000	157	0.262441	0.546461	0.0548443	1.03875	0.629683	ATP5O	2660
24.7845	24.7142	24.7867	24.9153	24.7792	24.9588	24.7393	24.4209	25.0446	24.8778					8	8	8	35.1	35.1	35.1	37.251	0	18.914	1042700000	42	0.172558	0.672113	-0.0494877	0.966279	-0.439236	LIMS1	2661
25.9122	25.9932	26.002	25.9475	26.0325	25.9806	26.1192	26.0888	25.9388	25.9655					32	32	32	57.2	57.2	57.2	80.699	0	323.31	7576500000	257	0.0464703	0.898524	-0.00580254	0.995986	-0.131634	PREP	2662
24.8718	24.9232	25.1881	24.9482	24.8588	25.0982	25.2916	24.9597	24.9646	24.8551					8	8	8	21.9	21.9	21.9	64.149	0	22.033	761220000	48	0.35806	0.43847	-0.0780823	0.947316	-0.81535	ME1	2663
23.083	22.597	23.5013	22.5514	23.1669	22.4398	23.8155	23.0026	22.531	22.941					4	4	4	6.1	6.1	6.1	105.06	0.00020648	3.6918	158850000	15	1.17019	0.0675787	-0.513181	0.700676	-2.1128	IREB2	2664
23.8994	23.7673	23.8016	24.0621	23.7883	24.0966	24.2141	24.1823	23.77	23.7388					5	5	3	17.2	17.2	10.8	46.224	0	16.489	438820000	31	0.252062	0.559678	0.0747444	1.05317	0.608587	PIP4K2A	2665
27.0943	27.0776	27.1326	27.0521	27.0558	27.0976	27.2016	27.1193	27.1117	27.059					28	28	28	55.4	55.4	55.4	57.21	0	268.65	13211000000	324	0.702682	0.198298	-0.0380932	0.973941	-1.40271	ARCN1	2666
25.1205	25.164	25.0891	25.3196	25.2951	25.2258	25.3814	25.3569	25.2122	25.3335					15	15	15	25.8	25.8	25.8	83.308	0	35.24	2034000000	130	0.416711	0.38308	0.0603386	1.04271	0.922839	LSS	2667
26.1092	26.1606	26.5237	26.2129	26.1104	26.1553	26.0113	26.3794	26.0455	26.0275					7	7	7	32.1	32.1	32.1	30.727	0	28.168	2148300000	53	0.0917493	0.809563	0.0271389	1.01899	0.249095	GCLM	2668
26.7962	26.9277	26.7787	26.7967	26.8323	26.8804	26.8599	26.8838	26.7917	26.7257					11	11	11	45.6	45.6	45.6	32.551	0	234.89	7215800000	125	0.347244	0.449527	0.0311069	1.0218	0.79505	PSMD8	2669
26.8207	26.9859	26.9968	26.9813	26.9893	27.0187	26.9018	26.9239	26.934	26.8704					42	40	40	29.6	28.7	28.7	228.86	0	219.29	7291300000	254	0.278386	0.526761	0.0275024	1.01925	0.661697	PRRC2A	2671
25.9871	26.0067	26.0858	26.0078	25.9362	25.9978	25.9644	25.8317	25.969	25.9968					16	16	16	37.8	37.8	37.8	52.384	0	91.456	3972900000	97	0.189283	0.646721	-0.0203526	0.985992	-0.476118	GSS	2672
29.7774	29.8924	29.6904	29.8162	29.7812	29.7859	29.6179	29.6895	29.7227	29.7667					44	44	44	78.4	78.4	78.4	59.67	0	323.31	115220000000	945	0.836935	0.145568	0.0722485	1.05135	1.61227	CCT5	2673
24.1483	24.1414	24.5974	24.1425	24.4957	23.9774	24.5456	24.8057	23.9856	24.4123					5	5	5	14.4	14.4	14.4	55.527	0	37.267	637180000	39	0.116643	0.764464	-0.0586739	0.960146	-0.310025	PTDSS1	2674
27.2109	27.0815	27.1408	27.2207	27.1969	27.11	26.9289	27.1257	27.1891	27.2117					22	22	21	48	48	48	50.909	0	313.08	8818300000	223	0.103994	0.787057	0.01661	1.01158	0.279357	IDH2	2676
27.5209	27.6788	27.4842	27.6305	27.6632	27.7178	27.5269	27.5159	27.6121	27.5818					20	20	18	73.8	73.8	70.5	31.54	0	207.35	14402000000	245	0.644377	0.22679	0.0634918	1.04499	1.30928	PITPNB	2677
26.9435	27.4069	27.2089	27.392	27.5262	27.4951	27.4415	27.3693	27.5022	27.6105					8	8	8	77.9	77.9	77.9	19.529	0	323.31	3588300000	71	0.514356	0.305945	0.130301	1.09452	1.09364	MARCKSL1	2678
24.3857	24.1917	24.3244	24.478	24.493	24.4952	23.9009	24.569	24.2125	24.4828					6	6	5	20.8	20.8	17.8	45.567	0	7.1313	454100000	25	0.76133	0.173249	0.180036	1.13291	1.4951	MAPKAPK2	2679
26.9727	27.0074	26.963	27.0635	27.0106	27.022	26.7727	26.9196	27.0213	27.0117					21	21	21	46.8	46.8	46.8	53.801	0	140.52	12429000000	212	0.526693	0.297377	0.0567963	1.04015	1.11462	ALDH9A1	2680
29.6307	29.4007	28.8049	29.384	29.3322	29.21	29.052	29.1213	29.402	29.5343					5	5	5	25.6	25.6	25.6	13.293	0	14.906	11405000000	58	0.215085	0.609418	0.0856876	1.06119	0.531637	RPL34	2681
25.7089	25.4342	25.5021	25.4618	25.6315	25.3641	25.3966	25.6017	25.5617	25.5353					10	10	10	40.8	40.8	40.8	33.269	0	43.458	1539700000	66	0.575141	0.265986	-0.080703	0.945597	-1.19587	RPIA	2682
26.9609	27.1738	27.0261	27.1444	27.1562	27.1712	26.7653	26.9456	27.0302	27.0953					16	16	16	42.4	42.4	42.4	57.548	0	207.08	7177800000	140	0.790029	0.16217	0.118288	1.08545	1.53981	LMAN1	2683
28.5633	28.7896	28.8387	28.7475	28.7638	28.8336	28.7709	28.7522	28.7496	28.7383					48	48	48	77.4	77.4	77.4	85.237	0	323.31	46178000000	595	0.301967	0.498922	0.0349731	1.02454	0.708217	NASP	2684
25.2307	25.1441	25.2257	25.104	25.136	25.1997	25.2761	25.186	25.1674	25.237					12	12	12	50.4	50.4	50.4	40.97	0	149.85	1758200000	97	0.446969	0.357298	-0.0330341	0.977363	-0.976755	DHPS	2687
30.0002	30.0337	30.1917	30.0238	29.9969	30.0417	30.001	30.0817	29.9614	29.9506					43	43	43	65.3	65.3	65.3	60.533	0	323.31	125270000000	861	0.0295961	0.934123	-0.00394402	0.99727	-0.0852953	CCT3	2688
25.4606	25.2625	25.4809	25.3453	25.2116	25.3527	25.6624	25.5999	25.0935	25.3693					10	10	10	36.3	36.3	36.3	33.535	0	38.473	2189400000	87	0.0121101	0.972501	0.00413895	1.00287	0.0355651	MRPL19	2689
29.0363	29.0851	28.9276	28.9912	28.9687	29.0477	29.0465	28.9569	29.085	29.0242					34	34	34	71.5	71.5	71.5	49.541	0	323.31	55790000000	616	0.0833891	0.825298	0.00821419	1.00571	0.22809	TUFM	2690
24.7994	24.5617	24.4606	24.3451	24.5306	24.6767	24.4209	24.6152	24.5708	24.4149					7	7	6	27.5	27.5	24.2	26.736	0	9.2721	797290000	39	0.14287	0.719664	-0.0337143	0.976902	-0.371844	CDC34	2691
28.8588	28.9819	28.872	28.8937	29.0504	28.8431	28.9454	28.6284	28.8618	28.8719					4	4	4	43	43	43	10.112	0	102.97	12051000000	73	0.499048	0.316922	-0.0738873	0.950075	-1.06744	SRP9;DKFZp564M2223	2694
27.8532	27.8203	27.9051	27.8159	27.8494	27.8521	27.8523	27.8216	27.7998	27.7905					46	46	46	63.3	63.3	63.3	106.81	0	323.31	35685000000	558	0.862044	0.13739	-0.031897	0.978133	-1.65078	AARS	2695
25.8136	25.7594	25.9104	25.9651	25.943	25.9105	25.9272	25.9589	25.8202	25.8698					30	30	30	49.6	49.6	49.6	85.472	0	323.31	6712000000	238	0.0770154	0.8375	0.00985832	1.00686	0.211879	CARS	2696
28.337	28.3607	28.298	28.3337	28.2771	28.3654	28.3785	28.3686	28.2665	28.3525					29	29	29	54.1	54.1	54.1	61.312	0	323.31	30104000000	398	1.14517	0.0715863	0.044775	1.03152	2.07575	SARS	2697
25.5916	25.6324	25.521	25.5406	25.7383	25.6644	25.6703	25.5591	25.7611	25.7516					16	16	16	49.8	49.8	49.8	49.83	0	283.3	3097300000	133	0.179925	0.660808	-0.0268375	0.98157	-0.455573	PPM1F	2698
27.9985	27.9005	28.0391	27.9673	27.8511	27.8543	28.3033	28.2046	27.902	27.8444					9	9	9	43.4	43.4	43.4	22.949	0	240.55	10492000000	151	0.261693	0.547403	-0.0645744	0.956227	-0.628169	PSMB3	2700
27.6757	27.7483	27.6149	27.5472	27.5669	27.5739	27.095	27.5082	27.5607	27.6554					12	12	12	61.2	61.2	61.2	22.836	0	95.661	10325000000	136	0.417622	0.382277	0.103976	1.07473	0.924477	PSMB2	2701
27.521	27.5511	27.5164	27.6376	27.5237	27.6026	27.6972	27.6519	27.5198	27.5805					35	35	35	47.5	47.5	47.5	101.89	0	323.31	26997000000	442	0.595924	0.253557	0.0491135	1.03463	1.23023	MCM2	2702
25.1212	25.4955	25.6339	25.47	25.3667	25.2128	25.3807	25.538	25.3995	25.4112					11	11	11	24.1	24.1	24.1	70.389	0	54.409	1145600000	62	0.179443	0.661541	0.0451084	1.03176	0.454509	ACADVL	2703
24.9346	25.0951	25.1149	25.0649	25.0603	24.9608	25.0152	24.9936	25.2577	25.0443					35	35	35	23.4	23.4	23.4	241.64	0	106.5	3105700000	157	0.326689	0.471315	-0.0447945	0.969428	-0.756011	YLPM1	2704
27.4868	27.8274	27.8344	27.6721	27.6146	27.6402	27.7275	27.8471	27.6472	27.6887					12	12	12	44.3	44.3	44.3	24.976	0	217.16	10211000000	151	0.468748	0.339822	0.0729843	1.05189	1.01499	TMED10	2705
26.5516	26.7575	26.7041	26.6691	26.7632	26.7642	26.5562	26.6409	26.7774	26.6738					24	24	24	30.5	30.5	30.5	100.18	0	216.19	8783900000	219	0.225896	0.594434	0.0306004	1.02144	0.554438	RBM25	2706
26.1261	26.3244	26.0726	26.2409	26.3275	26.266	26.0696	25.8954	26.421	26.2176					11	11	11	36.8	36.8	36.8	38.989	0	55.734	3027100000	85	0.0491586	0.892979	-0.014489	0.990007	-0.138877	EIF2B2	2709
28.8381	29.0744	28.8643	28.817	29.0001	28.8714	28.7432	28.66	28.7609	28.8147					11	11	11	84.9	84.9	84.9	13.802	0	191.44	19971000000	231	0.0264402	0.940935	0.00618935	1.0043	0.0764539	HINT1	2710
25.9935	26.0636	25.9965	26.019	26.0605	26.0333	26.0284	25.923	26.075	26.0196					47	47	47	47.1	47.1	47.1	153.94	0	323.31	7748500000	312	0.279362	0.525579	-0.0190941	0.986852	-0.663642	NUP153	2711
26.3038	26.4069	26.3417	26.3844	26.3948	26.3962	26.2684	26.381	26.3983	26.3853					105	105	72	47.6	47.6	33.3	358.2	0	323.31	18545000000	735	1.03719	0.0917931	0.0493809	1.03482	1.91519	RANBP2	2712
25.6707	25.6031	25.9077	25.785	25.6044	25.6498	25.8929	25.8823	25.5776	25.6969					12	12	12	53.1	53.1	53.1	42.91	0	182.15	3114700000	114	0.0288607	0.935706	-0.00721512	0.995011	-0.0832402	SEPHS1	2713
28.0391	28.047	28.1209	28.0664	28.0799	28.0515	28.043	28.0517	27.9765	28.1086					41	41	41	70.1	70.1	70.1	76.715	0	323.31	34036000000	493	0.198679	0.632879	0.0131721	1.00917	0.496523	GMPS	2714
24.1867	24.1366	24.1726	24.2102	24.1789	24.2167	24.357	24.324	24.1556	24.176					18	18	18	24.9	24.9	24.9	112.91	0	72.835	1720300000	114	0.0180693	0.959248	0.00255661	1.00177	0.0527201	LIG3	2715
24.4558	24.6538	24.6458	24.3727	24.747	24.5018	24.2201	24.4358	24.3191	24.6562					10	5	5	33.1	18.1	18.1	42.142	0	6.5533	470700000	24	0.159163	0.693166	0.046492	1.03275	0.409148	GNAQ	2716
27.2842	27.4551	27.5172	27.3719	27.3644	27.4371	27.4607	27.3259	27.3387	27.3902					15	15	15	45.1	45.1	45.1	39.591	0	201.83	9496200000	168	0.0214092	0.951899	0.00299568	1.00208	0.0622398	IDH3A	2717
24.0566	24.2162	24.5274	24.1455	24.2831	24.3847	24.3184	24.2924	24.1741	24.2329					7	7	7	31.2	31.2	31.2	34.165	0	8.6655	454860000	31	0.0721837	0.846869	-0.0176003	0.987875	-0.199473	SULT1A1;SULT1A2	2718
28.6175	28.6011	28.5903	28.5544	28.5225	28.6568	28.5845	28.518	28.5364	28.5168					44	44	31	80.9	80.9	62.9	50.663	0	323.31	54055000000	583	0.00871619	0.98013	-0.000823593	0.999429	-0.0256946	GDI2	2719
26.5417	26.6979	26.6862	26.6425	26.7121	26.6736	26.6648	26.6565	26.7414	26.6558					14	14	14	66.5	66.5	66.5	28.994	0	239.08	7406100000	156	0.0390253	0.91406	-0.00397263	0.99725	-0.111378	EMD	2720
28.252	28.0898	28.2993	28.0445	28.0562	28.0587	28.1648	28.1592	28.0776	28.0047					20	20	20	52.9	52.9	52.9	46.44	0	323.31	16281000000	290	0.977053	0.105426	-0.0985802	0.933952	-1.8251	SERPINH1	2723
29.8807	30.0461	29.8589	29.8701	29.9713	29.9586	29.7011	29.7694	29.9167	29.9068					18	18	18	44.7	44.7	44.7	41.331	0	184.07	47576000000	295	0.291956	0.510557	0.044466	1.0313	0.688584	ST13;ST13P5;ST13P4	2724
26.7272	26.7123	26.8049	26.6276	26.6831	26.7471	26.8009	26.8006	26.7827	26.7098					23	23	23	65.7	65.7	65.7	52.891	0	323.31	8999800000	260	0.514517	0.305832	-0.0402927	0.972458	-1.09392	METAP2	2727
25.1694	25.3429	25.7282	25.4686	25.6132	25.5397	25.5833	25.5616	25.4527	25.4703					8	8	8	74.8	74.8	74.8	16.829	0	60.056	1573300000	61	0.119885	0.758778	-0.0327301	0.977569	-0.317793	NUDT2	2728
24.4263	24.6587	24.5696	24.7222	24.6081	24.6208	24.8957	24.8251	24.5238	24.7623					8	8	8	32.7	32.7	32.7	39.038	0	13.402	798110000	42	0.640641	0.228749	0.113129	1.08157	1.30324	CDK7	2729
27.9871	27.9834	28.1074	28.0878	28.0709	27.9016	28.2668	28.3222	28.1052	28.2117					21	21	21	10.8	10.8	10.8	250.75	0	24.197	4121300000	87	0.0240559	0.946115	-0.00616226	0.995738	-0.0697362	KNTC1	2730
24.6836	24.7199	24.9684	24.7473	24.7915	24.848	24.9788	24.9504	24.81	24.8964					12	11	11	40.3	38.2	38.2	42.777	0	31.726	1567600000	82	0.0713498	0.848497	-0.0140495	0.990309	-0.197322	CDK9	2731
29.9093	29.9805	29.9194	29.9304	29.9349	29.9764	29.9319	29.8896	29.945	29.9153					41	41	41	77.4	77.4	77.4	59.62	0	323.31	132670000000	950	0.225696	0.594708	0.0103382	1.00719	0.554019	CCT8	2732
30.3153	30.2476	30.1923	30.2732	30.2541	30.2564	30.2519	30.2073	30.2495	30.238					35	35	35	69.4	69.4	69.4	57.924	0	323.31	112230000000	732	0.138837	0.726379	-0.00809746	0.994403	-0.362485	CCT4	2733
26.1103	26.0708	26.0723	26.1105	26.1335	26.1007	25.9789	25.8929	26.1297	26.0138					17	17	17	33.1	33.1	33.1	54.389	0	139.62	6020000000	154	0.438011	0.364745	-0.047229	0.967793	-0.960893	ANXA11	2734
25.4026	25.4046	25.4905	25.4947	25.5226	25.4259	25.5812	25.6076	25.4913	25.4475					24	24	22	43.9	43.9	41.5	82.842	0	102.97	3898000000	177	0.184788	0.653449	-0.0215836	0.985151	-0.466279	PAPOLA	2735
26.6214	26.7671	26.8831	26.6483	26.7141	26.8249	26.7423	26.8598	26.7301	26.5849					20	19	18	45.3	44.1	41.3	74.222	0	254.93	4043200000	143	0.00601136	0.986254	-0.00119247	0.999174	-0.017775	FXR2	2736
27.3144	27.3459	27.5125	27.4345	27.4049	27.3482	27.5393	27.5013	27.3532	27.3691					9	9	3	66.2	66.2	23.1	23.482	0	211.08	6862700000	148	0.187329	0.649637	-0.0250893	0.98276	-0.471847	RAB5C	2737
27.9185	27.9062	28.0318	27.8787	27.9389	27.8796	27.9275	27.9887	27.9268	27.8671					17	17	17	76.8	76.8	76.8	23.489	0	323.31	19084000000	213	0.740835	0.181621	-0.0446457	0.969528	-1.46298	RAB7A	2738
24.3688	24.4294	24.6915	24.4024	24.6042	24.5093	24.782	24.6795	24.4635	24.5863					8	8	8	54.2	54.2	54.2	22.837	0	25.134	879950000	54	0.282108	0.522266	-0.0605816	0.958877	-0.669104	RAB9A	2739
25.2016	24.9989	25.336	24.9745	25.0141	25.0103	25.5373	25.3655	25.1705	25.1696					8	5	5	44.8	32	32	22.774	0	65.676	878390000	35	0.633049	0.232783	-0.148159	0.902401	-1.29092	RAB13	2740
26.486	26.4651	26.7158	26.5797	26.5684	26.5338	26.7475	26.6807	26.5306	26.5912					16	16	16	53.3	53.3	53.3	45.566	0	141.48	5826600000	154	0.26279	0.546022	-0.0395275	0.972974	-0.630388	DAP3	2742
25.6621	25.6584	25.8007	25.6264	25.5776	25.7241	25.8653	25.8395	25.6514	25.6128					6	6	6	40.5	40.5	40.5	20.478	0	82.73	2016400000	64	0.106787	0.782011	-0.0192062	0.986775	-0.286181	DUSP3	2743
26.5147	26.6298	26.8048	26.6439	26.7402	26.7116	26.7468	26.7788	26.6818	26.7176					12	12	3	44.3	44.3	13.2	42.794	0	280.98	5955300000	133	0.00769177	0.982445	-0.00128517	0.99911	-0.0227008	IDH3G	2745
25.8401	26.0251	25.7716	25.8272	25.8578	25.8299	25.9402	25.8794	25.9602	25.9333					14	14	14	46.7	46.7	46.7	42.272	0	66.12	2399700000	96	0.197716	0.634284	0.0249989	1.01748	0.494443	GALK1	2746
28.1822	28.1712	27.9237	28.1933	28.0648	27.9804	28.156	27.9423	28.1195	28.0313					6	6	6	37	37	37	18.998	0	79.301	9262200000	116	0.143848	0.718046	-0.0255253	0.982463	-0.374106	SSR4	2747
27.6665	27.7971	27.4855	27.7307	27.6961	27.682	27.6786	27.6444	27.7255	27.7401					13	13	13	38.2	38.2	38.2	27.991	0	182.58	11627000000	142	0.684565	0.206745	0.0684254	1.04857	1.37386	BCAP31	2748
24.3705	24.4945	24.6122	24.5681	24.5579	24.3722	24.8052	24.8464	24.4349	24.4843					8	8	8	38.8	38.8	38.8	28.18	0	20.485	981850000	61	0.00927928	0.97886	-0.00300407	0.99792	-0.0273373	TPMT	2749
24.1761	24.6064	24.2767	24.413	24.5031	24.4174	24.0394	24.4767	24.3883	24.4542					8	8	8	22.8	22.8	22.8	52.44	0	15.683	739640000	38	1.25347	0.0557866	0.196824	1.14617	2.23584	MECP2	2750
26.2898	26.4225	26.4615	26.4537	26.4184	26.4391	26.5	26.503	26.3542	26.411					47	47	1	33.8	33.8	1.4	208.73	0	323.31	14344000000	488	0.463568	0.3439	0.0410828	1.02889	1.00594	HCFC1	2751
28.241	28.1686	28.3011	28.0626	28.1705	28.191	28.093	28.2478	28.1377	28.1925					11	11	11	27.9	27.9	27.9	57.214	0	122.45	6236400000	98	0.127997	0.744737	-0.0161613	0.98886	-0.337069	ALDH5A1	2752
27.6625	27.6663	27.8702	27.7992	27.6893	27.6572	27.988	27.652	27.5797	27.6831					13	13	13	51.5	51.5	51.5	37.025	0	182.44	10135000000	218	0.369073	0.427491	-0.0663818	0.95503	-0.835861	PSMD7	2753
25.5886	25.435	25.3931	25.6145	25.5656	25.4933	25.7456	25.6118	25.4924	25.4882					10	10	10	47.7	47.7	47.7	24.935	0	29.489	1646800000	86	0.162545	0.687789	-0.028513	0.98043	-0.416792	VAMP7	2757
26.6709	26.6299	26.6863	26.7619	26.6842	26.7069	26.7538	26.6845	26.5918	26.5446					29	29	19	44.3	44.3	27.8	83.735	0	68.614	4441400000	161	0.0971746	0.799513	-0.0118275	0.991835	-0.262576	RPS6KA3	2758
27.7437	27.9602	27.9593	27.8635	27.9315	27.975	28.0742	27.8252	27.9106	27.8553					19	19	18	72.1	72.1	68.8	26.788	0	323.31	16981000000	233	0.18126	0.658779	-0.0280117	0.980771	-0.458519	HDGF	2759
24.4086	24.4851	24.5782	24.5759	24.7191	24.655	24.9076	24.8807	24.8346	24.8282					8	8	8	36.2	36.2	36.2	35.823	0	25.128	816980000	28	0.0136198	0.969126	-0.00466003	0.996775	-0.0399321	MNAT1	2760
27.5924	27.8569	27.9851	27.7223	27.9229	27.8424	27.9429	27.8634	27.7866	27.6897					9	9	9	59.3	59.3	59.3	20.105	0	105.84	7071100000	123	0.264769	0.543539	-0.05107	0.96522	-0.634386	NDUFA8	2761
28.6067	28.6548	28.5644	28.6223	28.606	28.5825	28.5665	28.5252	28.5743	28.5537					30	30	30	72.5	72.5	72.5	53.139	0	323.31	37455000000	384	0.0588249	0.873323	0.00412903	1.00287	0.164624	PGD	2763
30.0217	30.0358	30.045	29.9928	29.9791	29.9724	29.9361	29.9762	29.9807	29.9256					46	46	25	66.7	66.7	34.9	77.515	0	323.31	131300000000	905	0.182662	0.656656	-0.0119553	0.991747	-0.461606	HNRNPM	2764
25.3689	25.3139	25.4876	25.4993	25.4706	25.4671	25.5909	25.6033	25.5311	25.5735					17	11	10	34.2	19.9	18.6	60.221	0	88.66	2433000000	85	0.00870811	0.980149	0.00160675	1.00111	0.025671	KPNA1	2765
25.3834	25.6175	25.5009	25.4665	25.5649	25.7367	25.7099	25.3381	25.6174	25.545					4	4	4	27.6	27.6	27.6	18.001	0	20.633	839550000	27	0.0598079	0.871349	-0.0145397	0.989972	-0.167217	NCBP2	2766
25.5808	25.6878	25.6384	25.7745	25.7485	25.6602	25.5763	25.7106	25.6329	25.6908					23	23	23	54.4	54.4	54.4	66.316	0	174.48	3993200000	168	1.02757	0.0938491	0.0694126	1.04929	1.90083	RAP1GDS1	2767
25.012	25.0815	25.3696	25.2813	25.3046	25.226	25.0248	25.2166	25.2068	25.0326					8	8	8	19.4	19.4	19.4	58.259	0	242.35	1213600000	58	0.0664732	0.858078	-0.0159279	0.98902	-0.184677	AGFG1	2769
28.1325	28.19	28.2558	27.9789	28.0837	28.1575	28.1524	28.1057	28.0939	28.0201					16	14	14	62.9	56.4	56.4	45.671	0	323.31	22846000000	292	0.491589	0.322412	-0.0532013	0.963795	-1.05461	HNRNPF	2770
25.9859	25.9502	26.1325	25.985	26.0385	26.0004	26.0598	26.1692	26.0008	26.052					40	40	40	41	41	41	152.78	0	323.31	10077000000	351	0.0973726	0.799148	-0.0121231	0.991632	-0.263066	MSH6	2771
25.9457	25.9594	25.7228	25.9646	26.0649	25.9431	25.7719	25.8117	25.9755	25.9674					5	5	5	53.3	53.3	53.3	14.494	0	43.56	1883400000	34	0.18529	0.652695	0.0331059	1.02321	0.46738	HRSP12	2775
26.3465	26.2751	26.3792	26.2967	26.4159	26.5725	26.5912	26.614	26.2801	26.377					16	16	16	52.7	52.7	52.7	41.268	0	204.55	5028500000	117	0.104154	0.786767	0.0244804	1.01711	0.279749	SMS	2776
26.468	26.6129	26.4906	26.4703	26.5357	26.5109	26.5795	26.5396	26.4896	26.5483					38	34	34	48.3	44.2	44.2	102.38	0	267.07	9712000000	290	0.334008	0.463438	0.0237469	1.0166	0.769983	HK2	2777
27.9134	28.0622	27.8144	28.0582	27.9322	28.0418	27.7989	27.8422	27.9339	27.9417					26	26	26	41.2	41.2	41.2	78.839	0	187.71	7688000000	159	1.17698	0.0665304	0.110659	1.07972	2.12284	THOP1	2779
27.5614	27.7022	27.7173	27.5906	27.6422	27.7457	27.7864	27.8136	27.6426	27.6506					12	10	10	66.4	57	57	32.922	0	323.31	11597000000	169	0.231213	0.587201	0.0305824	1.02142	0.565558	CAPZA1	2780
25.6652	25.6188	25.6995	25.6726	25.6574	25.6757	25.6059	25.7005	25.6599	25.7059					50	50	50	37.1	37.1	37.1	197.58	0	323.31	9011300000	355	0.346877	0.449907	0.0171021	1.01192	0.794358	NUP98	2781
26.4586	26.3732	26.2089	26.3687	26.4611	26.3731	26.1245	26.1705	26.3621	26.2407					12	12	12	47.6	47.6	47.6	33.428	0	72.677	4064600000	85	0.0814457	0.829	-0.0177837	0.987749	-0.223165	BLVRA	2782
27.004	26.9407	27.0906	26.9598	26.9995	26.9736	26.9704	27.1103	26.8206	26.9791					11	11	11	47.9	47.9	47.9	34.012	0	61.861	7419800000	146	0.110058	0.776143	0.0156792	1.01093	0.294133	SLC25A1	2783
25.1029	25.2766	25.1935	25.2744	25.3194	25.3249	25.2135	25.1709	25.346	25.2689					11	11	11	45	45	45	41.738	0	169.05	2357700000	101	0.224757	0.595996	0.0280861	1.01966	0.552048	ARFIP1	2785
24.9873	25.3052	25.1259	24.9888	25.0485	25.2519	25.4234	25.1709	24.9473	25.1386					5	5	5	25.6	25.6	25.6	34.534	0	18.682	751950000	33	0.268619	0.538742	0.0646149	1.04581	0.642142	NUBP1	2786
28.9437	28.9672	28.9694	28.963	28.9291	28.9623	28.8858	28.9423	28.9019	28.9253					57	57	57	57.2	57.2	57.2	120.84	0	323.31	88857000000	1054	0.793592	0.160845	0.0260323	1.01821	1.54534	ACLY	2787
27.0522	27.2737	27.1513	27.1505	27.1757	27.1159	27.1151	27.0449	27.0773	27.0271					9	9	9	35.5	35.5	35.5	36.249	0	177.12	4877200000	95	0.0584832	0.874011	0.00811996	1.00564	0.163722	SUCLG1	2790
24.5274	24.6305	24.4095	24.6093	24.4706	24.7367	24.0777	24.4375	24.5001	24.6759					11	11	11	37.5	37.5	37.5	43.404	0	54.269	1100200000	61	1.29332	0.0508956	0.220924	1.16548	2.29463	MVD	2791
25.5174	25.5382	25.7765	25.7882	25.6431	25.7262	25.7472	25.7337	25.5871	25.7039					7	7	7	21.1	21.1	21.1	36.924	0	60.129	2277000000	56	0.287905	0.515341	0.0437725	1.03081	0.68059	RABGGTB	2793
27.5786	27.5748	27.5669	27.5553	27.5368	27.5595	27.6942	27.6808	27.4948	27.5955					42	42	42	54.7	54.7	54.7	107.14	0	323.31	23526000000	449	0.185477	0.652414	0.0189293	1.01321	0.467791	COPB1	2794
27.7393	27.685	27.8629	27.7508	27.7418	27.7291	27.7775	27.7341	27.7343	27.7391					69	69	69	62.5	62.5	62.5	138.34	0	323.31	40160000000	714	0.850535	0.14108	-0.0435448	0.970268	-1.63315	COPA	2795
26.0882	26.2182	26.4196	26.1403	26.2235	26.2452	26.4008	26.3045	26.3453	26.2282					15	15	15	62.3	62.3	62.3	30.601	0	90.604	4507900000	135	0.466304	0.34174	-0.0682064	0.953823	-1.01072	HCCS	2798
28.1783	28.1844	28.1964	28.2651	28.2244	28.3017	28.2393	28.0541	28.36	28.336					10	10	10	19.6	19.6	19.6	53.944	0	276.83	8577400000	127	0.0690204	0.85306	-0.0113953	0.992132	-0.191295	SLC16A1	2802
25.26	25.1694	25.2015	25.2815	25.1316	25.3135	25.1645	24.928	25.1581	25.3246					9	9	9	23.1	23.1	23.1	39.75	0	45.503	1371200000	62	0.0969947	0.799844	0.0202843	1.01416	0.262131	IST1	2803
28.8528	29.1314	28.8068	28.9806	29.1037	29.16	28.8648	28.701	28.9915	28.99					9	9	9	42.5	42.5	42.5	14.395	0	181.84	17650000000	160	0.298491	0.502932	0.0686607	1.04874	0.701419	SUB1	2804
27.7127	27.7383	27.9579	27.7636	27.8258	27.9218	27.7999	27.7302	27.7593	27.7679					10	10	10	66.7	66.7	66.7	26.215	0	323.31	6707700000	128	0.196916	0.635454	-0.026741	0.981635	-0.492711	CLNS1A	2806
28.4552	28.4701	28.5633	28.5051	28.4596	28.4983	28.5556	28.6094	28.4485	28.4815					47	47	47	68.6	68.6	68.6	75.378	0	323.31	40914000000	615	0.181113	0.659002	0.0164333	1.01146	0.458195	RARS	2807
22.9601	23.2122	23.2402	23.3605	23.0416	23.1142	23.208	23.3067	23.2117	23.109					9	9	9	14.5	14.5	14.5	111.83	0	9.3342	309100000	22	0.563446	0.273246	0.0881889	1.06303	1.17641	HIRA	2808
28.2756	28.3511	28.2099	28.3487	28.4017	28.3563	28.1769	28.1589	28.3639	28.3829					42	42	42	77.3	77.3	77.3	59.143	0	323.31	52269000000	602	0.234955	0.582164	0.0339943	1.02384	0.573348	YARS	2809
26.597	26.6417	26.5835	26.6587	26.6835	26.6938	26.5958	26.7305	26.5491	26.5891					24	24	23	61.3	61.3	59.9	56.068	0	323.31	7854900000	218	1.00585	0.098662	0.0609623	1.04316	1.86831	USP14	2810
25.5958	25.4878	25.7302	25.4737	25.5114	25.5765	25.6739	25.5928	25.4181	25.6193					12	12	11	45.9	45.9	42.9	37.579	0	121.59	2209700000	119	0.232793	0.585069	-0.0358414	0.975463	-0.56885	PRKAG1	2811
25.5186	25.5125	25.2131	25.4275	25.4738	25.3339	25.4599	25.3765	25.5633	25.2614					10	10	7	28.3	28.3	19.2	62.319	0	26.864	1784000000	60	0.378725	0.418095	-0.0633812	0.957019	-0.853706	PRKAA2	2812
26.5641	26.4607	26.7836	26.5003	26.638	26.6031	26.8617	26.8116	26.5331	26.5305					9	9	9	32.9	32.9	32.9	42.966	0	33.893	2798700000	81	0.499514	0.316582	-0.0948425	0.936374	-1.06824	BCAT1	2813
27.5153	27.6136	27.825	27.6453	27.6276	27.6048	27.7255	27.8123	27.5555	27.5795					10	10	10	39.4	39.4	39.4	31.512	0	104.67	12249000000	158	0.00663378	0.984841	0.00137634	1.00095	0.0196016	ATP1B3	2815
25.229	25.529	25.6313	25.4668	25.4854	25.6834	25.6416	25.4813	25.3809	25.4962					12	9	9	60.9	53.7	53.7	39.609	0	113.05	1738300000	75	0.277883	0.527372	0.0577229	1.04082	0.660694	RAD23A	2816
27.4092	27.6168	27.7225	27.4158	27.6303	27.4966	27.5317	27.5304	27.5306	27.4637					18	18	15	54	54	54	43.171	0	208.93	13028000000	172	0.437805	0.364918	-0.0601891	0.959138	-0.960527	RAD23B	2817
28.1692	28.2308	28.1566	28.2062	28.196	28.1914	28.0744	28.1429	28.1739	28.163					47	47	47	57	57	57	87.301	0	323.31	39032000000	657	0.614673	0.242844	0.032822	1.02301	1.26099	ALDH18A1	2820
26.3293	26.3262	26.4356	26.375	26.3566	26.4399	26.4005	26.4931	26.3747	26.3614					18	18	18	74.6	74.6	74.6	33.232	0	216.87	5972500000	140	0.231579	0.586707	0.0198078	1.01382	0.566321	NAPA	2821
27.8133	27.8843	28.013	27.8389	27.8795	27.8772	27.9325	27.9972	27.8917	27.8538					16	16	16	41.1	41.1	41.1	49.222	0	114.54	15967000000	212	0.13985	0.724686	-0.0157475	0.989144	-0.364842	EIF5	2822
23.9826	24.0721	24.1147	24.1499	23.9756	23.9163	24.1471	23.9942	23.8837	23.8622					12	12	12	14.9	14.9	14.9	131.45	0	29.835	733520000	52	0.115451	0.766565	-0.0218002	0.985003	-0.307161	SLC12A2	2823
27.0958	27.2075	27.1644	27.0392	27.1351	27.0565	26.9885	27.039	27.1125	27.0815					13	13	11	46.7	46.7	39.3	40.736	0	323.31	8439300000	140	0.126005	0.748161	-0.0144932	0.990004	-0.332357	PSMD4	2824
34.1094	34.1145	34.2054	34.1607	34.125	34.1302	34.2569	34.2221	34.0789	34.1442					46	46	46	55.8	55.8	55.8	110.42	0	323.31	249380000000	706	0.00722798	0.983495	-0.00080719	0.999441	-0.0213431	CSE1L	2826
25.7701	25.918	26.0982	25.7069	25.8719	25.9313	25.5893	25.6882	25.9178	25.7909					8	8	8	21.9	21.9	21.9	51.958	0	128.17	2081100000	72	0.168976	0.677679	-0.042382	0.97105	-0.431239	MFAP1	2827
27.0401	27.1256	27.0395	27.0089	27.01	27.0225	26.9235	26.9685	27.0275	27.0284					26	26	26	61	61	61	51.294	0	200.27	14865000000	275	0.282388	0.52193	0.022691	1.01585	0.669659	HADHB	2828
26.4203	26.5939	26.7365	26.5795	26.7566	26.7045	26.4608	26.5816	26.6862	26.5949					16	16	16	55.5	55.5	55.5	20.7	0	55.171	5613600000	110	0.00533976	0.98778	-0.00118599	0.999178	-0.0158011	MANF	2829
23.9466	23.9216	23.657	23.5633	23.8561	23.7562	23.7065	23.6299	23.7813	23.5255					4	4	4	18.2	18.2	18.2	34.276	0	51.503	326000000	34	0.602185	0.249928	-0.110204	0.926457	-1.24052	CASP7	2830
25.9803	26.0198	25.8906	26.0088	26.1013	26.0581	26.0676	26.0064	25.9727	26.0591					16	16	16	65.5	65.5	65.5	40.545	0	261.63	5185800000	134	0.305174	0.495252	0.0279728	1.01958	0.714472	ADK	2832
26.4512	26.4984	26.6521	26.5138	26.5317	26.6005	26.5145	26.7117	26.5396	26.5668					44	44	5	45.7	45.7	6.2	136.06	0	323.31	16503000000	415	0.353763	0.44283	0.040411	1.02841	0.807304	ADAR	2833
26.1605	26.1589	26.4494	26.1853	26.2267	26.1537	26.4352	26.6217	26.3204	26.1597					10	10	2	59.8	59.8	16.5	24.327	0	146.06	3170100000	65	0.238728	0.577128	-0.0626022	0.957535	-0.58117	TPD52	2834
26.5535	26.7789	26.8187	26.8167	26.6791	26.7385	26.7733	26.9135	26.7138	26.751					9	9	9	44.4	44.4	44.4	35.54	0	192.4	4833800000	102	0.871868	0.134317	0.0920406	1.06588	1.66579	SEC13	2835
23.8263	24.0336	23.9539	23.878	23.826	23.9029	23.9654	23.7273	23.8013	23.8096					4	4	4	32.7	32.7	32.7	23.449	0	13.859	378310000	31	0.0240967	0.946026	-0.00432014	0.99701	-0.0698513	GFER	2836
27.6283	27.6378	27.711	27.6043	27.5853	27.542	27.5977	27.5255	27.6479	27.6368					15	8	8	45.2	28.1	28.1	49.263	0	99.363	5449200000	103	0.689652	0.204337	-0.0447559	0.969454	-1.38198	HNRNPH2	2837
24.1178	23.9904	24.0808	24.1043	24.221	24.2013	24.0819	23.8817	23.825	23.9818					6	6	5	17.1	17.1	14.8	56.157	0	52.591	550120000	35	0.151184	0.706018	-0.0334007	0.977114	-0.390981	OXCT1	2838
28.3452	28.4274	28.2821	28.4631	28.4428	28.4432	28.2725	28.2723	28.3809	28.4159					38	38	38	53.6	53.6	53.6	92.48	0	323.31	39296000000	529	0.629434	0.234729	0.0596848	1.04224	1.28505	EIF3B	2839
25.9293	25.9523	26.3608	26.246	26.0871	26.008	26.3113	26.4009	25.9472	26.2757					8	8	8	60.5	60.5	60.5	21.994	0	323.31	2435500000	83	0.155262	0.69942	0.0494579	1.03488	0.400289	BID	2840
26.0029	26.0218	25.956	26.078	25.9711	26.0554	25.9594	25.907	25.9319	26.0316					13	13	13	28.4	28.4	28.4	52.839	0	185.68	4739700000	149	0.904319	0.124647	0.0545055	1.0385	1.71521	RRP1	2841
27.8754	27.9293	28.0769	27.9055	28.0058	27.9286	28.1094	28.0879	27.9416	27.9121					35	35	35	49.3	49.3	49.3	101.11	0	323.31	29086000000	481	0.402368	0.395942	-0.0491756	0.966488	-0.896935	MARS	2842
23.4784	23.481	23.7528	23.357	23.3719	23.2485	23.4796	23.5186	23.4034	23.3735					8	8	8	24.7	24.7	24.7	59.536	0	17.147	401450000	29	0.594964	0.254118	-0.101514	0.932054	-1.22865	POLE2	2844
27.3409	27.1691	25.8075	26.3068	26.422	26.2526	25.8645	26.1663	26.7007	26.6922					2	2	2	31.4	31.4	31.4	5.8068	0.0017602	2.6588	1326100000	14	0.0986022	0.796889	0.0903049	1.0646	0.266104	ATP5EP2;ATP5E	2846
26.9147	27.1841	27.2188	27.2547	26.9822	26.9143	27.5022	27.4051	27.2828	27.172					5	5	5	62.3	62.3	62.3	7.9331	0	14.264	3301200000	60	0.0152445	0.965507	0.00592003	1.00411	0.0446157	ATP5I	2847
27.7317	27.9185	27.6108	27.7756	27.8573	27.833	27.4647	27.5832	27.8188	27.7371					9	9	9	56.7	56.7	56.7	26.599	0	323.31	13500000000	131	0.35061	0.446057	0.0728294	1.05178	0.801384	EIF6	2848
26.6979	26.7256	26.9439	26.7925	26.9283	26.8675	26.9864	27.0582	26.8081	26.7773					14	14	10	48.3	48.3	40.7	48.944	0	87.688	5846400000	113	0.140114	0.724246	-0.0287018	0.980302	-0.365454	CTBP2	2849
24.0911	23.9916	24.4458	24.2691	23.926	24.0008	24.6951	24.492	24.0696	24.1399					8	8	8	27.6	27.6	27.6	42.139	0	46.012	770760000	64	0.152822	0.703361	-0.0668465	0.954723	-0.394725	PEX3	2850
35.2119	35.1294	34.9545	35.0501	35.1446	34.9444	34.8339	34.8146	34.8635	34.7245					13	13	4	66.7	66.7	19.8	13.944	0	241.36	861490000000	1214	0.273988	0.532123	-0.0691002	0.953232	-0.652912	H2BFS;HIST1H2BN;HIST1H2BL;HIST1H2BM;HIST1H2BH;HIST2H2BF;HIST1H2BC;HIST1H2BD;HIST1H2BK	2852
25.376	25.5471	26.0186	25.4013	25.7454	25.5813	25.8471	25.8767	25.6462	25.5992					12	12	5	49.3	49.3	16.9	33.224	0	129.99	2521100000	68	0.432342	0.369537	-0.125543	0.916659	-0.950812	C21orf59	2853
25.3471	25.3801	25.6529	25.465	25.5056	25.3865	25.4592	25.5459	25.4121	25.4572					12	12	12	48.3	48.3	48.3	45.489	0	70.671	2118900000	68	0.189023	0.647108	-0.0284351	0.980483	-0.475551	WDR4	2854
27.2191	27.1973	27.0416	27.2475	27.2355	27.1418	27.1592	27.0641	27.1893	27.345					9	9	9	30	30	30	27.978	0	55.322	6742800000	122	0.207316	0.620417	0.0302166	1.02117	0.515088	TMEM33	2855
25.4936	25.5538	25.5718	25.6756	25.6135	25.5729	25.5518	25.5339	25.6268	25.7034					32	32	32	46.5	46.5	46.5	106.37	0	174.23	4725900000	242	0.39037	0.407033	0.0363983	1.02555	0.875081	NUP107	2856
24.841	25.113	24.6038	24.9163	24.8708	24.9081	25.0262	24.9057	24.8752	24.9024					16	16	16	33.9	33.9	33.9	65.304	0	38.088	1557500000	88	0.657556	0.220011	0.105737	1.07604	1.33055	EEFSEC	2857
32.2309	32.2073	32.0495	32.1706	32.1914	32.1925	32.0344	32.0104	32.1424	32.1752					23	23	23	91.2	91.2	91.2	26.669	0	323.31	215370000000	791	0.15889	0.693601	0.0214966	1.01501	0.40853	TPI1	2863
26.9537	27.0212	27.1656	27.1347	26.9902	27.1183	27.0557	26.9555	27.0577	27.0086					3	3	3	37.5	37.5	37.5	9.9743	0	35.912	2937200000	39	0.0213048	0.952128	0.00307961	1.00214	0.0619433	SEC61B	2864
26.326	26.3205	26.2811	26.2682	26.4715	26.4592	26.5905	26.4562	26.4052	26.2769					10	8	8	43.3	38.4	38.4	35.08	0	86.293	2991100000	82	0.3752	0.421502	-0.0586502	0.960162	-0.847203	PPP4C	2865
[truncated: 2,128 more rows]

## Sheet: Fig.7f
NT	T
1	1.18371
1	1.17004
1	0.806672

## Sheet: Fig.7g
NT	T
1	0.628
1	1.01
1	0.93

## Sheet: Fig.7h
	bcr-abl1			dPspCas13b
	NT	T		NT	T
	1	0.910889		1	0.713953
	1	0.794697		1	0.747485
	1	1.04081		1	1.34798

## Sheet: Fig.7i
LFQ log2 intensity NT 21	LFQ log2 intensity NT 22	LFQ log2 intensity NT 23	LFQ log2 intensity NT 24	LFQ log2 intensity NT 25	LFQ log2 intensity T 26	LFQ log2 intensity T 27	LFQ log2 intensity T 28	LFQ log2 intensity T 29	LFQ log2 intensity T 30	Only identified by site	Reverse	Taxonomy IDs	Peptides	Razor + unique peptides	Unique peptides	Sequence coverage [%]	Unique + razor sequence coverage [%]	Unique sequence coverage [%]	Mol. weight [kDa]	Q-value	Score	Intensity	MS/MS count	Student's T-test -Log p-value tar_NT	Student's T-test q-value tar_NT	log2FC-Student's T-test Difference tar_NT	Student's T-test Test statistic tar_NT	Gene names	id	p value	fold change
NaN	23.0729	22.9951	23.6479	24.5935	24.2063	23.9145	25.9501	NaN	24.1774			-1	1	1	1	31.8	31.8	31.8	5.0256	0	13.589	478590000	30	0.826436	1	0.984738	0.379442	TMSB10	2654	0.14913	1.97895
22.4772	24.7436	23.0662	22.0123	26.2917	23.3101	23.1718	24.2919	28.8228	23.5209			-1	32	27	11	60	56.1	32.4	51.621	0	323.31	5329400000	127	0.288117	1	0.90528	0.271911	type I cytoskeletal 14	KRT14	0.51509	1.87291
29.682	29.9364	30.6003	31.0706	30.5529	30.8876	30.596	31.034	30.7644	31.5275			-1	18	1	1	75	23.5	23.5	15.404	0	147.99	63958000000	394	1.10137	1	0.593468	0.258576	HIST1H3A;HIST3H3	2666	0.0791825	1.50887
23.4609	23.2069	23.7648	23.9817	24.7615	24.3382	24.241	24.2401	NaN	24.6179			-1	3	3	3	69.1	69.1	69.1	6.2484	0.00026076	5.6648	570320000	41	0.863455	0.860667	0.524131	0.226693	TOMM7	4470	0.136945	1.43807
26.5882	26.9725	26.2293	26.707	28.3595	28.4787	27.7729	26.6016	28.1945	26.3125			-1	45	42	1	78	75.5	5.6	65.865	0	323.31	24560000000	555	0.395075	0.744571	0.500744	0.195095		857	0.402648	1.41494
24.7143	24.8042	25.0777	24.8479	24.3068	24.6732	25.453	25.3735	25.417	NaN			-1	5	5	5	25.2	25.2	25.2	23.434	0	13.415	1625300000	50	1.19984	0.798133	0.478967	0.216036	mitochondrial	NDUFB5	0.0631189	1.39374
27.7706	29.2814	27.6274	27.8994	29.742	28.0012	28.3007	28.3638	31.9962	28.0246			-1	53	53	38	70.3	70.3	60.7	66.038	0	323.31	119410000000	1034	0.217005	0.840533	0.473147	0.164104	type II cytoskeletal 1	KRT1	0.60673	1.38813
29.8121	29.8248	30.7115	30.2305	30.6401	30.7026	30.8515	30.6724	30.6332	30.6833			-1	19	3	3	77.3	34.8	34.8	14.914	0	276.88	32682000000	118	1.34784	0.729412	0.464805	0.211689	H3F3B;H3F3A;H3F3C	1349	0.0448907	1.38013
24.9234	25.0118	24.7499	24.8399	25.5728	25.2935	24.9188	26.8216	24.6816	25.5599			-1	5	5	5	59.3	59.3	59.3	12.895	0	65.832	1809200000	66	0.510455	0.79	0.435533	0.181421	MTPN	2528	0.308706	1.35241
24.0144	23.8112	24.3919	24.2203	24.0655	24.4145	24.3391	24.6738	24.4178	24.7548			-1	3	3	3	23.5	23.5	23.5	19.198	0	31.297	784340000	50	1.95859	0.796842	0.419339	0.197112	mitochondrial	MRPL49	0.0110005	1.33731
24.7847	24.5698	24.3922	24.8186	25.1761	25.3592	25.1369	25.6169	24.434	25.2702			-1	4	4	4	10.9	10.9	10.9	27.076	0.00028313	7.9598	1241300000	56	0.922007	0.812545	0.415182	0.185488	CLTA	1918	0.119672	1.33347
25.8161	25.3813	25.4911	25.6313	26.2961	26.4675	26.2615	26.3672	25.2137	26.3375			-1	8	8	8	77.9	77.9	77.9	19.529	0	323.31	2807800000	125	0.728001	0.80224	0.406303	0.178077	MARCKSL1	2364	0.187068	1.32529
28.0513	27.6052	27.5504	28.1347	28.88	28.6204	28.582	28.7285	27.4829	28.8337			-1	11	11	11	82.6	82.6	82.6	11.665	0	248.86	18565000000	282	0.56686	0.847077	0.405202	0.172958	RPLP2	1863	0.271107	1.32427
33.6021	33.6754	33.8619	34.1039	34.173	34.626	34.2981	34.4951	33.727	34.2619			-1	19	19	2	75	75	24.3	15.388	0	323.31	1229100000000	1266	1.15364	0.81913	0.398357	0.181835	HIST2H3A	3337	0.0702044	1.31801
23.4803	23.438	23.8212	23.9781	24.192	24.3402	23.9248	24.9688	23.5981	24.0404			-1	6	6	6	39.5	39.5	39.5	13.696	0	12.665	792640000	40	0.725623	0.818074	0.392572	0.172726	mitochondrial	COX5B	0.188095	1.31273
25.334	24.934	24.7906	25.2813	25.9025	25.8947	25.7657	26.3158	24.3849	25.6553			-1	4	4	4	67.8	67.8	67.8	10.044	0	29.687	2086000000	73	0.42613	0.932556	0.354787	0.149224	DBI	1878	0.374861	1.2788
23.3086	23.83	23.2194	NaN	23.3434	24.084	23.3628	NaN	23.8332	23.8105			-1	3	3	3	18.7	18.7	18.7	15.876	0	11.466	458700000	40	0.858128	0.943484	0.347286	0.157613	NR2C2AP	3440	0.138635	1.27217
24.2043	NaN	23.8146	23.6838	24.3525	24.0633	24.0732	25.2719	23.6034	24.7265			-1	4	4	4	62.9	62.9	62.9	11.74	0.00025113	4.7473	691980000	13	0.41617	0.872696	0.333908	0.141533	N-terminally processed	S100A11	0.383557	1.26042
27.403	29.0549	27.1776	27.6302	29.3651	28.8353	28.7167	27.6301	29.2582	27.8435			-1	47	47	39	55.9	55.9	51.3	63.345	0	323.31	57269000000	772	0.250103	0.922386	0.330561	0.129797	type I cytoskeletal 10	KRT10	0.562208	1.2575
27.465	27.1844	27.3032	27.3993	27.8902	27.7728	27.6077	28.3149	27.1402	28.0591			-1	7	7	7	55.8	55.8	55.8	12.259	0	259.96	7018200000	134	0.71027	0.902632	0.330535	0.147981	ERH	2700	0.194863	1.25748
23.5072	NaN	23.1678	23.7781	23.8325	23.7191	NaN	23.6716	23.949	24.2484			-1	1	1	1	31.6	31.6	31.6	6.7215	0	122.9	608350000	69	0.80427	0.873561	0.325632	0.147924	HNRNPDL	22	0.156939	1.25321
NaN	22.6953	23.3105	23.4145	23.3361	23.5912	23.4578	23.3531	NaN	23.6541			-1	2	2	2	19.4	19.4	19.4	11.133	0.0013806	2.9741	323920000	36	0.92144	0.8673	0.324935	0.149104	SLC35A4	1372	0.119829	1.25261
24.02	24.2061	24.1923	24.1081	NaN	24.151	24.2472	25.4482	23.974	NaN			-1	4	4	4	28.9	28.9	28.9	18.919	0.001578	2.6594	668850000	17	0.424535	0.817185	0.323503	0.138333	mitochondrial	DIABLO	0.37624	1.25136
34.2868	34.1364	34.3416	34.4408	34.5069	34.8789	34.7275	34.7657	34.2926	34.6304			-1	20	20	0	56.6	56.6	0	18.804	0	294.75	1233600000000	2103	1.54501	0.956457	0.316532	0.149399	HIST1H2BN;HIST1H2BM;HIST1H2BH;HIST2H2BF;HIST1H2BC;HIST1H2BD;HIST1H2BL	2530	0.0285096	1.24533
23.2404	23.5641	23.2502	23.4996	23.634	23.7527	23.6959	23.7248	23.7369	23.8602			-1	9	9	9	9.8	9.8	9.8	137.75	0	12.584	731280000	51	2.20375	0.968606	0.316445	0.151693	SKIV2L	3030	0.00625532	1.24526
25.3079	25.16	24.9862	NaN	25.3596	25.3972	25.3681	25.5589	25.4554	25.8172			-1	5	5	5	16.1	16.1	16.1	37.866	0	11.185	1412500000	51	1.49963	0.915568	0.315937	0.149168	DEGS1	1495	0.0316498	1.24482
23.3645	23.6341	23.7896	23.6145	23.9821	23.6992	23.8216	24.11	23.9762	24.3183			-1	6	6	6	18.9	18.9	18.9	50.552	0	24.476	741780000	29	1.13937	0.863273	0.308101	0.143366	TMEM161A	1367	0.0725489	1.23808
23.1008	22.6898	23.217	23.0811	23.4219	23.1778	23.2723	23.4086	23.7985	23.3657			-1	5	5	5	22.1	22.1	22.1	34.566	0.00027263	6.7693	621790000	41	1.02118	0.833714	0.302463	0.140034	SLC25A17	1575	0.0952399	1.23325
23.7296	23.983	23.7042	NaN	23.8819	24.1733	23.8608	24.4454	NaN	24.0167			-1	4	4	4	41.1	41.1	41.1	18.325	0	23.103	562290000	49	1.10868	0.833412	0.299383	0.139836	mitochondrial	MRPL50	0.0778601	1.23062
23.5443	23.6234	23.3203	23.3974	23.674	23.8402	23.8308	23.9326	23.6883	23.7607			-1	4	4	4	6	6	6	113.74	0.00027405	6.9074	433360000	33	2.28393	0.877953	0.298644	0.143683	MAN2B1	1443	0.00520078	1.22999
30.9263	31.138	31.3011	NaN	31.4726	31.4351	31.4625	31.599	31.2936	31.7401			-1	18	4	4	23	10.1	10.1	71.027	0	27.724	49870000000	96	1.20662	0.817538	0.296577	0.138992	HSPA6	2028	0.0621416	1.22823
25.3251	25.5151	25.3323	25.5849	26.1296	25.9322	25.655	26.5078	25.2418	26.0099			-1	8	8	7	60.1	60.1	49.7	18.658	0	48.602	2539200000	97	0.543775	0.914828	0.291943	0.129447	SKP1	2647	0.285907	1.22429
23.7437	NaN	23.7772	23.6881	23.7979	23.7649	24.2135	23.9309	24.0833	24.2096			-1	3	3	3	25.8	25.8	25.8	24.777	0	12.313	819390000	61	1.63269	0.832604	0.288763	0.137513	TMED3	4720	0.0232976	1.22159
24.2453	24.0482	24.3825	24.1629	25.1888	24.4336	24.3365	26.2839	23.5609	24.8062			-1	3	3	3	52.8	52.8	52.8	10.058	0.00028588	8.2513	1002300000	41	0.231481	0.878766	0.278655	0.11181	N-terminally processed	BANF1	0.586839	1.21306
23.7534	23.8961	23.6671	23.8137	23.9872	23.9885	24.1084	23.9187	24.5824	23.8982			-1	6	6	6	22.5	22.5	22.5	39.318	0	12.564	597700000	38	1.09384	0.891467	0.275767	0.128989	MAP2K3	2328	0.0805669	1.21064
23.6934	23.4621	23.4893	23.7442	23.0974	23.7432	23.6169	24.0165	23.5425	23.9072			-1	3	3	3	11.7	11.7	11.7	43.088	0.0002594	5.5125	537010000	32	0.999108	0.908738	0.267991	0.124983	NSUN4	3771	0.100206	1.20413
26.6765	26.4025	26.4787	26.6619	26.4353	27.3507	26.5802	26.7301	26.4919	26.8385			-1	20	3	3	44.8	9.5	9.5	22.35	0	33.553	3230400000	72	0.866956	0.8708	0.267282	0.123674	HIST1H1D	2020	0.135845	1.20354
23.0905	23.0595	23.1095	NaN	22.9294	23.4143	23.003	23.1874	23.5993	23.3672			-1	4	4	4	4.6	4.6	4.6	139.56	0.00026667	6.2358	242650000	28	1.20296	0.9135	0.26703	0.125913	POLG	2476	0.0626672	1.20333
24.3641	24.7204	24.6455	24.79	24.8963	24.9518	25.0038	24.8549	24.9872	24.9478			-1	6	6	6	12.3	12.3	12.3	86.238	0	20.389	759320000	37	1.66407	0.92059	0.26585	0.12699	LRRC41	177	0.0216736	1.20234
23.2717	22.9514	22.9091	NaN	22.9563	23.3938	23.0211	23.3506	23.3339	23.3377			-1	6	6	6	25.1	25.1	25.1	49.967	0	131.65	451040000	49	1.38647	0.927683	0.265272	0.12595	C5orf22	3118	0.0410706	1.20186
31.9481	31.7379	31.8944	32.3427	32.1604	32.4356	32.1035	32.2844	31.9368	32.6482			-1	33	7	7	55.2	19.4	19.4	42.019	0	170.77	184800000000	568	0.844164	0.880282	0.265014	0.122507	alpha cardiac muscle 1;Actin	gamma-enteric smooth muscle;Actin	0.143165	1.20165
[truncated: 3,366 more rows]
[truncated: 2 more columns]

## Sheet: Fig.7j
NT	T
1	1.0075
1	1.19494
1	1.11593

## Sheet: Fig.7k
NT	T
1	0.948
1	0.713
1	0.923

[truncated: 2 more sheets: Fig.7l, Fig.7m]
