# Supplementary material for: Single-base tiled screen unveils design principles of PspCas13b for potent and off-target-free RNA silencing
Source: Nat Struct Mol Biol. 2024 Jul 1;31(11):1702–16. doi: 10.1038/s41594-024-01336-0 (PMC11564092; doi:10.1038/s41594-024-01336-0)
Supplement: Supplementary file 18 — Statistical source data. [file 41594_2024_1336_MOESM18_ESM.xlsx]

## Sheet: Extened. Fig. 1a
	crRNA [fM]	crRNA1												crRNA2												crRNA3												crRNA4
NT	1	0.984956	0.958719	0.887901	0.783962	1.02891	1.07258	1.05063	1.01185	1.03872	1.04674	0.991881	1.14315	0.984956	0.958719	0.887901	0.783962	1.02891	1.07258	1.05063	1.01185	1.03872	1.04674	0.991881	1.14315	0.984956	0.958719	0.887901	0.783962	1.02891	1.07258	1.05063	1.01185	1.03872	1.04674	0.991881	1.14315	0.984956	0.958719	0.887901	0.783962	1.02891	1.07258	1.05063	1.01185	1.03872	1.04674	0.991881	1.14315
1ng	5210	0.796042	0.810283	0.816425	0.78504	0.842114	0.82285	0.846976	0.877334	0.778963	0.732582	0.802818	0.41553	0.688516	0.683346	0.71436	0.668312	0.633797	0.644078	0.57774	0.751872	0.647496	0.641778	0.742596	0.665711	0.838882	0.794064	0.832302	0.709925	0.900024	0.762901	0.749433	0.786326	0.916746	0.963475	0.966391	0.862017	0.994016	1.18815	1.02334	0.953904	0.972936	0.701025	0.798919	1.05719	1.06332	0.763969	0.546507	0.577255
5ng	26030	0.780365	0.635104	0.72941	0.773857	0.508246	0.722222	0.683392	0.548475	0.570682	0.781061	1.09423	0.513343	0.00592619	0.00279589	0.0298957	0.0162694	0.0773575	0.0618079	0.0625725	0.0958695	0.153602	0.130313	0.188844	0.2325	0.657473	0.575383	0.566912	0.547129	0.407593	0.399373	0.409084	0.365834	0.489089	0.655979	0.620486	0.637281	0.606781	0.843158	0.520894	0.873549	0.559552	0.688376	0.718469	0.653753	0.578231	1.02956	0.406919	0.886052
20ng	104000	0.591412	0.461983	0.281334	0.432113	0.411744	0.250007	0.266322	0.37452	0.378114	0.873122	0.297804	0.381839	0.0004637	0.00041771	0.00035928	0.00085033	0.00737946	0.00960225	0.00427029	0.00147689	0.010281	0.0101841	0.0082186	0.00699407	0.102133	0.0901373	0.149371	0.112187	0.205687	0.192959	0.166556	0.15859	0.210067	0.198708	0.194888	0.174327	0.699159	0.50603	0.475037	0.826519	0.430595	0.373965	0.519061	0.532938	0.418942	0.48744	0.69794	0.516167
[truncated: 144 more columns]

## Sheet: Extended Fig. 1c
NT	crRNA12
1	0.940763
1	0.881191
1	0.943742
