# Supplementary material for: Single-base tiled screen unveils design principles of PspCas13b for potent and off-target-free RNA silencing
Source: Nat Struct Mol Biol. 2024 Jul 1;31(11):1702–16. doi: 10.1038/s41594-024-01336-0 (PMC11564092; doi:10.1038/s41594-024-01336-0)
Supplement: Supplementary file 19 — Statistical source data. [file 41594_2024_1336_MOESM19_ESM.xlsx]

## Sheet: Extended. Fig. 3a
crRNA_spacer_MFE	Silencing efficiency
-6	0.955982
-5.9	0.860938
-5.9	0.684377
-5.9	0.628492
-5.9	0.6635
-6.2	0.804728
-7.3	0.865024
-7.3	0.946109
-7.1	0.9492
-5.9	0.97115
-6.2	0.88733
-6.4	0.896903
-7.9	0.818859
-8.7	0.932492
-7.9	0.949528
-8.1	0.838325
-5.2	0.555452
-5.2	0.862965
-6.3	0.513219
-7	0.54192
-6.8	0.921411
-6.3	0.568801
-6.3	0.674359
-6.1	0.866957
-4.2	0.472663
-3.5	0.662347
-4.4	0.793891
-6	0.873309
-6.1	0.743026
-6.9	0.821848
-8.2	0.672836
-9.2	0.946795
-6.9	0.960723
-6.9	0.882024
-6.9	0.942021
-6.9	0.192532
-6.9	0.717387
-6.9	0.873687
-6.9	0.784136
-6.9	0.702828
-6.8	0.856313
-9.7	0.968149
-9.7	0.976598
-10.2	0.947023
-10.2	0.937688
-9.9	0.781913
-3.2	0.76414
-3.2	0.752048
-2.7	0.929963
-4.2	0.803492
-8.9	0.954119
-9.3	0.952746
-9.2	0.904791
-9.8	0.906903
-10.3	0.788422
-4.8	0.921728
-4.7	0.918287
-2.2	0.912006
-2.2	0.828748
-1.7	0.789069
-1.7	0.453468
-2.2	0.63319
-3.7	0.739503
-6.5	0.539744
-8.2	0.44196
-8.3	0.587448
-8.3	0.21657
-8.3	0.357087
-8.3	0.369234
-9.7	0.523087
-10.5	0.823995
-10.5	0.968375
-10.5	0.352508
-10.5	0.889891
-10.5	0.934809
-11.4	0.534536
-11.4	0.881922
-11.4	0.0260792
-11.8	-0.033571
-11.8	0.441783
-11.8	0.184063
-11.7	-0.072523
-9.6	0.015164
-8.6	-0.025477
-7	0.315659
-7.1	0.53927
-7.1	0.62941
-7.1	0.962251
-7.8	0.989039
-8.1	0.977691
-8.4	0.996695
-8.5	0.965303
-10.3	0.92408
-12.3	0.997969
-12.9	0.908735
-14	0.981361
-12.9	0.998115
-12.9	0.322282
-11.3	0.358837
-9	0.961722
-9.8	0.9948
-9.8	0.998881
-9.5	0.998857
-9.5	0.997939
-11.2	0.993885
-11.1	0.99562
-11.1	0.994632
-11.1	0.997608
-11.1	0.914134
-11.1	0.989653
-11.1	0.123032
-11.1	0.332394
-11.1	0.56656
-10.8	0.744036
-7.4	0.558207
-7.9	0.944533
-9.7	0.785741
-11	0.450877
-10.7	0.34413
-9.4	0.299536
-1.7	0.976433
-8.6	0.916945
-12.8	0.947313
-1.6	0.970429
-3.3	0.971958
-4	0.972067
-5.1	0.983636
-8.1	0.984727
-6.5	0.981733
-6.8	0.97489
-7.4	0.882908
-11.1	0.96318
-2.8	0.94115
-3.3	0.903855
-5.3	0.927795
-5.6	0.85781
-6.6	0.742
-7.6	0.916055
-8.1	0.865275
-8.1	0.915855
-8.1	0.941855
-7.2	0.896845
-11.1	0.7121
-6.1	0.878195
-5	0.954355
-6.5	0.92936
-5.5	0.963075
-4.2	0.96737
-4.2	0.94432
-4.2	0.896975
-3.1	0.87996
-1	0.885555
0	0.92649
-11.1	0.92258
0	0.93135
0	0.946965
0	0.7207
0	0.7353
0	0.7786
0	0.77925
0	0.6807
0	0.6128
0	0.72115
0	0.3443
-10.9	0.905735
0	0.18625
-0.7	0.85245
-2.8	0.87607
-3.3	0.7194
-3.3	0.7047
-3.3	0.842
-3.3	0.86934
-3.3	0.92286
-3.3	-0.1765
-3.3	0.9559
-3.3	0.909835
-3.3	0.943685
-3.3	0.890575
-3.3	0.7728
-3.2	0.81715
-2.9	0.8571
-2.7	0.914995
-3.8	0.91258
-3.8	0.90451
-3.8	0.3301
-5.9	0.905285
-4.4	0.8471
-4.4	0.701
-5.9	0.8216
-5.9	0.89181
-6.7	0.88482
-5.9	0.7138
0	0.560839
-3.6	0.409467
-3.3	0.593831
-5.1	0.618517
-3.7	0.311978
-13.7	0.029075
-13.7	0.954583
-13.7	0.159662
-11.4	0.078824
-11.4	0.974665
-7.5	0.710776
-6.2	0.966741
-5.3	0.30485
-5.1	0.465812
-3.4	0.518148

## Sheet: Extended. Fig. 3b
crRNA MFE	Silencing efficiency
-18.6	0.955982
-17.4	0.860938
-17.2	0.684377
-17.2	0.628492
-17.2	0.6635
-19	0.804728
-18.6	0.865024
-18.6	0.946109
-18.7	0.9492
-17.5	0.97115
-18.8	0.88733
-19.7	0.896903
-21	0.818859
-20.9	0.932492
-21.9	0.949528
-21.8	0.838325
-22.1	0.555452
-21.5	0.862965
-22	0.513219
-21.4	0.54192
-21.3	0.921411
-22.1	0.568801
-22.7	0.674359
-17.6	0.866957
-15.5	0.472663
-15.4	0.662347
-17.6	0.793891
-17.3	0.873309
-19.2	0.743026
-18.5	0.821848
-21	0.672836
-20.5	0.946795
-19.4	0.960723
-20.5	0.882024
-18.5	0.942021
-18.5	0.192532
-18.4	0.717387
-18.2	0.873687
-18.5	0.784136
-18.2	0.702828
-18.1	0.856313
-21.3	0.968149
-22	0.976598
-21.5	0.947023
-22.9	0.937688
-24.4	0.781913
-24.9	0.76414
-25	0.752048
-24.2	0.929963
-21.8	0.803492
-20.2	0.954119
-20.9	0.952746
-20.5	0.904791
-22.6	0.906903
-21.6	0.788422
-16.1	0.921728
-16.8	0.918287
-14.2	0.912006
-14.3	0.828748
-18.8	0.789069
-18.9	0.453468
-19	0.63319
-18	0.739503
-20.9	0.539744
-23.4	0.44196
-22.2	0.587448
-19.6	0.21657
-20.5	0.357087
-20.4	0.369234
-21.8	0.523087
-24.7	0.823995
-25.4	0.968375
-25.9	0.352508
-25.2	0.889891
-25.2	0.934809
-25.6	0.534536
-26.8	0.881922
-26.7	0.0260792
-27	-0.033571
-26.4	0.441783
-26.4	0.184063
-25.8	-0.072523
-21.5	0.015164
-20.4	-0.025477
-18.4	0.315659
-19.3	0.53927
-20.5	0.62941
-20.8	0.962251
-20.2	0.989039
-20.7	0.977691
-20	0.996695
-19.8	0.965303
-22	0.92408
-24	0.997969
-24.2	0.908735
-25.7	0.981361
-24.2	0.998115
-24.2	0.322282
-22.6	0.358837
-21.1	0.961722
-21.1	0.9948
-21.1	0.998881
-21.4	0.998857
-22.5	0.997939
-24	0.993885
-22.7	0.99562
-22.7	0.994632
-23.4	0.997608
-23.4	0.914134
-26.1	0.989653
-26.9	0.123032
-23	0.332394
-22.7	0.56656
-22.1	0.744036
-18.7	0.558207
-21.1	0.944533
-21.8	0.785741
-22.7	0.450877
-22.3	0.34413
-21.1	0.299536
-13.3	0.976433
-20.4	0.916945
-25.9	0.947313
-14	0.970429
-14.6	0.971958
-16.4	0.972067
-16.6	0.983636
-20.2	0.984727
-19.8	0.981733
-18.3	0.97489
-18.9	0.882908
-22.4	0.96318
-14.1	0.94115
-16.5	0.903855
-17	0.927795
-17.5	0.85781
-18.9	0.742
-19.6	0.916055
-19.6	0.865275
-19.4	0.915855
-19.4	0.941855
-18.7	0.896845
-22.4	0.7121
-17.4	0.878195
-16.6	0.954355
-19.8	0.92936
-17	0.963075
-15.5	0.96737
-15.8	0.94432
-15.5	0.896975
-15.3	0.87996
-14.4	0.885555
-14	0.92649
-22.4	0.92258
-13.3	0.93135
-13.1	0.946965
-13.3	0.7207
-13	0.7353
-13.9	0.7786
-14	0.77925
-13.8	0.6807
-13.9	0.6128
-13.5	0.72115
-13.3	0.3443
-22.4	0.905735
-13.6	0.18625
-14.4	0.85245
-15.7	0.87607
-15.6	0.7194
-17.2	0.7047
-16.1	0.842
-16.1	0.86934
-14.9	0.92286
-14.9	-0.1765
-14.6	0.9559
-14.9	0.909835
-14.8	0.943685
-14.6	0.890575
-14.8	0.7728
-14.5	0.81715
-14.7	0.8571
-15.8	0.914995
-15.1	0.91258
-15.3	0.90451
-16.2	0.3301
-17.9	0.905285
-15.9	0.8471
-15.9	0.701
-17.4	0.8216
-17.2	0.89181
-18	0.88482
-17.4	0.7138
-12.8	0.560839
-18.3	0.409467
-14.6	0.593831
-18.3	0.618517
-18.6	0.311978
-25.3	0.029075
-25.3	0.954583
-25.3	0.159662
-23	0.078824
-23	0.974665
-19.5	0.710776
-18.2	0.966741
-20.3	0.30485
-19.7	0.465812
-19.5	0.518148

## Sheet: Extended. Fig. 3c
target_MFE	Silencing efficiency
-19.6	0.955982
-17.4	0.860938
-16.6	0.684377
-16.5	0.628492
-16.5	0.6635
-16.5	0.804728
-17.1	0.865024
-17.2	0.946109
-18.2	0.9492
-17.9	0.97115
-19.8	0.88733
-19.6	0.896903
-18.8	0.818859
-17.5	0.932492
-18.1	0.949528
-18	0.838325
-18	0.555452
-18	0.862965
-18.3	0.513219
-18.1	0.54192
-17	0.921411
-16.5	0.568801
-16.5	0.674359
-17.3	0.866957
-17.7	0.472663
-17.9	0.662347
-20.2	0.793891
-20.9	0.873309
-23.3	0.743026
-23.4	0.821848
-23.4	0.672836
-23.4	0.946795
-23.4	0.960723
-23.4	0.882024
-25.2	0.942021
-23.5	0.192532
-23.4	0.717387
-23.4	0.873687
-23.4	0.784136
-23.2	0.702828
-23.2	0.856313
-17	0.968149
-18.5	0.976598
-18.5	0.947023
-19	0.937688
-18.8	0.781913
-19.3	0.76414
-19.3	0.752048
-20.2	0.929963
-20.1	0.803492
-16.4	0.954119
-17.9	0.952746
-18.3	0.904791
-18.3	0.906903
-18.3	0.788422
-18.3	0.921728
-18.5	0.918287
-18.1	0.912006
-17.5	0.828748
-19.9	0.789069
-19.9	0.453468
-19.9	0.63319
-19.9	0.739503
-19.9	0.539744
-19.6	0.44196
-18	0.587448
-18.2	0.21657
-18.7	0.357087
-17.5	0.369234
-16.9	0.523087
-17.9	0.823995
-18.1	0.968375
-19.3	0.352508
-19.4	0.889891
-19.4	0.934809
-20.5	0.534536
-23	0.881922
-22.9	0.0260792
-22.3	-0.033571
-22.3	0.441783
-22.4	0.184063
-22.3	-0.072523
-22.3	0.015164
-23.7	-0.025477
-26.4	0.315659
-25.2	0.53927
-25.2	0.62941
-25.2	0.962251
-25.2	0.989039
-25.9	0.977691
-26.5	0.996695
-26.5	0.965303
-26.5	0.92408
-26.5	0.997969
-26.5	0.908735
-26.5	0.981361
-26.5	0.998115
-26.5	0.322282
-26.5	0.358837
-26.5	0.961722
-25.4	0.9948
-23.1	0.998881
-20.7	0.998857
-20	0.997939
-20	0.993885
-20	0.99562
-20	0.994632
-18.9	0.997608
-19.2	0.914134
-20.4	0.989653
-19.1	0.123032
-21.3	0.332394
-19.8	0.56656
-20.3	0.744036
-19.6	0.558207
-18.9	0.944533
-18.9	0.785741
-19	0.450877
-19.3	0.34413
-19.5	0.299536
-24.8	0.916945
-23.2	0.947313
-22	0.970429
-22.9	0.971958
-16.3	0.972067
-16.6	0.983636
-25.9	0.984727
-16.2	0.981733
-13.8	0.97489
-21.7	0.882908
-11.2	0.96318
-10.7	0.94115
-10.2	0.903855
-9.6	0.927795
-9.6	0.85781
-9.6	0.742
-9.3	0.916055
-7.4	0.865275
-7	0.915855
-7	0.941855
-7	0.896845
-12	0.7121
-7.8	0.878195
-8.7	0.954355
-10.1	0.92936
-10.3	0.963075
-9.8	0.96737
-7.6	0.94432
-7.9	0.896975
-10.8	0.87996
-9.6	0.885555
-9.4	0.92649
-11.2	0.92258
-10.8	0.93135
-11.2	0.946965
-11.4	0.7207
-11.4	0.7353
-11.4	0.7786
-11.4	0.77925
-11.4	0.6807
-11.4	0.6128
-11.4	0.72115
-11.4	0.3443
-10.7	0.905735
-11.4	0.18625
-11.4	0.85245
-11.4	0.87607
-11.4	0.7194
-11.4	0.7047
-11.4	0.842
-10.8	0.86934
-9.7	0.92286
-9.8	-0.1765
-9.8	0.9559
-11.8	0.909835
-15.1	0.943685
-13.1	0.890575
-13.1	0.7728
-13.1	0.81715
-13.1	0.8571
-13.3	0.914995
-13.7	0.91258
-13.7	0.90451
-13.8	0.3301
-10.7	0.905285
-14.9	0.8471
-16	0.701
-10.7	0.8216
-10.7	0.89181
-11	0.88482
-10.7	0.7138
-19.2	0.409467
-23.5	0.593831
-16.8	0.618517
-15	0.311978
-21.5	0.029075
-21.5	0.954583
-21.7	0.159662
-22.9	0.078824
-22.9	0.974665
-21.3	0.710776
-21.3	0.966741
-19.7	0.30485
-19.1	0.465812
-20.2	0.518148

## Sheet: Extended. Fig. 3d
Hybridization_energy	Silencing efficiency
-64.4	0.96318
-60.2	0.94115
-59.7	0.903855
-60.3	0.927795
-57.4	0.85781
-55.7	0.742
-56	0.916055
-56.1	0.865275
-54.6	0.915855
-55.4	0.941855
-55.9	0.896845
-64	0.7121
-57.9	0.878195
-56.9	0.954355
-56.9	0.92936
-55.5	0.963075
-53.7	0.96737
-56.1	0.94432
-54.4	0.896975
-56.1	0.87996
-52.5	0.885555
-53.1	0.92649
-65.8	0.92258
-53.7	0.93135
-54	0.946965
-52.5	0.7207
-50.6	0.7353
-50.9	0.7786
-48.8	0.77925
-48.6	0.6807
-48.4	0.6128
-46.9	0.72115
-48.1	0.3443
-65.9	0.905735
-49.5	0.18625
-48.8	0.85245
-49.9	0.87607
-49.4	0.7194
-50.6	0.7047
-51.5	0.842
-53.5	0.86934
-53.4	0.92286
-55.9	-0.1765
-57.1	0.9559
-56.1	0.909835
-55.4	0.943685
-55	0.890575
-57.3	0.7728
-57.4	0.81715
-56.6	0.8571
-54.8	0.914995
-55.9	0.91258
-56.3	0.90451
-54.8	0.3301
-64.5	0.905285
-56.2	0.8471
-55.4	0.701
-61	0.8216
-61.3	0.89181
-64.2	0.88482
-61.6	0.7138
-67.7	0.968149
-67	0.976598
-66	0.947023
-66.2	0.937688
-65.4	0.781913
-62.2	0.76414
-57.9	0.752048
-57.3	0.929963
-58.3	0.803492
-66	0.954119
-67	0.952746
-63.7	0.904791
-62.9	0.906903
-63	0.788422
-60.2	0.921728
-60.1	0.918287
-60.3	0.912006
-60.5	0.828748
-64.5	0.789069
-62.9	0.453468
-64	0.63319
-66.8	0.739503
-68.6	0.539744
-68	0.44196
-70.2	0.587448
-69.4	0.21657
-69.4	0.357087
-67.6	0.369234
-69.2	0.523087
-69.6	0.823995
-70.2	0.968376
-68.8	0.352508
-68.6	0.889891
-70.6	0.934809
-73.6	0.534536
-72.8	0.881922
-73.3	0.026079
-73.3	-0.03357
-73.3	0.441783
-72.8	0.184064
-72.5	-0.07252
-71	0.015164
-72	-0.02548
-71.1	0.315659
-71.3	0.53927
-71.7	0.62941
-73.4	0.962251
-72.4	0.989039
-74.4	0.977691
-72.8	0.996695
-72.1	0.965303
-71.4	0.92408
-72.4	0.997969
-70.3	0.908735
-71.6	0.981361
-72.9	0.998115
-72.3	0.322282
-72.3	0.358837
-72.4	0.961722
-72.6	0.9948
-74.1	0.998881
-73.8	0.998857
-72.6	0.997939
-71.6	0.993885
-72.6	0.99562
-71.9	0.994632
-73	0.997608
-72	0.914134
-72.1	0.989653
-74.4	0.123032
-74.6	0.332393
-74.2	0.56656
-73.9	0.744036
-70.2	0.558207
-70.7	0.944533
-70.8	0.855499
-70	0.862286
-68.5	0.869073
-66.6	0.875859
-66.1	0.976433
-66.5	0.916945
-77.9	0.947313
-65	0.97043
-64.7	0.971958
-73.2	0.972067
-65.2	0.983636
-74	0.984727
-67.3	0.981733
-54.6	0.97489
-72.6	0.882908
-63.3	0.560839
-66.4	0.409467
-64.9	0.593831
-72.2	0.618517
-59	0.311978
-74.4	0.029075
-76.7	0.954583
-76.7	0.159662
-76.4	0.078824
-76.4	0.974665
-72.8	0.710776
-69.9	0.966741
-69.6	0.30485
-65.4	0.465812
-63.2	0.518148
-64	0.955982
-61.1	0.860938
-60.1	0.684377
-61.2	0.628492
-62.8	0.6635
-63.2	0.804728
-63.4	0.865024
-63.5	0.946109
-65.7	0.9492
-64	0.97115
-65.2	0.88733
-65.7	0.896903
-67.2	0.818859
-64.8	0.932492
-66.9	0.949528
-68.2	0.838325
-66	0.555452
-67.1	0.862965
-67.6	0.513219
-66.9	0.54192
-67.1	0.921411
-69.5	0.568801
-67.3	0.674359
-64.3	0.866957
-64.7	0.472663
-65.9	0.662347
-64.7	0.793891
-64.8	0.873309
-67.3	0.743026
-66.1	0.821848
-68.7	0.672836
-70	0.946795
-69.1	0.960723
-68.1	0.882024
-67.5	0.942022
-68.6	0.192532
-69.6	0.717387
-69.2	0.873688
-69.1	0.784136
-71	0.702828
-67.8	0.856313

## Sheet: Extended. Fig. 3e
Interaction_energy	Silencing efficiency
-47.32	0.955982
-44.67	0.860938
-43.06	0.684377
-43.41	0.628492
-45.05	0.6635
-45.54	0.804728
-45.27	0.865024
-45.33	0.946109
-47.68	0.9492
-46.66	0.97115
-47.01	0.88733
-48.47	0.896903
-48.84	0.818859
-45.63	0.932492
-48.28	0.949528
-49.47	0.838325
-47.46	0.555452
-48	0.862965
-47.92	0.513219
-46.78	0.54192
-46.85	0.921411
-49.2	0.568801
-47.6	0.674359
-46.21	0.866957
-47.11	0.472663
-49.12	0.662347
-48.78	0.793891
-47	0.873309
-48.68	0.743026
-47.32	0.821848
-47.85	0.672836
-47.59	0.946795
-48.62	0.960723
-48.29	0.882024
-46.23	0.942021
-46.35	0.192532
-47.65	0.717387
-47.26	0.873687
-47.1	0.784136
-48.89	0.702828
-46.44	0.856313
-48.89	0.968149
-45.2	0.976598
-41.46	0.947023
-41.51	0.937688
-43.48	0.781913
-45.15	0.76414
-40.46	0.752048
-39.52	0.929963
-39.46	0.803492
-47.71	0.954119
-47.14	0.952746
-43.5	0.904791
-43.2	0.906903
-43.02	0.788422
-46.2	0.921728
-45.97	0.918287
-46.99	0.912006
-47.33	0.828748
-50.67	0.789069
-49.33	0.453468
-49.32	0.63319
-49.85	0.739503
-48.34	0.539744
-44.72	0.44196
-46.12	0.587448
-46.34	0.21657
-46.11	0.357087
-45.32	0.369234
-45.29	0.523087
-45.78	0.823995
-46.68	0.968375
-44.76	0.352508
-44.71	0.889891
-46.9	0.934809
-48.73	0.534536
-47.76	0.881922
-48.11	0.0260792
-47.67	-0.033571
-47.03	0.441783
-47.15	0.184063
-46.64	-0.072523
-48.22	0.015164
-50.95	-0.025477
-49.43	0.315659
-50.98	0.53927
-52.2	0.62941
-53.01	0.962251
-51.49	0.989039
-52.53	0.977691
-50.31	0.996695
-49.15	0.965303
-46.57	0.92408
-45.13	0.997969
-45.51	0.908735
-45.03	0.981361
-45.41	0.998115
-44.47	0.322282
-46.39	0.358837
-47.28	0.961722
-46.81	0.9948
-46.98	0.998881
-46.36	0.998857
-44.92	0.997939
-43.15	0.993885
-43.39	0.99562
-43.62	0.994632
-44.41	0.997608
-43.6	0.914134
-43.56	0.989653
-45.96	0.123032
-46.18	0.332394
-45.83	0.56656
-45.62	0.744036
-45.87	0.558207
-46.34	0.944533
-45.19	0.785741
-43.76	0.450877
-42.4	0.34413
-42.87	0.299536
-55.84	0.976433
-42.68	0.916945
-52.47	0.947313
-52.37	0.970429
-54.92	0.971958
-54.3	0.972067
-51.77	0.983636
-52.53	0.984727
-51.14	0.981733
-40.36	0.97489
-49.27	0.882908
-44.81	0.96318
-50.93	0.94115
-50.74	0.903855
-49.61	0.927795
-46.41	0.85781
-44.54	0.742
-44.29	0.916055
-44.16	0.865275
-43.7	0.915855
-44.41	0.941855
-45.69	0.896845
-44.35	0.7121
-48.47	0.878195
-48.29	0.954355
-46.51	0.92936
-46.08	0.963075
-45.31	0.96737
-47.69	0.94432
-46.13	0.896975
-48.86	0.87996
-46.93	0.885555
-47.92	0.92649
-46.14	0.92258
-49.23	0.93135
-49.55	0.946965
-48.2	0.7207
-46.04	0.7353
-46.09	0.7786
-43.63	0.77925
-43.27	0.6807
-42.82	0.6128
-41.18	0.72115
-41.79	0.3443
-46.41	0.905735
-42.9	0.18625
-41.79	0.85245
-41.02	0.87607
-39.61	0.7194
-40.67	0.7047
-40.42	0.842
-40.97	0.86934
-40.48	0.92286
-42.7	-0.1765
-42.37	0.9559
-41.25	0.909835
-40.48	0.943685
-40.74	0.890575
-43.61	0.7728
-44.21	0.81715
-43.9	0.8571
-42.01	0.914995
-42.22	0.91258
-42.76	0.90451
-41.12	0.3301
-49.57	0.905285
-42.09	0.8471
-41.16	0.701
-47.59	0.8216
-48.46	0.89181
-49.01	0.88482
-49.37	0.7138
-55.08	0.560839
-47.84	0.409467
-54.49	0.593831
-51.48	0.618517
-46.03	0.311978
-44.37	0.029075
-44.36	0.954583
-43.09	0.159662
-46.7	0.078824
-46.7	0.974665
-50.13	0.710776
-47.07	0.966741
-46.33	0.30485
-43.61	0.465812
-46.54	0.518148

## Sheet: Extended. Fig. 3f
A content	Silencing efficiency
0.233333	0.955982
0.266667	0.860938
0.266667	0.684377
0.266667	0.628492
0.266667	0.6635
0.266667	0.804728
0.233333	0.865024
0.2	0.946109
0.166667	0.9492
0.166667	0.97115
0.166667	0.88733
0.166667	0.896903
0.133333	0.818859
0.133333	0.932492
0.1	0.949528
0.1	0.838325
0.1	0.555452
0.1	0.862965
0.133333	0.513219
0.1	0.54192
0.1	0.921411
0.1	0.568801
0.133333	0.674359
0.166667	0.866957
0.166667	0.472663
0.166667	0.662347
0.166667	0.793891
0.166667	0.873309
0.166667	0.743026
0.166667	0.821848
0.133333	0.672836
0.1	0.946795
0.1	0.960723
0.1	0.882024
0.1	0.942022
0.1	0.192532
0.133333	0.717387
0.133333	0.873688
0.133333	0.784136
0.133333	0.702828
0.133333	0.856313
0.233333	0.871936
0.166667	0.78944
0.166667	0.739052
0.2	0.789631
0.2	0.535305
0.2	0.482683
0.266667	0.482635
0.266667	0.491842
0.266667	0.496827
0.266667	0.708322
0.2	0.628624
0.233333	0.649281
0.233333	0.250284
0.266667	0.484582
0.266667	0.618796
0.266667	0.587444
0.266667	0.502453
0.266667	0.239928
0.1	0.789069
0.1	0.453468
0.1	0.63319
0.1	0.739503
0.1	0.539744
0.1	0.44196
0.066667	0.587448
0.066667	0.21657
0.066667	0.357087
0.066667	0.369234
0.066667	0.523087
0.066667	0.823995
0.066667	0.968376
0.066667	0.352508
0.066667	0.889891
0.066667	0.934809
0.066667	0.534536
0.066667	0.881922
0.033333	0.026079
0.066667	-0.03357
0.066667	0.441783
0.1	0.184064
0.1	-0.07252
0.1	0.015164
0.1	-0.02548
0.1	0.315659
0.1	0.53927
0.1	0.62941
0.1	0.962251
0.1	0.989039
0.066667	0.977691
0.1	0.996695
0.1	0.965303
0.1	0.92408
0.133333	0.997969
0.133333	0.908735
0.133333	0.981361
0.133333	0.998115
0.133333	0.322282
0.133333	0.358837
0.133333	0.961722
0.133333	0.9948
0.133333	0.998881
0.166667	0.998857
0.166667	0.997939
0.166667	0.993885
0.166667	0.99562
0.166667	0.994632
0.2	0.997608
0.166667	0.914134
0.166667	0.989653
0.133333	0.123032
0.133333	0.332393
0.133333	0.56656
0.133333	0.744036
0.133333	0.558207
0.133333	0.944533
0.133333	0.785741
0.133333	0.450877
0.133333	0.34413
0.133333	0.299536
0.1	0.976433
0.2	0.916945
0.033333	0.947313
0.3	0.97043
0.266667	0.971958
0.133333	0.972067
0.1	0.983636
0.066667	0.984727
0.1	0.981733
0.2	0.97489
0.066667	0.882908
0.1	0.96318
0.166667	0.94115
0.166667	0.903855
0.133333	0.927795
0.133333	0.85781
0.166667	0.742
0.2	0.916055
0.233333	0.865275
0.233333	0.915855
0.2	0.941855
0.233333	0.896845
0.1	0.7121
0.233333	0.878195
0.233333	0.954355
0.233333	0.92936
0.266667	0.963075
0.266667	0.96737
0.266667	0.94432
0.266667	0.896975
0.3	0.87996
0.3	0.885555
0.3	0.92649
0.1	0.92258
0.3	0.93135
0.3	0.946965
0.3	0.7207
0.3	0.7353
0.266667	0.7786
0.3	0.77925
0.333333	0.6807
0.333333	0.6128
0.333333	0.72115
0.333333	0.3443
0.133333	0.905735
0.333333	0.18625
0.333333	0.85245
0.366667	0.87607
0.4	0.7194
0.366667	0.7047
0.333333	0.842
0.3	0.86934
0.3	0.92286
0.3	-0.1765
0.266667	0.9559
0.266667	0.909835
0.3	0.943685
0.3	0.890575
0.266667	0.7728
0.266667	0.81715
0.266667	0.8571
0.266667	0.914995
0.233333	0.91258
0.233333	0.90451
0.233333	0.3301
0.133333	0.905285
0.266667	0.8471
0.3	0.701
0.166667	0.8216
0.166667	0.89181
0.133333	0.88482
0.166667	0.7138
0.133333	0.560839
0.2	0.409467
0.233333	0.593831
0.1	0.618517
0.166667	0.311978
0.064516	0.029075
0.064516	0.954583
0.066667	0.159662
0.033333	0.078824
0.033333	0.974665
0.064516	0.710776
0.032258	0.966741
0.064516	0.30485
0.096774	0.465812
0.1	0.518148

## Sheet: Extended. Fig. 3g
U content	Silencing efficiency
0.2	0.955982
0.2	0.860938
0.2	0.684377
0.2	0.628492
0.166667	0.6635
0.166667	0.804728
0.2	0.865024
0.233333	0.946109
0.233333	0.9492
0.266667	0.97115
0.233333	0.88733
0.233333	0.896903
0.233333	0.818859
0.266667	0.932492
0.266667	0.949528
0.266667	0.838325
0.266667	0.555452
0.266667	0.862965
0.233333	0.513219
0.266667	0.54192
0.266667	0.921411
0.233333	0.568801
0.233333	0.674359
0.233333	0.866957
0.233333	0.472663
0.233333	0.662347
0.233333	0.793891
0.233333	0.873309
0.2	0.743026
0.2	0.821848
0.2	0.672836
0.233333	0.946795
0.233333	0.960723
0.233333	0.882024
0.233333	0.942022
0.233333	0.192532
0.2	0.717387
0.2	0.873688
0.2	0.784136
0.166667	0.702828
0.2	0.856313
0.133333	0.871936
0.2	0.78944
0.233333	0.739052
0.2	0.789631
0.233333	0.535305
0.266667	0.482683
0.266667	0.482635
0.3	0.491842
0.266667	0.496827
0.133333	0.708322
0.166667	0.628624
0.2	0.649281
0.2	0.250284
0.2	0.484582
0.233333	0.618796
0.233333	0.587444
0.233333	0.502453
0.233333	0.239928
0.333333	0.789069
0.333333	0.453468
0.333333	0.63319
0.3	0.739503
0.266667	0.539744
0.266667	0.44196
0.266667	0.587448
0.266667	0.21657
0.266667	0.357087
0.3	0.369234
0.266667	0.523087
0.266667	0.823995
0.266667	0.968376
0.266667	0.352508
0.266667	0.889891
0.233333	0.934809
0.2	0.534536
0.2	0.881922
0.233333	0.026079
0.2	-0.03357
0.2	0.441783
0.166667	0.184064
0.2	-0.07252
0.2	0.015164
0.2	-0.02548
0.2	0.315659
0.2	0.53927
0.2	0.62941
0.166667	0.962251
0.166667	0.989039
0.166667	0.977691
0.166667	0.996695
0.166667	0.965303
0.166667	0.92408
0.166667	0.997969
0.166667	0.908735
0.166667	0.981361
0.166667	0.998115
0.166667	0.322282
0.166667	0.358837
0.166667	0.961722
0.166667	0.9948
0.133333	0.998881
0.133333	0.998857
0.133333	0.997939
0.133333	0.993885
0.133333	0.99562
0.133333	0.994632
0.1	0.997608
0.133333	0.914134
0.133333	0.989653
0.133333	0.123032
0.133333	0.332393
0.133333	0.56656
0.166667	0.744036
0.2	0.558207
0.2	0.944533
0.2	0.785741
0.233333	0.450877
0.233333	0.34413
0.266667	0.299536
0.3	0.976433
0.2	0.916945
0.166667	0.947313
0.133333	0.97043
0.166667	0.971958
0.133333	0.972067
0.3	0.983636
0.166667	0.984727
0.266667	0.981733
0.366667	0.97489
0.2	0.882908
0.3	0.96318
0.333333	0.94115
0.333333	0.903855
0.366667	0.927795
0.4	0.85781
0.4	0.742
0.366667	0.916055
0.333333	0.865275
0.333333	0.915855
0.366667	0.941855
0.333333	0.896845
0.3	0.7121
0.3	0.878195
0.3	0.954355
0.3	0.92936
0.3	0.963075
0.333333	0.96737
0.3	0.94432
0.3	0.896975
0.266667	0.87996
0.3	0.885555
0.3	0.92649
0.266667	0.92258
0.3	0.93135
0.3	0.946965
0.3	0.7207
0.333333	0.7353
0.366667	0.7786
0.366667	0.77925
0.333333	0.6807
0.333333	0.6128
0.333333	0.72115
0.333333	0.3443
0.266667	0.905735
0.3	0.18625
0.3	0.85245
0.266667	0.87607
0.233333	0.7194
0.233333	0.7047
0.266667	0.842
0.266667	0.86934
0.266667	0.92286
0.233333	-0.1765
0.233333	0.9559
0.233333	0.909835
0.233333	0.943685
0.233333	0.890575
0.233333	0.7728
0.233333	0.81715
0.266667	0.8571
0.266667	0.914995
0.3	0.91258
0.3	0.90451
0.3	0.3301
0.3	0.905285
0.266667	0.8471
0.233333	0.701
0.3	0.8216
0.3	0.89181
0.266667	0.88482
0.3	0.7138
0.3	0.560839
0.166667	0.409467
0.166667	0.593831
0.166667	0.618517
0.3	0.311978
0.16129	0.029075
0.16129	0.954583
0.133333	0.159662
0.166667	0.078824
0.166667	0.974665
0.193548	0.710776
0.258065	0.966741
0.225806	0.30485
0.258065	0.465812
0.3	0.518148

## Sheet: Extended. Fig. 3h
C content	Silencing efficiency
0.266667	0.955982
0.266667	0.860938
0.266667	0.684377
0.233333	0.628492
0.233333	0.6635
0.233333	0.804728
0.233333	0.865024
0.233333	0.946109
0.266667	0.9492
0.266667	0.97115
0.266667	0.88733
0.266667	0.896903
0.266667	0.818859
0.266667	0.932492
0.3	0.949528
0.3	0.838325
0.333333	0.555452
0.333333	0.862965
0.333333	0.513219
0.333333	0.54192
0.3	0.921411
0.3	0.568801
0.3	0.674359
0.3	0.866957
0.266667	0.472663
0.233333	0.662347
0.266667	0.793891
0.233333	0.873309
0.266667	0.743026
0.3	0.821848
0.333333	0.672836
0.333333	0.946795
0.366667	0.960723
0.366667	0.882024
0.4	0.942022
0.4	0.192532
0.4	0.717387
0.4	0.873688
0.4	0.784136
0.4	0.702828
0.4	0.856313
0.233333	0.871936
0.266667	0.78944
0.3	0.739052
0.266667	0.789631
0.233333	0.535305
0.266667	0.482683
0.266667	0.482635
0.233333	0.491842
0.3	0.496827
0.2	0.708322
0.233333	0.628624
0.233333	0.649281
0.266667	0.250284
0.233333	0.484582
0.266667	0.618796
0.266667	0.587444
0.3	0.502453
0.333333	0.239928
0.4	0.789069
0.4	0.453468
0.366667	0.63319
0.366667	0.739503
0.4	0.539744
0.366667	0.44196
0.4	0.587448
0.433333	0.21657
0.4	0.357087
0.366667	0.369234
0.4	0.523087
0.4	0.823995
0.4	0.968376
0.433333	0.352508
0.4	0.889891
0.4	0.934809
0.4	0.534536
0.4	0.881922
0.4	0.026079
0.4	-0.03357
0.4	0.441783
0.4	0.184064
0.366667	-0.07252
0.4	0.015164
0.4	-0.02548
0.366667	0.315659
0.366667	0.53927
0.366667	0.62941
0.4	0.962251
0.366667	0.989039
0.366667	0.977691
0.366667	0.996695
0.366667	0.965303
0.366667	0.92408
0.333333	0.997969
0.333333	0.908735
0.3	0.981361
0.3	0.998115
0.333333	0.322282
0.333333	0.358837
0.333333	0.961722
0.333333	0.9948
0.366667	0.998881
0.333333	0.998857
0.333333	0.997939
0.366667	0.993885
0.4	0.99562
0.433333	0.994632
0.433333	0.997608
0.433333	0.914134
0.4	0.989653
0.4	0.123032
0.4	0.332393
0.4	0.56656
0.366667	0.744036
0.366667	0.558207
0.366667	0.944533
0.366667	0.785741
0.333333	0.450877
0.366667	0.34413
0.366667	0.299536
0.433333	0.976433
0.333333	0.916945
0.3	0.947313
0.166667	0.97043
0.133333	0.971958
0.4	0.972067
0.266667	0.983636
0.366667	0.984727
0.266667	0.981733
0.133333	0.97489
0.266667	0.882908
0.2	0.96318
0.066667	0.94115
0.066667	0.903855
0.066667	0.927795
0.066667	0.85781
0.066667	0.742
0.066667	0.916055
0.066667	0.865275
0.066667	0.915855
0.066667	0.941855
0.066667	0.896845
0.2	0.7121
0.066667	0.878195
0.1	0.954355
0.133333	0.92936
0.133333	0.963075
0.133333	0.96737
0.166667	0.94432
0.166667	0.896975
0.166667	0.87996
0.166667	0.885555
0.133333	0.92649
0.2	0.92258
0.133333	0.93135
0.133333	0.946965
0.166667	0.7207
0.166667	0.7353
0.166667	0.7786
0.166667	0.77925
0.166667	0.6807
0.166667	0.6128
0.2	0.72115
0.2	0.3443
0.166667	0.905735
0.233333	0.18625
0.2	0.85245
0.2	0.87607
0.2	0.7194
0.233333	0.7047
0.233333	0.842
0.266667	0.86934
0.3	0.92286
0.333333	-0.1765
0.333333	0.9559
0.366667	0.909835
0.333333	0.943685
0.3	0.890575
0.3	0.7728
0.3	0.81715
0.266667	0.8571
0.3	0.914995
0.3	0.91258
0.3	0.90451
0.3	0.3301
0.133333	0.905285
0.3	0.8471
0.3	0.701
0.133333	0.8216
0.1	0.89181
0.166667	0.88482
0.1	0.7138
0.466667	0.560839
0.366667	0.409467
0.166667	0.593831
0.466667	0.618517
0.233333	0.311978
0.354839	0.029075
0.354839	0.954583
0.366667	0.159662
0.333333	0.078824
0.333333	0.974665
0.290323	0.710776
0.322581	0.966741
0.387097	0.30485
0.354839	0.465812
0.3	0.518148

## Sheet: Extended. Fig. 3i
G content	Silencing efficiency
0.3	0.955982
0.266667	0.860938
0.266667	0.684377
0.3	0.628492
0.333333	0.6635
0.333333	0.804728
0.333333	0.865024
0.333333	0.946109
0.333333	0.9492
0.3	0.97115
0.333333	0.88733
0.333333	0.896903
0.366667	0.818859
0.333333	0.932492
0.333333	0.949528
0.333333	0.838325
0.3	0.555452
0.3	0.862965
0.3	0.513219
0.3	0.54192
0.333333	0.921411
0.366667	0.568801
0.333333	0.674359
0.3	0.866957
0.333333	0.472663
0.366667	0.662347
0.333333	0.793891
0.366667	0.873309
0.366667	0.743026
0.333333	0.821848
0.333333	0.672836
0.333333	0.946795
0.3	0.960723
0.3	0.882024
0.266667	0.942022
0.266667	0.192532
0.266667	0.717387
0.266667	0.873688
0.266667	0.784136
0.3	0.702828
0.266667	0.856313
0.4	0.871936
0.366667	0.78944
0.3	0.739052
0.333333	0.789631
0.333333	0.535305
0.266667	0.482683
0.2	0.482635
0.2	0.491842
0.166667	0.496827
0.4	0.708322
0.4	0.628624
0.333333	0.649281
0.3	0.250284
0.3	0.484582
0.233333	0.618796
0.233333	0.587444
0.2	0.502453
0.166667	0.239928
0.166667	0.789069
0.166667	0.453468
0.2	0.63319
0.233333	0.739503
0.233333	0.539744
0.266667	0.44196
0.266667	0.587448
0.233333	0.21657
0.266667	0.357087
0.266667	0.369234
0.266667	0.523087
0.266667	0.823995
0.266667	0.968376
0.233333	0.352508
0.266667	0.889891
0.3	0.934809
0.333333	0.534536
0.333333	0.881922
0.333333	0.026079
0.333333	-0.03357
0.333333	0.441783
0.333333	0.184064
0.333333	-0.07252
0.3	0.015164
0.3	-0.02548
0.333333	0.315659
0.333333	0.53927
0.333333	0.62941
0.333333	0.962251
0.366667	0.989039
0.4	0.977691
0.366667	0.996695
0.366667	0.965303
0.366667	0.92408
0.366667	0.997969
0.366667	0.908735
0.4	0.981361
0.4	0.998115
0.366667	0.322282
0.366667	0.358837
0.366667	0.961722
0.366667	0.9948
0.366667	0.998881
0.366667	0.998857
0.366667	0.997939
0.333333	0.993885
0.3	0.99562
0.266667	0.994632
0.266667	0.997608
0.266667	0.914134
0.3	0.989653
0.333333	0.123032
0.333333	0.332393
0.333333	0.56656
0.333333	0.744036
0.3	0.558207
0.3	0.944533
0.3	0.785741
0.3	0.450877
0.266667	0.34413
0.233333	0.299536
0.166667	0.976433
0.266667	0.916945
0.5	0.947313
0.4	0.97043
0.433333	0.971958
0.333333	0.972067
0.333333	0.983636
0.4	0.984727
0.366667	0.981733
0.3	0.97489
0.466667	0.882908
0.4	0.96318
0.433333	0.94115
0.433333	0.903855
0.433333	0.927795
0.4	0.85781
0.366667	0.742
0.366667	0.916055
0.366667	0.865275
0.366667	0.915855
0.366667	0.941855
0.366667	0.896845
0.4	0.7121
0.4	0.878195
0.366667	0.954355
0.333333	0.92936
0.3	0.963075
0.266667	0.96737
0.266667	0.94432
0.266667	0.896975
0.266667	0.87996
0.233333	0.885555
0.266667	0.92649
0.433333	0.92258
0.266667	0.93135
0.266667	0.946965
0.233333	0.7207
0.2	0.7353
0.2	0.7786
0.166667	0.77925
0.166667	0.6807
0.166667	0.6128
0.133333	0.72115
0.133333	0.3443
0.433333	0.905735
0.133333	0.18625
0.166667	0.85245
0.166667	0.87607
0.166667	0.7194
0.166667	0.7047
0.166667	0.842
0.166667	0.86934
0.133333	0.92286
0.133333	-0.1765
0.166667	0.9559
0.133333	0.909835
0.133333	0.943685
0.166667	0.890575
0.2	0.7728
0.2	0.81715
0.2	0.8571
0.166667	0.914995
0.166667	0.91258
0.166667	0.90451
0.166667	0.3301
0.433333	0.905285
0.166667	0.8471
0.166667	0.701
0.4	0.8216
0.433333	0.89181
0.433333	0.88482
0.433333	0.7138
0.1	0.560839
0.266667	0.409467
0.433333	0.593831
0.266667	0.618517
0.3	0.311978
0.387097	0.029075
0.387097	0.954583
0.433333	0.159662
0.466667	0.078824
0.466667	0.974665
0.419355	0.710776
0.354839	0.966741
0.290323	0.30485
0.258065	0.465812
0.3	0.518148

## Sheet: Extended. Fig. 3j
CG content	Silencing efficiency
0.566667	0.955982
0.533333	0.860938
0.533333	0.684377
0.533333	0.628492
0.566667	0.6635
0.566667	0.804728
0.566667	0.865024
0.566667	0.946109
0.6	0.9492
0.566667	0.97115
0.6	0.88733
0.6	0.896903
0.633333	0.818859
0.6	0.932492
0.633333	0.949528
0.633333	0.838325
0.633333	0.555452
0.633333	0.862965
0.633333	0.513219
0.633333	0.54192
0.633333	0.921411
0.666667	0.568801
0.633333	0.674359
0.6	0.866957
0.6	0.472663
0.6	0.662347
0.6	0.793891
0.6	0.873309
0.633333	0.743026
0.633333	0.821848
0.666667	0.672836
0.666667	0.946795
0.666667	0.960723
0.666667	0.882024
0.666667	0.942022
0.666667	0.192532
0.666667	0.717387
0.666667	0.873688
0.666667	0.784136
0.7	0.702828
0.666667	0.856313
0.633333	0.871936
0.633333	0.78944
0.6	0.739052
0.6	0.789631
0.566667	0.535305
0.533333	0.482683
0.466667	0.482635
0.433333	0.491842
0.466667	0.496827
0.6	0.708322
0.633333	0.628624
0.566667	0.649281
0.566667	0.250284
0.533333	0.484582
0.5	0.618796
0.5	0.587444
0.5	0.502453
0.5	0.239928
0.566667	0.789069
0.566667	0.453468
0.566667	0.63319
0.6	0.739503
0.633333	0.539744
0.633333	0.44196
0.666667	0.587448
0.666667	0.21657
0.666667	0.357087
0.633333	0.369234
0.666667	0.523087
0.666667	0.823995
0.666667	0.968376
0.666667	0.352508
0.666667	0.889891
0.7	0.934809
0.733333	0.534536
0.733333	0.881922
0.733333	0.026079
0.733333	-0.03357
0.733333	0.441783
0.733333	0.184064
0.7	-0.07252
0.7	0.015164
0.7	-0.02548
0.7	0.315659
0.7	0.53927
0.7	0.62941
0.733333	0.962251
0.733333	0.989039
0.766667	0.977691
0.733333	0.996695
0.733333	0.965303
0.733333	0.92408
0.7	0.997969
0.7	0.908735
0.7	0.981361
0.7	0.998115
0.7	0.322282
0.7	0.358837
0.7	0.961722
0.7	0.9948
0.733333	0.998881
0.7	0.998857
0.7	0.997939
0.7	0.993885
0.7	0.99562
0.7	0.994632
0.7	0.997608
0.7	0.914134
0.7	0.989653
0.733333	0.123032
0.733333	0.332393
0.733333	0.56656
0.7	0.744036
0.666667	0.558207
0.666667	0.944533
0.666667	0.785741
0.633333	0.450877
0.633333	0.34413
0.6	0.299536
0.6	0.976433
0.6	0.916945
0.8	0.947313
0.566667	0.97043
0.566667	0.971958
0.733333	0.972067
0.6	0.983636
0.766667	0.984727
0.633333	0.981733
0.433333	0.97489
0.733333	0.882908
0.6	0.96318
0.5	0.94115
0.5	0.903855
0.5	0.927795
0.466667	0.85781
0.433333	0.742
0.433333	0.916055
0.433333	0.865275
0.433333	0.915855
0.433333	0.941855
0.433333	0.896845
0.6	0.7121
0.466667	0.878195
0.466667	0.954355
0.466667	0.92936
0.433333	0.963075
0.4	0.96737
0.433333	0.94432
0.433333	0.896975
0.433333	0.87996
0.4	0.885555
0.4	0.92649
0.633333	0.92258
0.4	0.93135
0.4	0.946965
0.4	0.7207
0.366667	0.7353
0.366667	0.7786
0.333333	0.77925
0.333333	0.6807
0.333333	0.6128
0.333333	0.72115
0.333333	0.3443
0.6	0.905735
0.366667	0.18625
0.366667	0.85245
0.366667	0.87607
0.366667	0.7194
0.4	0.7047
0.4	0.842
0.433333	0.86934
0.433333	0.92286
0.466667	-0.1765
0.5	0.9559
0.5	0.909835
0.466667	0.943685
0.466667	0.890575
0.5	0.7728
0.5	0.81715
0.466667	0.8571
0.466667	0.914995
0.466667	0.91258
0.466667	0.90451
0.466667	0.3301
0.566667	0.905285
0.466667	0.8471
0.466667	0.701
0.533333	0.8216
0.533333	0.89181
0.6	0.88482
0.533333	0.7138
0.515152	0.560839
0.545455	0.409467
0.530303	0.593831
0.590909	0.618517
0.5	0.311978
0.606061	0.029075
0.606061	0.954583
0.621212	0.159662
0.621212	0.078824
0.621212	0.974665
0.590909	0.710776
0.575758	0.966741
0.575758	0.30485
0.545455	0.465812
0.530303	0.518148
