# Supplementary material for: Single-base tiled screen unveils design principles of PspCas13b for potent and off-target-free RNA silencing
Source: Nat Struct Mol Biol. 2024 Jul 1;31(11):1702–16. doi: 10.1038/s41594-024-01336-0 (PMC11564092; doi:10.1038/s41594-024-01336-0)
Supplement: Supplementary file 20 — Statistical source data. [file 41594_2024_1336_MOESM20_ESM.xlsx]

## Sheet: Extended. Fig. 4a
A	C	G	U
0.176451	0.285075	0.298673	0.239801

## Sheet: Extended. Fig. 4b
A	C	G	U
0.168599	0.275845	0.323672	0.231884

## Sheet: Extended. Fig. 4c
A	C	G	U
-0.00785	-0.00923	0.024999	-0.00792

## Sheet: Extended. Fig. 4d
A	C	G	U
0.156667	0.3375	0.27	0.235833

## Sheet: Extended. Fig. 4e
A	C	G	U
-0.01978	0.052425	-0.02867	-0.00397

## Sheet: Extended. Fig. 4f
	Spacer nucleotide Position	A_content	G_content	C_content	U_content
0	Position1	0.117647	0.5	0.176471	0.205882
1	Position2	0.0882353	0.514706	0.176471	0.220588
2	Position3	0.161765	0.382353	0.220588	0.235294
3	Position4	0.0735294	0.382353	0.308824	0.235294
4	Position5	0.147059	0.279412	0.294118	0.279412
5	Position6	0.191176	0.25	0.294118	0.264706
6	Position7	0.117647	0.264706	0.352941	0.264706
7	Position8	0.176471	0.264706	0.220588	0.338235
8	Position9	0.147059	0.352941	0.220588	0.279412
9	Position10	0.117647	0.338235	0.338235	0.205882
10	Position11	0.191176	0.308824	0.264706	0.235294
11	Position12	0.132353	0.279412	0.279412	0.308824
12	Position13	0.0882353	0.352941	0.294118	0.264706
13	Position14	0.235294	0.294118	0.191176	0.279412
14	Position15	0.235294	0.308824	0.191176	0.264706
15	Position16	0.25	0.367647	0.205882	0.176471
16	Position17	0.279412	0.323529	0.191176	0.205882
17	Position18	0.191176	0.323529	0.264706	0.220588
18	Position19	0.205882	0.323529	0.25	0.220588
19	Position20	0.176471	0.367647	0.25	0.205882
20	Position21	0.220588	0.279412	0.308824	0.191176
21	Position22	0.235294	0.367647	0.279412	0.117647
22	Position23	0.235294	0.323529	0.25	0.191176
23	Position24	0.220588	0.235294	0.352941	0.191176
24	Position25	0.102941	0.411765	0.308824	0.176471
25	Position26	0.117647	0.308824	0.367647	0.205882
26	Position27	0.132353	0.279412	0.367647	0.220588
27	Position28	0.176471	0.279412	0.352941	0.191176
28	Position29	0.161765	0.294118	0.294118	0.25
29	Position30	0.161765	0.220588	0.338235	0.279412

## Sheet: Extended. Fig. 4g
	Spacer nucleotide Position	A_content	G_content	C_content	U_content
0	Position1	0.105263	0.236842	0.421053	0.236842
1	Position2	0.131579	0.236842	0.342105	0.289474
2	Position3	0.105263	0.263158	0.368421	0.263158
3	Position4	0.0789474	0.315789	0.394737	0.210526
4	Position5	0.289474	0.263158	0.210526	0.236842
5	Position6	0.236842	0.289474	0.289474	0.184211
6	Position7	0.131579	0.394737	0.289474	0.184211
7	Position8	0.131579	0.394737	0.131579	0.342105
8	Position9	0.184211	0.263158	0.368421	0.184211
9	Position10	0.210526	0.342105	0.184211	0.263158
10	Position11	0.157895	0.263158	0.368421	0.210526
11	Position12	0.105263	0.263158	0.473684	0.157895
12	Position13	0.184211	0.289474	0.315789	0.210526
13	Position14	0.105263	0.289474	0.263158	0.342105
14	Position15	0.0789474	0.210526	0.526316	0.184211
15	Position16	0	0.315789	0.447368	0.236842
16	Position17	0.210526	0.157895	0.473684	0.157895
17	Position18	0.131579	0.131579	0.447368	0.289474
18	Position19	0.105263	0.210526	0.394737	0.289474
19	Position20	0.0789474	0.289474	0.342105	0.289474
20	Position21	0.105263	0.210526	0.394737	0.289474
21	Position22	0.210526	0.447368	0.184211	0.157895
22	Position23	0.105263	0.342105	0.315789	0.236842
23	Position24	0.184211	0.289474	0.315789	0.210526
24	Position25	0.263158	0.289474	0.210526	0.236842
25	Position26	0.236842	0.263158	0.263158	0.236842
26	Position27	0.184211	0.236842	0.315789	0.263158
27	Position28	0.210526	0.289474	0.315789	0.184211
28	Position29	0.263158	0.131579	0.394737	0.210526
29	Position30	0.131579	0.210526	0.394737	0.263158
