# Supplementary material for: Single-base tiled screen unveils design principles of PspCas13b for potent and off-target-free RNA silencing
Source: Nat Struct Mol Biol. 2024 Jul 1;31(11):1702–16. doi: 10.1038/s41594-024-01336-0 (PMC11564092; doi:10.1038/s41594-024-01336-0)
Supplement: Supplementary file 22 — Statistical source data. [file 41594_2024_1336_MOESM22_ESM.xlsx]

## Sheet: Extended. Fig. 6a
40 WT	40 +g	40 1g	40 2g
1	2.665	1.101	3.284
1	10.939	3.796	6.906
1	9.001	4.402	3.226

## Sheet: Extended. Fig. 6b
39 WT	39 +g	39 1g	39 2g
1	5.885	2.389	2.687
1	1.315	10.809	2.655
1	3.031	8.076	6.449

## Sheet: Extended. Fig. 6c
26 WT	26 +g	26 1g	26 2g
1	1.201	3.608	0.884
1	5.492	14.753	6.668
1	4.417	3.127	10.673

## Sheet: Extended. Fig. 6d
27 WT	27 +g	27 1g	27 2g
1	1.055	1.423	0.614
1	5.47	1.524	3.208
1	5.362	2.221	0.935

## Sheet: Extended. Fig. 6e
WT	+G	G subs	GG subs
1	1.055	1.423	0.614
1	5.47	1.524	3.208
1	5.362	2.221	0.935
1	1.201	3.608	0.884
1	5.492	14.753	6.668
1	4.417	3.127	10.673
1	5.885	2.389	2.687
1	1.315	10.809	2.655
1	3.031	8.076	6.449
1	2.665	1.101	3.284
1	10.939	3.796	6.906
1	9.001	4.402	3.226
