# Supplementary material for: Single-base tiled screen unveils design principles of PspCas13b for potent and off-target-free RNA silencing
Source: Nat Struct Mol Biol. 2024 Jul 1;31(11):1702–16. doi: 10.1038/s41594-024-01336-0 (PMC11564092; doi:10.1038/s41594-024-01336-0)
Supplement: Supplementary file 25 — Statistical source data. [file 41594_2024_1336_MOESM25_ESM.xlsx]

## Sheet: Extended.Fig.8 a
NT	WT	1-3	4-6	7-9	10-12	13-15	16-18	19-21
1	0.0542048	0.171539	0.83735	0.628272	1.04855	0.930857	0.900986	0.616333
1	0.0254112	0.0751783	1.15932	0.682517	1.34985	0.752586	0.994577	0.319603
1	0.214883	0.0861569	1.00468	1.07041	1.25674	1.29177	1.44091	0.546555

## Sheet: Extended.Fig.8 b
NT	WT	1nt-6	1nt-12	1nt-18	2nt	3nt	4nt	5nt
1	0.0542048	0.0317912	0.0665609	0.225694	0.275395	0.708271	0.991592	0.912627
1	0.0254112	0.0289247	0.0508264	0.204782	0.223458	1.5136	1.51583	1.54775
1	0.214883	0.157346	0.0805261	0.399623	0.158281	1.04931	1.14834	1.21111

## Sheet: Extended.Fig.8 c
NT	WT	27	24	21	18
1	0.017069	0.374694	0.344485	0.451359	0.742989
1	0.00851899	0.673502	0.50576	0.51862	0.583095
1	0.0441274	0.56943	0.378162	0.412448	0.576878
1	0.0509829	0.446245	0.252557	0.362308	0.295374

## Sheet: Extended.Fig.8 d
NT	WT	27	24	21	18	15
1	0.017069	0.0563668	0.293406	0.397456	0.61049	1.10143
1	0.00851899	0.039394	0.223162	0.302977	0.591374	1.34536
1	0.0441274	0.172475	0.328036	0.674699	0.622457	0.993825
1	0.0509829	0.0812617	0.180944	0.314562	0.735018	1.19269

## Sheet: Extended.Fig.8 e
NT	WT	1-3	4-6	7-9	10-12	13-15	16-18	19-21	22-24
1	0.00247525	1.05809	0.190145	0.442866	0.272966	0.0415823	0.0839842	0.0309885	0.772776
1	0.0665036	0.983432	0.29824	0.542328	0.522734	0.0451905	0.0658547	0.0478593	0.785561
1	0.00561384	0.974692	0.268306	0.422929	0.415807	0.0923962	0.137977	0.071887	0.912501
1	0.04741	1.1937	0.191255	0.43978	0.443382	0.0655881	0.0613994	0.0138591	0.715189

## Sheet: Extended.Fig.8 f
NT	WT	1nt-7	1nt-14	1nt-21	2nt	3nt	4nt	5nt
1	0.0344894	0.00752617	0.0405034	0.462122	0.265323	0.508131	0.617927	1.04287
1	0.00561384	0.104077	0.0850686	0.537	0.388121	0.639934	0.806041	0.987568
1	0.04741	0.0114375	0.0200403	0.357798	0.199397	0.399949	0.537427	0.978183
