# Supplementary material for: Single-base tiled screen unveils design principles of PspCas13b for potent and off-target-free RNA silencing
Source: Nat Struct Mol Biol. 2024 Jul 1;31(11):1702–16. doi: 10.1038/s41594-024-01336-0 (PMC11564092; doi:10.1038/s41594-024-01336-0)
Supplement: Supplementary file 26 — Statistical source data. [file 41594_2024_1336_MOESM26_ESM.xlsx]

## Sheet: Extended.Fig.9.a
NT	WT	4-6nt MSM
1	0.127314	0.070363
1	0.126597	0.0703389
1	0.110954	0.0572238

## Sheet: Extended.Fig.9.b
NT	WT	4-6nt MSM
1	0.875844	0.928517
1	1.0188	0.862807
1	0.904057	0.839608

## Sheet: Extended.Fig.9.d
NT	WT	19-21 MSM
1	0.212282	0.319094
1	0.179139	0.391498
1	0.179485	0.485325

## Sheet: Extended.Fig.9.e
NT	WT	19-21 MSM
1	0.424428	0.782499
1	0.193856	0.506245
1	0.202361	0.595405

## Sheet: Extended.Fig.9.g
NT	WT
1	0.978455
1	1.08661
1	1.37061
